# Supplementary material for: APOE modulates microglial immunometabolism in response to age, amyloid pathology, and inflammatory challenge
Source: Cell Rep. Author manuscript; Available in PMC 2023 Apr 20. (PMC10117631; doi:10.1016/j.celrep.2023.112196)
Supplement: 2 [file NIHMS1887279-supplement-2.xlsx]

## Sheet: 1 Table of contents
RNA sequencing category	Sheet	Data Sheet Name	Description
Summary	1	Table of contents	List and location of all supplemental data from bulk, scRNAseq and ST analyses
Bulk seq (whole brain tissue)	2	Bulk seq raw data	Gene counts for bulk RNA sequencing of whole brain tissue (related to Fig. 1)
	3	Bulk seq DEGs	Differentially expressed genes (DEGs) from various group comparisons of bulk RNA sequencing of whole brain tissue (related to Fig. 1)
Single-cell RNA seq	4	scRNAseq DEGs by cell type, Young	DEGs for each brain cell type from scRNAseq. Comparision is E4 Young vs E3 Young (related to Fig. 1)
	5	scRNAseq DEGs by cell type, Middle	DEGs for each brain cell type from scRNAseq. Comparision is E4 Middle Age vs E3 Middle Age (related to Fig. 1)
	6	scRNAseq DEGs by cell type, Aged	DEGs for each brain cell type from scRNAseq. Comparision is E4 Aged vs E3 Aged (related to Fig. 1)
	7	Microglia biomarkers (age) and cells per cluster	Top biomarker genes distinguishing each microglia subcluster from young, middle age, and aged E3 or E4 mouse brains (related to Fig. 3)
	8	Microglia biomarkers (LPS) and cells per cluster	Top biomarker genes distinguishing each microglia subcluster from LPS +/- E3 or E4 mouse brains (related to Fig. 4)
	9	Cell-chat ApoE receptors list	List of genes corresponding to known ApoE receptors. Employed for CellChat analysis (related to Fig. 2)
	10	Gene list overlap	List of DEGs between young or aged E4 vs E3 microglia. Compliation of literature DEG lists from scRNAseq studies of human AD or mouse models of AD (related to Fig. 3)
Spatial transcriptomics	11	ST cluster biomarkers	ST biomarkers for each cluster (E3 or E4 young, aged, 5XFAD) (relatd to Fig. 6)
	12	ST regional DEGs	Spatial transcriptomic regional DEGs for cortex and hippocampus; E3 5XFAD vs E4 5XFAD (related to Fig. 6)
	13	ST plaque intensity correlations	Spatial transcriptomics gene-plaque intensity correlations (related to Fig. 7)
	14	ST plaque intensity WGCNA modules	Spatial transcriptomics WGCNA analysis (spot plaque intensity as trait of interest) (related to Fig. 7)

## Sheet: 2 Bulk seq raw data
Gene counts for bulk RNA sequencing of whole brain tissue (related to Fig. 1)
Genotype	E3	E3	E3	E3	E3	E3	E3	E3	E3	E4	E4	E4	E4	E4	E4	E4	E4	E4	E4	E4
Age	Young	Young	Young	Middle	Middle	Middle	Aged	Aged	Aged	Young	Young	Young	Middle	Middle	Middle	Aged	Aged	Aged	Aged	Aged
ID	N14	R18	S19	A1	I9	K11	D4	H8	M13	B2	O15	T20	F6	G7	L12	C3	E5	J10	P16	Q17
A2m	9.17976	5.09109	10.7012	10.4261	6.13143	10.5416	7.27402	10.7154	12.2158	6.59289	3.29663	6.87913	4.7929	7.48049	12.0655	16.5739	8.19837	35.4738	25.3617	12.4077
A2ml1	4.27049	4.99681	3.90156	6.44244	6.1653	3.19448	4.3343	2.85393	4.95453	5.23902	3.48578	5.26054	3.14537	5.7677	3.93229	2.58804	3.23457	3.84438	5.99678	1.87637
A4galt	1.34511	2.6713	1.95083	0.591426	0.982467	2.20423	1.16845	2.04624	2.85741	2.97275	0.864764	2.61192	1.68507	0.978842	1.47887	4.4877	1.8255	2.25041	1.72597	1.87637
Aaas	7.39764	6.59953	6.29817	6.50468	6.19918	5.52639	6.55794	3.98469	6.16036	5.88652	5.37723	5.48125	5.392	5.31328	7.46118	7.35096	5.28414	6.84479	7.31312	3.87369
Aacs	33.0873	26.9949	25.7776	33.6434	32.5537	35.0425	25.2138	31.3653	30.1723	35.2009	28.6421	24.0583	29.9925	25.7271	27.1221	34.1389	19.503	28.5665	29.3692	17.7642
Aagab	52.8252	50.1872	57.2958	41.8909	48.7458	65.5488	57.7392	57.8036	69.0737	69.6659	60.4725	59.9617	43.285	39.0799	62.6799	57.1275	55.1143	46.6316	59.1771	46.6043
Aak1	240.826	231.733	282.358	279.163	259.853	243.257	217.803	231.239	216.618	176.091	240.956	198.494	261.364	249.059	214.893	192.723	180.138	290.598	272.111	169.198
Aamdc	18.5612	12.3819	15.3272	14.4098	22.1542	19.4219	17.6761	18.0115	18.4285	20.1611	12.6999	15.0089	10.8588	14.9609	18.6864	18.3359	20.9761	13.627	17.1418	17.9154
Aamp	123.509	110.024	100.991	129.28	116.125	128.223	99.8378	106.025	126.038	149.397	94.4665	103.185	111.208	105.879	119.242	127.99	102.543	100.484	116.859	66.7285
Aar2	52.0175	38.7794	45.2016	56.737	48.8482	45.9033	43.5309	47.1965	41.7584	51.5951	41.7473	36.6393	47.3668	56.3819	39.8261	52.0617	32.505	46.756	47.0667	24.4824
Aard	2.82461	2.35704	2.56392	3.92152	4.67481	4.82362	4.59812	2.80009	4.11568	5.5039	2.67516	4.0098	3.44492	4.01994	2.72239	3.24879	6.405	2.43794	3.59811	5.02367
Aars	136.282	109.456	131.006	179.297	158.297	111.005	110.089	126.942	110.911	130.914	137.293	93.5844	158.013	177.258	117.327	128.571	65.1235	157.678	130.64	36.9407
Aars2	23.5378	15.0531	17.1665	21.5369	18.2247	18.272	18.4299	12.8154	17.9042	16.953	15.9423	17.6575	16.8498	21.6723	23.4589	18.2533	15.3399	18.5027	15.2697	14.4353
Aarsd1	30.1585	32.2765	29.9353	41.2148	35.971	30.888	29.0338	31.7777	35.311	37.8782	31.3385	30.6996	28.9399	39.2971	33.6248	32.5522	22.8612	30.0579	25.2892	11.0254
Aasdh	5.98537	5.3425	7.05059	4.35724	4.47157	8.40133	5.31421	5.7616	6.89436	6.21027	6.10679	5.59161	3.63214	4.40444	8.40222	4.32251	5.92463	5.28208	8.57096	7.59598
Aasdhppt	27.9089	29.7605	27.3104	26.8587	16.0229	28.1746	28.0028	26.7885	30.8013	29.0791	24.2917	23.8745	22.7658	16.7086	30.9199	30.9177	28.5981	22.2532	33.4058	31.0495
Aass	4.97662	4.27402	4.2081	3.76591	3.18432	3.57781	3.80666	6.16545	4.79724	4.73867	3.29663	5.84912	3.8568	1.92263	4.10033	4.95573	3.1385	5.4071	5.32398	4.69078
Aatf	10.054	7.7623	7.1342	9.83478	5.79268	7.25134	6.55793	9.45005	7.73321	9.27122	7.78208	6.10662	8.79938	5.76769	6.15045	6.60761	6.56513	9.3764	6.40631	4.87236
Aatk	202.921	185.792	201.398	209.546	194.782	230.1	196.586	214.493	182.473	198.815	207.493	179.261	232.906	282.296	205.888	201.997	202.558	251.857	210.272	125.105
Abat	282.624	315.964	255.242	247.517	258.295	219.071	266.685	233.688	253.599	229.806	271.323	258.016	301.268	307.36	216.879	217.941	201.434	339.423	222.027	212.688
Abca1	27.5055	38.7482	34.11	28.9128	23.9834	31.2092	31.8847	30.4499	29.8053	21.721	25.5888	30.7902	33.0255	42.0511	26.6516	31.9364	38.2374	39.9431	31.3291	35.5887
Abca2	195.026	167.311	180.387	219.912	182.721	168.696	152.488	167.111	152.146	148.485	141.238	143.65	214.403	252.62	142.298	180.165	128.674	208.873	191.074	111.517
Abca3	63.0075	51.5068	58.5179	70.6959	62.9216	50.1928	47.3484	52.3894	47.2546	48.0823	50.1694	50.0271	74.6814	82.3221	45.9302	56.5179	31.3854	71.7605	53.7746	27.2208
Abca4	9.785	7.38518	4.18024	12.4491	5.99593	5.39861	6.93482	6.38083	5.37395	3.70855	2.51303	2.02334	7.56373	3.07615	6.38571	3.79942	3.0104	14.0645	9.77031	1.33165
Abca5	46.9744	40.8223	46.6225	42.6689	41.395	41.6549	41.1561	42.6191	42.3093	36.3782	42.4767	43.6654	43.3974	41.1073	36.7342	38.5714	34.3304	45.6627	45.3116	48.299
Abca6	1.34511	1.79138	1.89509	0.560303	0.57597	1.5334	1.58303	1.42702	2.22828	0.706471	2.43197	0.993329	1.1983	2.06245	1.21	1.59692	2.65813	1.93787	2.04775	1.78558
Abca7	10.861	8.10798	11.3422	11.5465	11.0432	16.2915	11.9851	14.5116	12.0847	9.38896	6.99849	8.49774	11.8697	15.5551	14.0821	9.63609	13.3544	13.4395	15.299	7.38413
Abca8a	8.13739	8.3908	7.88661	15.499	9.24788	15.972	14.1711	15.2924	20.3683	8.56485	7.16061	8.79201	14.4159	13.4578	14.1493	22.7134	17.6136	18.9715	17.2588	12.0446
Abca8b	10.9619	12.759	11.0078	9.77254	10.5351	13.6082	12.3243	9.5039	13.71	10.9488	13.1863	11.8821	7.93817	6.88625	11.8975	10.0215	14.5392	12.2206	14.8016	11.3485
Abca9	8.91076	9.01933	7.32927	3.70367	5.42006	5.87777	7.76397	4.38854	7.49727	6.94608	8.75483	6.32734	6.8523	5.8376	6.48653	5.69908	5.05997	13.377	6.26005	6.08285
Abcb10	30.6321	26.5235	27.1431	21.7235	25.7788	30.6023	31.9601	26.3307	31.8238	31.7573	28.2638	29.5395	23.4024	22.651	29.8108	29.6238	32.8572	23.0939	29.5155	33.077
Abcb1a	21.4151	39.5046	27.5746	14.3786	19.7629	20.3526	25.3012	23.8492	24.6132	28.4008	23.3128	26.3582	23.5576	25.2553	22.4524	26.305	18.7108	35.5259	23.598	19.5897
Abcb1b	1.4166	0.940697	0.850649	2.52101	1.57839	2.04019	2.47564	2.67014	2.28243	2.38542	1.89773	2.04096	1.67965	1.48563	2.35084	1.85973	1.94522	1.79224	2.61205	2.77439
Abcb4	3.76612	3.61408	3.12127	3.73479	2.43908	4.1528	5.72878	5.33084	5.76716	3.62025	3.99917	4.0098	3.18282	4.4394	3.66342	5.03833	4.32341	4.12567	6.75734	2.36057
Abcb6	11.5335	10.1464	12.1626	10.0526	9.67425	13.2242	8.46055	12.6547	12.1733	12.1136	10.0513	7.94301	8.23695	9.01094	13.0744	12.145	9.05351	8.46501	12.8553	7.34396
Abcb7	44.4862	48.4902	50.0781	40.8638	37.1946	37.1827	49.41	38.5268	42.4142	40.4693	50.2857	45.1736	41.338	46.4554	36.7342	41.5724	45.7311	52.0698	47.2423	55.9251
Abcb8	28.0435	26.8378	30.1251	29.1308	30.6566	29.3883	35.0883	27.5963	29.3597	30.9923	26.0751	27.4794	27.6335	26.636	31.7264	33.9463	26.7405	30.9418	28.9597	22.2732
Abcb9	32.9527	46.0078	30.4594	42.7935	36.9912	28.9092	29.548	30.6114	26.1878	30.1386	34.1543	25.7505	39.2037	32.3335	28.7689	31.0004	18.7985	34.2548	26.1222	9.8354
Abcc1	12.6768	10.1821	10.5062	13.1026	11.2804	9.29576	11.9851	14.0808	11.141	8.3294	11.5379	11.551	13.2926	8.98357	13.4771	9.85631	9.12708	12.6581	12.2275	8.65516
Abcc10	5.75	5.18537	3.70649	4.23275	2.9472	7.5069	6.36949	3.2847	3.61762	4.65037	3.02643	5.11339	3.33259	4.54426	5.61271	4.98326	6.1488	5.15707	6.43557	4.47894
Abcc3	0.739853	1.47712	0.863994	1.55622	1.76159	2.332	1.28152	1.85778	2.75256	0.941928	1.62135	1.36119	1.42296	1.29344	0.705878	2.75323	2.11372	2.34417	2.0185	2.51189
Abcc4	9.58327	8.45366	8.61118	9.11897	8.67202	5.62221	10.7037	8.21159	10.8002	7.29927	8.48461	7.54129	10.1473	10.6614	6.11684	11.2604	8.64672	15.0647	8.62945	6.80915
Abcc5	78.2795	74.5422	88.6195	65.3884	70.663	131.289	92.5632	94.3928	90.648	74.5519	69.4981	85.3439	66.2754	47.5391	113.631	78.1619	111.221	61.2585	120.051	125.861
Abcc8	11.5335	9.05074	12.7077	16.9929	13.6516	15.9081	10.1761	11.1193	10.4595	8.77087	11.9433	10.1531	10.035	15.1357	11.7631	11.343	9.60744	12.4393	14.5676	4.53947
Abcc9	5.81724	6.191	9.11279	7.43834	7.21543	5.49444	5.65339	4.33469	6.05551	2.82558	4.37746	7.21022	6.47787	6.8513	4.43642	8.89272	2.85028	10.6578	7.6349	6.71835
Abcd1	9.85227	11.4705	8.44397	9.49243	9.18015	8.40133	9.12077	10.2039	8.15263	8.24109	8.05228	9.45417	11.1958	11.6052	8.83913	8.03924	6.66119	11.8768	11.1452	3.23818
Abcd2	40.0813	48.4902	42.3031	34.9194	34.3152	34.8189	35.6159	36.5614	30.2772	36.5254	57.5003	37.2646	40.2521	39.1498	33.7766	34.9373	28.7261	45.6939	34.8979	27.66
Abcd3	59.5172	59.3329	61.141	67.972	53.6915	56.9243	64.4481	63.8622	68.0518	61.7775	64.2837	61.36	61.1448	67.0092	65.8718	63.1026	54.3456	64.9155	57.306	57.5599
Abcd4	6.69151	6.69381	7.69156	5.72662	3.86182	12.5221	7.53784	8.85773	7.57592	6.35744	6.67423	8.24022	5.24222	5.76769	11.6958	9.00284	10.1839	5.93842	9.12677	9.23016
Abce1	80.3644	79.0045	91.6019	84.3107	70.2904	66.4436	74.3226	76.5421	88.7872	71.2843	88.249	81.8498	73.0907	64.1427	86.3735	79.8687	57.0359	79.1364	79.946	68.6048
Abcf1	73.8744	60.7464	71.9542	70.4614	78.0135	62.9614	61.3572	64.6151	62.153	74.2278	65.7956	59.6673	67.2489	73.3706	60.8313	75.6286	35.7394	67.572	65.3786	35.8005
Abcf2	89.4094	80.6389	88.1174	94.5811	95.8656	75.0042	68.1036	82.8958	78.9301	97.3615	85.791	68.3858	91.0258	87.8772	78.1398	91.9546	53.7692	92.4817	77.5767	42.307
Abcf3	56.4901	45.8192	49.883	59.1641	54.2339	62.6421	52.2743	48.7308	61.6289	62.2197	50.4477	46.7923	55.941	51.4889	56.5628	62.7992	51.3352	54.3204	56.0763	32.1994
Abcg1	67.015	62.9462	55.6795	77.9617	68.1561	52.8672	52.199	50.6691	49.2822	54.4789	61.7156	44.9897	73.3149	81.6902	49.8414	60.9544	27.317	73.6978	55.0818	22.7877
Abcg2	12.7104	17.1586	15.1322	9.99038	10.5351	15.0137	11.0052	13.8654	14.1818	18.66	20.8331	13.7949	13.2177	13.1781	15.3928	12.1689	9.51137	14.2208	11.9642	12.8011
Abcg4	39.9469	29.9174	35.7822	42.9804	38.8209	37.1506	29.2842	32.1729	29.779	39.7338	38.5319	32.1146	45.6816	50.9294	36.5325	36.7269	17.8378	42.9748	33.8449	16.4932
Abhd1	1.30443	0.377211	1.48242	1.27199	1.27451	0.511201	2.07298	0.242406	1.04866	1.3938	0.6647	0.739718	1.03328	0.839022	1.91003	2.18134	1.12927	0.271425	1.82104	0.97942
Abhd10	17.5188	14.8646	14.2683	17.5843	13.3467	15.1415	16.4701	18.2538	17.5634	15.4814	14.7534	14.5307	15.6516	11.5702	16.2666	16.8768	18.8946	16.9399	18.1072	14.2235
Abhd11	15.6964	18.8783	16.5534	23.8087	19.1732	20.8885	17.1485	20.749	16.6956	23.1405	12.8891	21.0192	13.4575	14.3293	17.3085	16.3471	20.5905	12.6269	19.9415	18.1878
Abhd12	244.781	232.965	235.148	296.853	265.172	231.882	242.564	247.494	259.532	275.906	253.626	228.807	238.782	245.935	262.184	273.489	214.976	238.949	228.773	160.693
Abhd12b	3.22811	0.0629518	2.20164	2.3654	2.03258	8.20966	3.0152	5.19623	4.40403	2.11921	0.567536	2.28085	1.31063	1.25848	6.04963	2.75323	9.89567	0.500169	7.10836	7.23283
Abhd13	37.5592	37.6169	41.7178	37.2535	32.6552	33.0298	38.857	35.3231	38.4556	38.9976	46.5031	37.1911	38.7171	34.1859	33.8438	41.4068	27.9575	43.6307	37.8526	32.9862
Abhd14a	17.4516	15.3359	14.6027	11.92	12.6015	15.9401	12.9273	16.6654	14.9158	14.2452	10.9705	14.9353	13.3301	9.99725	17.7117	15.9407	14.9555	10.6578	14.4799	9.01831
Abhd14b	9.516	8.13941	4.93266	9.3368	7.99453	12.3943	8.9323	11.6847	11.2983	10.4191	5.02596	11.036	7.00207	6.53671	7.73004	8.97531	13.4549	8.84507	10.9989	13.255
Abhd15	1.71498	1.16286	1.06305	0.684793	0.0001	2.07645	1.13968	1.82419	1.61469	1.14795	1.27007	2.64871	1.1983	0.279741	1.00835	1.58567	1.90835	1.34404	0.693504	0.847449
Abhd16a	42.0648	41.2311	34.1936	40.5219	48.6442	50.7906	37.4625	41.8384	45.9529	51.4178	37.8832	40.759	32.5763	29.9917	45.7076	42.0128	45.9231	34.6296	42.0063	31.261
Abhd17a	116.812	115.271	113.223	103.826	126.526	135.377	134.513	138.735	110.627	145.311	109.059	127.021	100.462	121.018	131.91	139.632	164.903	94.0769	104.315	138.243
Abhd17b	42.0989	44.9704	46.7338	38.1248	40.0737	44.3059	41.7216	44.0727	43.0692	51.9481	42.3413	48.3374	33.0254	29.8517	49.438	46.0047	55.6909	29.8166	44.6387	61.6138
Abhd17c	20.9486	19.1385	22.7679	30.3445	27.7096	20.0928	23.6686	18.1192	23.514	26.1652	27.7504	27.9577	21.2307	24.4687	24.6351	25.6593	19.0227	23.7221	18.78	18.9444
Abhd18	10.1012	11.6219	13.4333	4.51285	6.73081	14.9003	12.3134	12.2422	13.0869	9.88154	13.1084	15.883	8.71918	5.04423	14.9016	10.8754	16.226	7.11315	12.6734	22.807
Abhd2	86.5513	83.9072	75.4934	94.4254	72.3565	64.8142	75.189	64.2652	57.0678	72.2265	86.6287	50.5444	96.1181	107.592	59.6551	66.8186	47.6205	128.549	74.1542	39.0689
Abhd3	48.3197	56.6291	50.6348	43.0113	37.0254	49.5126	56.684	56.9964	54.9713	54.4497	52.6633	56.1362	40.5891	45.4767	58.2445	41.8204	63.5693	48.9445	48.061	74.1738
Abhd4	53.3633	52.1358	54.9267	56.5808	55.691	49.4489	58.7187	59.1773	64.2498	41.3815	62.3916	62.021	53.7322	79.1028	51.0181	59.2747	64.4982	73.5104	49.7582	50.7511
Abhd5	22.3944	24.4494	20.5663	13.1648	18.0892	18.1759	23.0656	19.4615	19.4191	21.7799	18.421	18.1357	16.1843	12.8985	18.7535	20.7312	23.8706	17.2092	19.5568	20.0339
Abhd6	54.6408	51.978	56.8489	42.171	49.4917	48.2347	47.8645	47.2765	47.8665	54.6255	48.7719	43.2239	39.2412	34.2913	51.4194	47.4639	43.2334	43.8187	49.407	40.2191
Abhd8	242.474	234.754	211.488	239.018	269.231	255.673	238.877	246.345	244.524	254.911	228.213	248.2	231.739	238.43	246.951	263.259	239.314	220.161	209.295	150.949
Abi1	100.898	100.939	117.546	90.6286	102.505	96.7865	100.214	107.046	105.117	118.379	121.472	105.319	96.5526	85.2185	108.354	102.276	84.3881	101.44	97.2337	105.223
Abi2	148.119	151.035	156.508	170.804	142.915	122.185	139.185	139.383	122.128	122.114	185.608	126.471	164.974	169.285	125.494	119.926	91.4948	158.769	135.031	96.7776
Abi3	8.37	10.7223	5.77195	4.65264	10.0336	6.1688	6.62967	10.8237	9.31472	7.81314	6.29596	10.1831	9.17854	10.6622	5.46683	10.4128	6.98887	12.696	8.10207	2.96637
Abi3bp	2.28661	5.81388	1.9787	1.74295	1.52446	1.27785	2.26142	1.96547	1.49429	3.2082	2.18878	2.09692	1.34807	2.51687	2.52074	1.10135	2.04967	1.31278	1.78448	1.02902
Abitram	11.7689	15.6502	15.6895	16.5572	15.176	11.5318	11.0429	14.7538	12.5042	10.3602	17.3475	14.6778	14.3411	12.2344	14.0148	10.462	8.55067	14.5333	13.105	9.19992
Abl1	38.7025	43.5879	44.3376	33.6433	45.4938	39.291	42.8144	43.211	39.5567	41.9114	40.2337	39.5086	50.1377	47.3993	36.8351	42.5635	33.5937	51.789	43.0305	24.7245
Abl2	42.4015	44.7818	48.2668	31.7761	45.9342	42.8687	41.9477	37.9615	37.5909	36.2311	61.202	36.0506	49.6506	45.1622	33.2724	38.4338	31.8645	63.6962	40.3679	28.1745
Ablim1	89.1076	76.396	75.298	90.2569	81.536	76.8561	76.9991	75.6547	67.8154	73.4339	73.7664	69.121	102.561	93.5745	72.6274	70.3423	54.4417	93.6684	78.5701	52.6864
Ablim2	77.3044	93.0523	61.6987	77.1524	71.883	63.0251	68.6315	57.6962	57.2252	65.1339	62.0939	61.1025	73.3522	59.4234	60.0252	65.5797	44.0017	64.7279	66.0805	35.5887
Ablim3	20.3096	14.3931	17.1665	20.9765	19.4442	17.1859	17.9777	12.7346	14.8372	15.1576	20.1306	13.3903	22.2042	22.721	15.0231	14.8946	14.1549	19.0652	15.7669	8.41307
Abr	381.911	330.388	387.249	419.76	381.84	324.679	335.896	327.029	315.414	329.594	451.782	315.854	437.425	419.206	306.174	329.85	219.432	456.491	358.255	200.06
Abracl	6.18713	7.00807	7.10635	7.18937	8.02841	8.27355	8.3293	10.6616	10.5381	8.59427	6.02572	6.69521	4.4559	4.54426	10.6876	9.22308	12.8419	4.12567	9.47776	9.16963
Abraxas1	3.46349	2.73415	3.28847	3.51693	2.47296	4.18474	3.27902	2.98855	2.80499	2.59012	2.94536	2.24406	3.44492	2.51687	3.59621	3.41398	3.61887	3.25055	4.00764	4.05527
Abraxas2	34.2302	25.5807	25.499	25.7692	28.7597	25.5223	25.7791	30.6114	25.0332	26.9891	27.8312	25.493	25.574	22.1267	29.3068	30.009	19.7593	27.8475	27.6127	20.8812
Abt1	15.6358	15.3359	16.2469	15.0633	15.6841	17.8248	16.1685	17.2039	17.9828	17.159	18.7795	16.4436	14.3036	12.8985	15.5608	20.3182	17.2613	16.5961	19.1017	9.71435
Abtb1	21.5875	24.2609	25.5546	23.4042	31.9102	33.0301	26.2314	24.3653	25.8732	24.4582	19.1578	22.8076	20.332	21.2179	25.8786	26.2374	30.1032	18.4714	28.1406	21.4864
Abtb2	11.9034	13.5132	14.129	8.93223	13.9904	12.7457	12.4374	10.9039	9.48953	10.7428	14.1319	14.0892	10.709	12.4791	8.93995	10.2968	9.19113	12.7206	9.36078	5.23551
Acaa1a	40.989	38.2378	43.5801	34.9553	36.4901	63.1805	49.8608	55.4141	51.1919	47.889	33.9865	40.8548	35.9316	35.2348	60.7962	52.9354	56.5579	35.6259	51.8431	48.8566
Acaa2	21.9237	19.9241	20.8729	24.9914	17.886	22.5525	23.141	22.3731	22.2033	25.5472	18.8876	19.8279	17.2242	17.1281	23.6269	22.3005	18.8946	25.4724	26.327	15.3129
Acaca	45.4689	41.2382	45.933	49.4691	47.3527	33.7525	38.7739	38.3153	38.6773	40.5951	41.1629	39.4742	55.7923	59.284	36.306	36.7098	26.1872	54.1062	38.1858	21.6405
Acacb	5.481	7.13379	3.39995	4.51285	6.63955	5.55833	7.50014	4.95392	6.99921	3.82628	3.86407	5.40768	4.7929	6.57166	5.9488	4.51523	5.92463	10.1265	5.17772	4.53947
Acad10	1.27786	1.6971	1.47708	1.64959	1.82934	3.06671	2.75137	1.37317	1.59915	1.79546	1.91857	2.17049	1.53529	1.3983	2.75599	1.67951	2.69016	2.22573	1.37495	1.60401
Acad11	21.3184	20.8329	20.9286	19.9957	19.0558	17.9396	21.4826	17.4378	19.5547	21.3533	19.9685	19.9931	21.1185	20.7285	16.9724	18.7489	14.7283	25.7812	16.7031	13.588
Acad12	3.22811	3.45695	4.48678	3.29907	1.62609	4.31252	4.40968	1.10394	2.8312	4.17946	3.26961	2.31763	2.47139	2.13236	2.35269	2.67064	3.45875	3.46276	4.76819	2.45136
Acad8	26.9002	22.9095	23.6038	23.2797	24.1527	32.7423	30.0002	29.2115	27.2625	31.4631	21.3736	25.3826	20.7065	14.2618	30.2478	27.9446	27.8614	27.6916	29.7787	24.089
Acad9	36.6441	43.02	42.4562	41.7521	36.7956	40.2582	42.5466	39.8707	39.5517	44.6578	41.042	33.0435	36.6405	29.1262	43.6705	41.054	31.1568	36.1438	42.848	24.7353
Acadl	35.7436	38.0254	37.8443	27.5123	29.5389	37.1188	40.9677	38.7422	42.9385	35.7601	34.0733	40.3178	27.2966	23.8744	40.7672	38.0484	40.2229	39.3806	42.7959	40.5821
Acadm	36.6515	36.4542	34.8066	25.2092	28.3872	35.5856	39.0833	34.273	44.1442	37.114	31.7495	37.191	26.4728	24.224	39.759	37.9107	41.1837	32.5983	33.9911	36.5572
Acads	6.48976	5.93959	5.51788	8.06079	7.21542	8.62493	8.89461	8.34623	8.25748	7.77017	5.10702	7.24699	7.22672	4.22966	9.47769	6.80032	11.0165	5.8134	6.61108	9.10909
Acadsb	71.7221	64.7377	66.9097	62.0265	60.5343	74.1419	73.8328	70.7802	80.4756	72.9617	77.1174	76.7723	64.7409	56.3827	66.847	67.754	67.9889	69.8218	79.2433	75.5646
Acadvl	30.4814	30.6902	34.0918	22.3459	23.6454	37.9583	38.9233	29.5324	36.1396	33.0802	29.3616	33.4209	26.6756	26.8086	26.9464	29.5409	34.9444	33.783	30.2554	26.0749
Acan	4.43862	2.51417	1.39348	5.81999	4.60706	2.6195	1.77147	2.07317	2.59528	2.17808	2.35091	2.17049	2.6586	3.84516	2.89043	3.05607	2.36991	4.78201	3.27634	0.2422
Acap2	53.4527	62.8517	71.4447	45.2832	46.5444	62.2589	61.2442	57.8572	51.8251	47.2089	64.3809	64.376	49.4261	43.3743	58.815	55.7785	59.1172	61.7273	63.1787	76.3536
Acap3	78.75	76.5854	83.1852	91.2833	83.4339	82.6705	71.2309	74.684	70.6996	73.2264	100.464	69.5271	87.0557	113.466	74.2076	80.5843	54.2181	92.1065	71.346	37.344
Acat1	79.0192	80.1987	75.6327	80.2337	69.206	95.7677	80.4275	92.8843	101.841	102.217	77.0363	89.4277	63.205	47.9235	103.985	93.4963	86.21	62.2588	97.6734	101.682
Acat2	46.3668	45.191	41.7728	43.5398	48.88	47.5822	47.1401	48.6564	47.543	54.3557	44.293	50.355	38.4475	32.8997	41.1539	52.4981	46.3044	40.9974	50.9814	29.2249
Acat3	4.68817	3.72546	4.57955	3.81127	8.49906	6.55633	9.27201	4.93352	7.9909	5.07301	5.0885	5.57651	4.73813	2.67846	7.43649	7.32823	8.08466	5.78784	5.00623	6.1717
Acbd3	40.8883	33.6886	39.2376	35.2618	29.234	36.1286	36.4074	41.8922	42.1258	35.5541	37.3428	32.4456	41.0384	34.1862	34.8185	35.7357	27.1889	41.9434	36.5652	27.2666
Acbd4	20.0743	19.7984	18.6435	22.6261	23.543	26.7371	23.8571	24.9038	23.6451	19.7196	19.0497	21.373	15.4269	15.3454	27.0885	23.7596	29.0463	16.9399	22.6412	16.4931
Acbd5	81.3057	79.6651	91.0154	67.38	69.6808	76.8572	82.8024	79.9885	86.7416	72.139	95.4642	74.9703	66.7249	58.3052	76.4597	64.3136	81.5025	83.0425	77.9575	97.1423
Acbd6	35.8109	35.1342	28.5365	36.32	43.3598	34.9148	33.3546	33.3576	30.0413	37.4378	31.8576	27.8473	32.913	38.9052	37.5072	33.3956	23.7302	36.5366	34.3421	19.2773
Accs	2.89186	3.14269	1.36561	1.12051	1.42284	3.57781	3.0152	3.74239	3.51276	1.38341	3.05345	2.79586	2.73349	0.908933	2.05022	3.30386	4.29138	3.06302	4.18315	2.96582
Acd	15.5736	17.1837	17.3021	20.5668	23.4229	16.4152	20.2213	18.9213	18.3761	20.6636	17.7717	19.2638	19.8317	12.8158	20.3193	20.1919	16.5163	17.5746	23.6004	8.50385
Ace	49.6984	36.9882	27.7005	59.413	37.6687	31.6564	28.4174	26.7346	31.6402	30.4328	18.6444	14.0157	42.1617	31.39	21.644	36.3966	15.0516	71.135	50.5184	7.14205
Ace2	1.10973	2.32562	2.70325	1.18275	1.08409	1.62924	1.80916	2.20778	2.35935	1.70716	1.94559	2.1337	1.53529	1.3983	1.983	1.37667	1.3131	0.781458	1.75523	1.4527
Acer2	8.33914	12.8219	9.47509	5.29091	10.7723	9.16799	12.7389	9.31542	12.3731	8.15279	7.53889	10.4474	9.09891	11.5702	8.93995	15.3902	6.34095	8.12622	13.4268	8.23148
Acer3	18.1241	15.933	18.6993	17.6154	13.4484	16.9942	18.6937	19.3308	18.0091	18.2186	16.3206	19.46	17.1494	14.5065	17.5437	19.5473	25.908	16.3774	22.0562	22.7575
Ache	71.1842	63.7317	54.4256	82.0714	70.8662	61.8757	57.3629	49.9962	57.1731	67.017	45.1249	51.7216	74.8132	73.756	58.8819	56.9067	44.3539	60.8527	57.7147	23.8469
Acin1	75.8422	71.5229	70.1584	63.6452	76.1509	96.3218	69.8787	78.5137	80.1883	69.2244	68.5958	73.9805	63.0361	53.2555	87.1303	82.2017	61.4115	67.1709	73.7728	48.7258
Ackr1	19.3362	18.0071	15.0498	26.55	26.3546	11.6306	13.872	10.9577	12.085	12.0384	13.8903	15.2296	15.9532	15.1706	11.7295	16.4913	6.82132	15.0969	17.6099	5.78023
Ackr3	12.9122	9.67927	15.383	11.0797	13.3467	13.1929	11.269	10.2577	14.2867	11.5081	10.3761	15.156	9.5108	9.12338	10.7548	13.6556	13.0341	11.0641	11.2037	13.7998
Acly	146.905	154.927	132.008	138.124	124.527	141.673	140.991	126.592	131.725	133.942	133.727	104.328	154.006	142.233	107.683	130.083	95.6593	163.057	151.12	83.7656
Aco1	22.1255	22.0925	19.6746	23.7776	21.1718	19.2622	17.8645	17.15	19.346	18.454	18.6985	17.8782	23.7769	22.1966	20.8374	17.4274	16.7489	24.7223	21.4419	12.7406
Aco2	382.652	401.249	395.725	398.614	378.01	373.329	354.946	376.28	377.452	397.045	423.568	397.102	391.173	425.965	377.157	380.046	302.594	439.082	342.54	228.416
Acot1	15.7408	13.3616	13.0391	12.4515	15.67	13.9779	13.9252	10.9847	13.788	23.3591	12.3121	16.2544	12.4942	14.0619	18.865	14.7976	14.4831	13.8989	14.4445	10.887
Acot11	30.2964	43.6506	44.7833	27.3567	30.6781	30.9537	41.3823	32.0653	33.8159	32.2871	52.7446	53.377	33.7243	54.9395	26.618	29.2108	32.5588	54.653	23.3585	30.202
Acot13	47.0753	35.4171	44.9505	40.0858	52.8108	58.2337	53.8949	63.0267	65.0106	57.7165	43.4495	57.0924	36.2831	30.446	71.7206	68.9385	92.9352	40.0369	53.0049	112.032
Acot2	8.97396	4.70849	8.54985	9.33437	8.85548	12.344	11.1756	5.76161	12.2426	10.282	8.27791	9.82729	7.87538	7.5405	14.1722	11.7428	10.7153	8.32316	9.6887	7.6338
Acot3	2.41639	2.85985	2.34956	4.57509	5.55556	3.67364	3.12826	3.25777	2.75285	1.5315	3.83705	3.5303	2.95815	1.57695	3.52899	3.22126	2.24608	2.40668	2.89603	2.05795
Acot4	2.28267	0.880025	2.75899	4.91215	1.54983	2.5378	3.06551	2.45009	3.47109	2.70785	2.8311	3.19295	2.24672	1.04875	4.08582	1.01761	2.02962	4.12567	4.71358	1.6948
Acot5	2.18573	3.26839	1.95083	1.83632	2.5407	2.77921	1.77147	1.75009	1.80886	2.79615	2.37793	1.72905	2.28417	1.23032	2.89043	1.65198	0.736664	1.31278	2.077	0.635612
Acot6	7.59938	7.00807	7.49648	8.77662	8.23166	7.05969	3.84435	8.26544	7.10407	5.38618	8.29547	9.08631	8.12539	10.1614	9.10799	7.57121	4.9639	7.28236	8.04443	4.14606
Acot7	256.409	197.482	221.36	263.097	277.461	238.223	204.538	226.12	224.427	285.77	193.162	190.253	238.696	239.634	253.426	268.174	167.11	224.138	224.705	111.606
Acot8	9.42109	7.91251	9.09384	6.76767	5.77556	11.275	5.61818	11.0199	13.3186	11.0017	8.56567	8.88681	6.66085	7.35479	11.3598	9.87973	13.467	7.0804	9.96611	8.68023
Acot9	14.6842	15.8304	12.4011	20.0514	14.8594	15.1672	13.0772	16.6613	16.5443	17.1548	12.7038	14.3835	12.2817	12.6121	12.9279	12.6351	13.2191	13.4915	13.8183	15.0044
Acox1	156.794	152.979	142.515	162.645	149.356	135.183	157.877	133.051	154.081	127.382	154.773	139.35	161.345	169.947	135.138	148.089	114.648	178.584	139.887	112.092
Acox3	20.0743	23.5381	23.9384	28.6015	23.9156	22.9997	21.2942	22.9654	20.8139	18.042	19.6442	21.704	18.7594	22.9306	19.2913	22.7684	18.7664	28.455	25.2739	12.4077
Acp1	58.9992	47.5647	51.3364	61.916	57.6217	53.2359	59.6667	59.8816	65.1676	65.1128	49.7165	63.9814	39.0562	36.4777	68.1025	61.9632	69.4648	46.6408	54.0116	60.7771
Acp2	67.6795	67.4536	67.1774	67.4069	65.4229	56.9101	61.0507	59.4355	64.8425	59.1406	66.6004	51.0718	67.2277	60.1241	55.3989	65.8273	41.0983	74.383	71.0894	36.6983
Acp6	6.65787	5.37393	5.37854	2.77	7.58804	9.48743	5.80416	6.13853	6.4225	7.26983	3.99917	5.33411	3.44492	3.77525	6.99066	6.41489	6.5331	3.53184	6.55257	6.17364
Acrbp	1.91697	2.84022	2.14481	2.68242	2.4083	3.58779	0.921261	3.28411	1.81476	2.23262	0.751764	2.94853	1.13402	1.66566	5.13326	0.840975	3.39327	1.26642	2.80097	1.70909
Acsbg1	112.644	164.263	122.311	118.67	135.973	136.017	143.029	135.046	138.069	122.997	169.961	151.854	127.983	173.797	126.738	133.362	127.009	169.211	101.476	114.422
Acsf2	7.1504	9.89925	7.99246	8.25015	11.0747	8.64809	10.8611	9.87993	11.7271	8.85917	11.2678	9.56939	9.79525	15.9462	10.3096	10.1713	10.0278	12.8825	9.25383	8.71568
Acsf3	13.1139	10.842	10.8406	13.9118	13.008	13.9915	13.6057	12.8424	11.9799	14.2452	11.1597	12.1395	12.5812	13.0034	13.9812	11.7835	10.6322	11.1579	14.4214	7.44466
Acsl1	40.2491	36.7368	38.2067	34.9814	42.6822	32.327	35.7668	35.9417	37.0139	37.7911	37.7755	31.3422	46.1681	33.9412	35.0875	37.5526	24.1788	43.2561	41.3043	22.9996
Acsl3	192.193	198.955	220.738	169.897	149.458	165.977	188.211	184.479	197.173	192.342	230.589	198.243	164.941	165.265	174.868	175.294	169.537	189.866	175.183	176.826
Acsl4	94.1141	77.9675	102.331	87.5792	84.72	77.0155	90.113	87.4996	84.4371	101.451	95.1701	85.0872	78.7435	70.3999	82.543	86.725	67.8273	79.8233	88.9858	90.0903
Acsl5	46.7391	47.3903	44.4489	50.325	50.1008	45.4562	42.8145	41.0576	46.4773	46.4734	50.7181	42.3411	43.5097	40.0936	45.4724	47.5191	33.3696	45.2564	44.8728	30.2323
Acsl6	172.025	187.329	192.839	154.15	147.762	177.766	180.378	182.943	173.852	162.907	190.874	178.928	157.9	152.265	169.89	149.772	183.498	196.306	159.687	188.687
Acss1	26.2613	26.9635	22.2942	16.6817	20.1894	23.6385	25.44	23.4231	22.046	17.7182	21.1033	24.9044	16.8872	22.651	20.1652	20.8138	25.1714	24.0347	18.4874	20.8812
Acss2	38.3663	39.7537	40.3245	40.4593	39.3965	39.7704	32.6762	42.2962	38.9016	40.9988	38.0723	37.9634	38.8292	42.3307	44.229	39.893	28.63	38.2242	43.9367	25.1784
Acss3	2.72372	1.59078	1.22482	0.117655	1.35252	2.25796	1.62084	2.10903	2.51419	0.582878	1.38617	2.95401	2.09059	1.12091	1.42778	1.85922	2.83102	3.44718	6.03829	2.76258
Acta1	5.212	4.80826	8.72265	7.46948	15.3454	4.24863	6.44487	4.36162	6.37008	6.29857	6.02573	5.8859	6.32809	7.69022	6.85623	6.82786	6.50107	3.34431	5.79202	6.47627
Acta2	16.241	30.3575	16.8042	17.7087	17.7843	15.1095	18.8444	12.5731	14.4964	17.6005	6.05275	26.0448	15.2023	14.1569	15.9977	17.5926	13.2582	19.9091	15.1234	7.53545
Actb	925.661	927.913	913.188	1219.92	1238.3	891.64	890.104	895.157	874.217	1058.19	931.018	802.767	978.655	975.51	894.962	995.443	553.124	930.314	978.666	427.941
Actg1	719.729	685.265	680.76	994.805	818.82	651.977	715.549	634.262	629.344	759.702	557.179	591.276	722.659	781.649	719.653	764.241	417.901	644.732	653.642	343.809
Actl6a	9.62188	6.22226	5.1804	6.24809	5.33837	10.4222	8.83765	8.31597	8.8211	11.6291	8.33936	9.68768	5.2431	5.5408	11.6184	9.43699	10.1948	6.66037	10.1161	10.7677
Actn1	53.4801	59.0175	40.8816	51.7403	40.8191	44.629	36.6337	42.6998	35.0498	38.1495	46.713	37.5684	43.1609	41.6641	36.0123	38.7762	28.1029	50.139	50.5631	26.148
Actn2	7.49852	15.053	4.51464	9.08786	6.06367	6.61248	3.9951	6.27313	6.08173	5.53334	7.51186	4.41445	7.07696	5.69778	4.40281	4.18486	1.88955	5.84466	4.41717	2.30005
Actn3	1.21061	1.06858	0.752524	1.5251	1.52446	0.511201	0.30161	0.727019	0.838945	1.67773	1.37816	0.919757	1.57274	1.3983	0.571444	1.3216	0.768688	0.687695	0.906915	0.907974
Actn4	110.612	116.621	103.101	132.019	103.816	93.9052	92.0241	85.4246	86.4438	93.3019	104.16	85.3435	114.737	118.11	91.4392	90.2062	63.458	120.165	90.5314	45.1869
Actr10	105.92	95.4716	103.667	119.136	100.506	94.7771	102.438	102.873	106.927	114.02	107.759	104.363	99.0013	100.916	106.102	109.051	86.3379	99.3575	104.138	77.1696
Actr1a	184.266	162.192	168.959	198.805	197.586	172.759	156.299	166.682	169.002	178.651	172.722	138.908	190.661	197.292	165.622	199.808	98.6679	185.923	166.208	74.8397
Actr1b	249.534	246.787	247.381	282.654	265.985	259.194	245.806	246.452	226.121	257.03	252.264	213.029	221.479	204.139	239.863	258.326	191.442	204.342	232.321	121.02
Actr2	277.17	267.028	303.087	309.636	294.846	269.254	272.375	270.44	282.929	293.438	353.08	252.096	284.233	255.836	267.794	294.833	203.516	305.011	294.246	222.853
Actr3	163.25	173.804	192.307	201.722	186.493	177.376	178.011	195.978	195.475	208.218	208.679	183.578	157.24	167.83	199.727	200.902	175.132	169.315	188.85	190.219
Actr3b	87.6267	83.8757	101.217	92.527	97.1885	96.2798	87.8906	91.7275	90.5691	110.696	101.544	85.123	77.06	75.6425	99.6146	106.769	90.6607	75.1042	86.294	83.6167
Actr5	5.3465	4.52543	4.06876	4.29499	3.2182	3.99308	4.25892	6.30008	5.13802	5.00356	5.8636	3.45801	3.74447	3.21597	4.30199	5.97439	5.34819	4.28194	5.96753	6.23417
Actr6	20.8141	19.5784	24.2449	13.1338	13.7532	26.8968	22.0857	24.3923	31.6665	28.9907	21.2114	26.7805	13.2177	11.4654	34.4152	29.0456	36.54	14.8772	27.6726	46.7556
Actr8	43.4104	36.7999	34.3885	36.1335	34.1799	45.201	31.018	37.1001	40.3434	42.7948	39.6395	34.9104	35.4594	30.0267	41.8761	37.938	30.2313	40.5995	41.0406	27.4179
Acvr1	19.6372	20.8041	20.0369	22.4393	22.9334	17.729	21.1435	18.55	19.5295	17.0707	19.6172	22.3662	23.7021	20.5537	18.9216	21.2268	15.8842	21.9093	22.9923	16.1603
Acvr1b	91.9312	86.6098	85.1077	98.0357	91.5974	81.5847	71.4579	69.892	64.8533	65.8986	105.192	62.4264	100.237	103.257	64.8981	63.5423	41.728	99.4826	87.5517	29.7178
Acvr1c	18.7629	27.5606	16.2748	20.8521	15.5486	13.5762	14.0957	13.3539	14.3129	14.2747	17.4014	10.2267	21.2681	18.2467	13.8468	16.6841	12.5537	16.7524	20.0378	15.7366
Acvr2a	46.6353	36.8171	37.5414	43.5147	38.8783	40.8609	49.113	45.0112	40.822	44.1364	50.52	50.7119	35.7171	25.2164	45.0264	40.9687	30.8684	42.5125	46.0267	40.1219
Acvr2b	2.99274	1.50854	1.92296	2.80112	2.23583	2.01256	3.20364	2.12701	1.78265	2.85502	2.48601	2.57514	3.93169	4.89381	0.87392	1.48679	2.85028	3.65686	3.01307	1.48296
Acvrl1	10.323	18.1642	9.78161	10.4261	9.41728	12.586	14.5103	14.5116	10.1711	11.1549	7.70102	14.7514	12.2816	14.4366	12.0655	18.6939	11.625	16.4712	10.5016	9.32094
Acy1	4.13599	5.02824	5.072	3.67254	4.06507	7.7944	4.18355	4.20008	4.82346	4.35605	3.81003	5.66519	4.98011	4.26462	6.82262	4.21239	5.12402	4.87577	6.99136	2.23952
Acy3	1.98398	2.07421	1.05907	2.11642	2.03258	1.24591	1.84685	2.63855	1.73022	2.67842	2.02666	1.21405	2.47138	2.27218	1.24361	1.89976	2.27384	2.03163	2.19401	1.33165
Acyp1	11.7017	9.05075	10.7848	4.13938	8.19778	16.5789	10.8544	16.7192	11.4556	19.8079	6.83636	16.0757	6.29064	5.27832	16.3339	10.6823	36.2196	6.43849	12.286	26.964
Acyp2	19.1328	17.7871	17.5288	15.6547	12.0934	25.7149	24.1586	22.5077	24.1169	28.9613	11.7812	22.4029	12.1319	9.61275	27.4918	20.6486	53.513	11.0329	22.261	48.42
Adal	11.6213	14.2675	13.2745	8.21642	7.2176	14.5984	10.5906	10.8687	15.5712	13.9215	13.6996	14.5307	8.28423	10.1371	12.7532	13.7919	9.45603	10.0597	14.3044	13.2551
Adam10	81.7428	67.44	77.9735	73.0755	65.0735	73.1515	71.2694	76.2997	64.5387	72.9034	82.4405	74.5658	70.5816	66.24	69.6032	76.1791	56.043	83.575	71.0535	57.1962
Adam11	109.482	75.1705	123.866	125.114	142.516	135.533	92.2641	109.846	108.446	108.811	95.4633	104.766	101.247	103.957	110.172	100.735	87.6825	102.2	114.375	65.3065
Adam12	3.16086	3.26839	2.53605	1.61847	1.59221	2.36394	3.35439	4.91924	1.99236	2.91451	2.48601	3.7523	2.69605	1.78281	3.76425	2.2026	2.01764	2.5317	2.69129	2.63293
Adam15	50.235	50.4702	47.8206	45.9056	51.4896	61.6465	52.2361	52.5796	54.6427	54.8029	43.0982	49.6565	46.2055	49.6362	54.1434	54.292	42.5607	47.3401	57.9484	34.3718
Adam17	18.0231	14.3931	17.5288	10.7996	8.33328	12.1387	15.4148	13.4097	12.8711	13.0385	15.3856	16.1493	15.6142	13.0034	15.5273	11.7559	12.0413	16.096	14.9865	12.0143
Adam19	15.703	13.8589	11.7323	14.0985	11.111	9.58325	9.12076	11.6039	8.70311	10.8605	14.4809	10.6313	15.2397	10.976	9.20882	10.0215	6.62917	14.4709	8.42471	6.26443
Adam1a	6.44699	5.74312	4.75551	3.0461	8.6534	13.4998	10.6132	6.166	7.29698	6.4764	1.88199	9.31896	4.26263	1.94092	11.8825	7.38074	11.5915	2.11632	12.093	13.5916
Adam22	148.923	127.964	135.991	144.718	134.653	113.37	107.15	119.029	108.37	101.245	147.016	107.379	156.367	128.531	106.808	102.691	76.8906	147.987	138.216	74.8397
Adam23	99.3286	116.495	100.099	126.014	116.734	80.4991	80.3898	78.2391	74.8673	79.2898	89.6272	73.9404	112.892	114.301	75.3168	80.0882	60.1737	104.266	96.6499	55.9249
Adam33	1.31148	1.6971	0.696789	0.0001	1.25347	3.60975	1.54534	1.56163	2.38556	1.14795	1.40518	0.846184	0.374537	0.454516	2.45352	1.37666	1.98562	0.500169	1.81373	1.72506
Adam8	0.437227	0.0001	1.30988	0.0001	0.846968	3.19448	1.05538	1.93855	1.28458	1.11852	0.405411	3.01657	0.29965	0.454516	1.47887	1.37667	1.53728	0.593932	1.98924	2.179
Adam9	49.5305	54.5553	53.6178	38.4368	37.2285	49.1612	49.5984	45.258	48.3904	45.3838	55.7176	44.4381	40.4398	36.4584	42.2458	51.484	51.5915	48.006	48.7635	66.3957
Adamts1	15.3668	12.0048	11.8438	9.99039	15.0066	14.9818	9.08308	8.96544	6.76329	11.3609	9.48439	10.4842	14.9027	15.9047	16.1994	12.8847	7.55788	14.6584	12.3152	6.86967
Adamts10	5.27925	7.88799	8.88985	3.92152	4.70869	19.6136	7.87704	9.53082	10.0662	10.6251	4.70171	11.7717	2.62116	2.23723	15.5272	9.58098	16.877	2.56296	14.9187	10.3801
Adamts13	0.706228	1.35141	1.0312	0.964894	0.880843	1.0223	1.01769	0.807788	1.25837	2.4724	0.675619	1.98656	0.524312	0.104965	1.21	1.67951	1.98562	0.531424	1.49196	1.51322
Adamts15	11.8698	4.52543	9.83735	12.4802	8.50266	8.88049	5.95491	9.34236	6.84193	7.62302	4.05321	4.67196	10.2597	9.78753	5.71354	7.2133	5.70046	6.81354	9.36077	3.60133
Adamts16	1.21061	1.53997	2.36884	0.715915	0.982467	2.87505	3.09057	1.83086	1.46808	2.2958	0.567536	2.79586	0.748974	0.489471	2.62156	0.826039	2.53004	1.094	2.28177	1.72506
Adamts17	4.27049	0.565766	3.48355	1.8052	4.94581	4.18475	3.39208	2.07317	2.75256	1.97205	1.51326	4.26731	3.2577	3.00624	3.32734	2.47792	2.49801	3.28181	2.60354	1.36191
Adamts19	0.437227	0.0001	1.05907	2.20979	1.11797	2.23617	0.829251	2.3424	1.46808	0.677039	0.243287	0.662253	1.31063	0.769112	1.44526	2.03742	0.480468	0.500169	2.19401	1.96716
Adamts2	11.7353	7.91943	12.4012	11.671	11.2804	7.63468	12.6635	9.20774	11.0099	9.91873	9.86269	10.8153	13.4424	15.59	5.00776	11.1228	6.24488	16.1899	8.89274	4.02501
Adamts20	8.00289	6.09672	10.2554	3.70367	5.65718	9.67909	6.97251	8.23852	8.10019	5.79822	4.21534	11.5142	5.91621	4.01994	8.06613	6.46995	12.6177	6.59476	11.2329	13.4971
Adamts3	4.97662	5.21679	4.96053	4.91743	3.79407	4.69585	3.20364	2.28855	3.53898	3.97344	6.80933	2.53835	5.09244	4.01993	3.62981	3.88201	3.61887	4.59448	4.79745	2.57241
Adamts4	20.2761	25.3608	21.6253	21.1012	16.3616	19.5817	18.6183	21.9154	22.2032	18.6895	21.9139	15.2664	31.0783	31.9142	19.8626	22.8235	22.5773	37.4115	20.8861	24.5732
Adamts5	3.05999	2.6713	3.23274	1.96081	2.5407	1.8209	1.88453	2.28855	2.72635	2.06035	1.67539	3.01657	3.55725	1.74785	1.21	1.48679	3.23457	1.7816	1.28719	3.54081
Adamts6	3.39624	3.42552	2.20164	1.02714	1.82934	3.70559	3.42977	3.33854	3.1982	4.38548	3.29663	6.29056	1.42296	0.978843	5.14219	3.82695	4.89985	3.03177	3.36409	5.02366
Adamts8	3.59799	2.32561	3.20487	4.60621	3.82794	3.80153	2.26142	3.36547	3.3817	3.53195	2.80327	2.46478	1.98462	5.05614	3.46177	3.19373	1.24906	3.78068	4.21241	1.63427
Adamts9	3.59156	1.6971	2.84275	1.46285	4.47146	3.29032	3.0152	4.06546	3.32926	3.14934	3.70195	4.96625	3.66958	2.97128	4.20116	4.59783	4.03519	5.18832	4.21241	3.31991
Adamtsl1	6.28799	6.66238	3.70649	7.87409	6.0298	4.98334	4.86194	6.83852	7.33999	6.26913	3.94513	5.11339	11.2332	8.84373	6.11684	8.03922	5.95666	12.8144	8.77575	6.32496
Adamtsl2	4.943	4.87111	4.70972	4.69958	8.29941	4.69584	6.14336	5.46546	5.21667	7.94678	4.91788	4.78231	3.48237	3.46065	6.99066	7.81899	5.31617	3.03177	7.78115	2.26978
Adamtsl3	2.28661	1.66567	1.42135	0.684793	1.15184	1.43757	1.13076	0.996249	2.51663	1.38341	0.999868	2.6855	2.9956	1.08371	0.806703	1.48679	1.02488	2.34418	1.81373	0.575087
Adamtsl4	11.2645	8.48506	6.7162	6.6603	9.95926	11.8832	9.91223	7.61931	7.9167	8.03506	5.80957	6.91591	9.66058	10.242	8.63747	11.6734	7.07752	11.5642	7.51791	4.53946
Adamtsl5	1.58048	3.23696	1.33774	3.82815	3.86182	3.83336	3.54284	5.54623	3.64383	1.03022	3.08047	2.1337	3.48237	3.4257	4.70528	2.86336	2.20979	2.59421	3.80287	1.72506
Adap1	162.776	148.203	143.409	163.549	158.941	164.609	155.017	149.336	145.644	168.794	167.369	127.17	148.318	154.331	155.574	172.696	151.637	136.578	142.455	103.345
Adap2	1.91673	2.63987	1.67215	2.11642	1.49059	3.22643	2.75137	1.66932	3.17198	1.26568	1.64837	2.31763	1.61018	1.50317	1.64691	1.56938	3.81102	2.75048	2.28176	3.60133
Adar	120.808	111.589	99.5967	111.9	110.487	99.7721	104.114	106.039	99.6003	100.645	145.265	86.0915	164.271	165.372	93.6912	129.317	64.4538	183.505	107.707	54.0721
Adarb1	291.426	191.101	327.868	232.483	256.679	256.444	275.379	282.624	244.969	211.088	202.768	199.455	280.83	267.44	264.359	202.967	294.769	268.225	254.931	235.375
Adarb2	20.9822	12.6333	23.2974	22.6572	21.4767	22.5524	20.4651	21.5384	18.7692	19.7491	18.7255	15.3768	21.0435	18.771	24.3327	18.391	19.6311	20.9405	23.8113	20.4575
Adat1	4.23687	4.27402	5.21133	1.99193	3.92957	5.55833	4.03279	4.46931	5.13802	5.20958	3.6479	4.67196	3.51981	1.53812	5.44467	4.01967	4.41948	3.65686	3.59811	2.72372
Adat2	3.00678	0.662051	1.48509	1.61846	1.65832	1.46952	1.84685	2.78895	1.65234	1.90122	1.85108	2.79598	1.62801	2.51687	1.04196	1.7621	2.08169	2.5871	1.17018	1.66531
Adck1	23.1005	26.7121	22.8795	23.5908	21.68	24.5968	23.857	20.9731	24.3529	26.1064	21.4816	18.2829	22.0544	20.344	24.467	23.3468	18.7985	18.9403	21.1786	15.4642
Adck2	18.1241	13.7018	15.2158	20.0429	18.8683	16.2276	17.0731	16.0462	17.6682	19.0721	16.2396	16.5539	16.6625	15.4503	20.6021	17.9231	16.9731	18.0026	16.5275	12.4077
Adck5	5.75	9.27754	7.46861	3.85928	5.42006	13.5844	7.95242	11.7947	9.67302	7.56416	5.56638	9.2012	5.50433	5.31328	12.1664	10.7648	12.6436	4.28194	10.4581	9.8354
Adcy1	356.393	393.117	592.688	325.595	353.144	399.347	444.811	458.996	341.295	290.753	733.888	426.49	420.932	483.489	339.479	331.197	507.73	565.424	335.808	435.918
Adcy2	77.5035	88.7468	91.4326	91.1576	88.2099	66.8248	72.1363	74.6036	69.4407	69.7836	119.97	76.957	79.7178	99.4124	73.7707	71.196	52.5523	90.5126	67.4262	50.9621
Adcy3	46.7155	47.826	39.1384	43.414	33.7158	38.9511	30.1663	35.7697	35.6439	38.313	42.727	36.5951	50.2819	60.2912	43.5712	38.1972	28.1378	52.1949	41.2503	25.9524
Adcy4	2.42111	2.95413	1.70002	0.996017	1.21959	2.17228	3.09057	2.74624	2.6477	1.50114	2.13474	2.943	1.38552	3.81021	2.65517	2.56051	1.37715	2.09414	1.69672	1.15007
Adcy5	156.424	318.156	113.505	114.966	102.505	108.801	147.401	137.872	111.829	100.923	149.209	107.747	166.625	172.329	96.4564	105.004	129.667	149.99	104.401	84.9771
Adcy6	32.5829	24.5437	26.976	19.5139	28.4887	35.5857	28.9827	27.8923	26.817	22.6334	27.2911	29.1717	23.1778	19.8196	24.6688	24.8057	30.039	29.9104	35.4827	25.6324
Adcy7	8.23825	5.9396	5.65722	6.47356	3.82795	7.7944	7.23633	6.78468	6.37007	4.82697	3.45876	5.0766	4.64312	7.34067	6.38571	7.15825	6.37297	8.47002	6.31855	5.17498
Adcy8	27.7745	13.8589	25.8892	23.404	21.6121	25.0441	20.2013	22.0498	21.2595	30.6389	28.6963	23.3226	27.7459	29.9916	27.0885	23.3741	18.9906	27.8165	22.4072	17.5826
Adcy9	23.1005	21.0868	29.4004	24.6491	19.1054	24.6288	21.445	22.5077	25.8208	22.9866	43.0709	15.2296	33.2499	34.1864	17.4429	19.6574	19.471	39.7244	27.9944	11.5301
Adcyap1	26.5974	17.1901	20.1483	23.1864	33.6715	22.8718	20.7666	18.2	24.4839	25.6062	24.3188	30.5697	25.9485	26.9856	22.1817	22.2729	20.0474	34.7236	22.3487	27.8717
Adcyap1r1	145.497	130.387	112.612	117.674	113.888	125.765	127.915	114.018	117.466	108.047	140.13	126.692	171.755	201.446	109.261	109.933	95.209	181.556	104.516	85.5819
Add1	292.607	293.142	288.99	289.998	274.017	255.844	246.528	252.545	253.665	268.805	343.957	229.148	299.286	319.384	247.017	283.238	181.834	322.885	251.957	132.825
Add2	164.222	174.16	177.795	172.854	172.287	149.242	141.22	146.73	130.703	121.585	232.702	122.057	198.115	219.659	126.335	139.886	96.9699	216.373	150.999	63.1276
Add3	98.1517	101.694	107.931	99.3729	101.185	106.118	114.312	108.204	109.888	96.7423	127.323	113.376	99.6752	104.412	99.2456	106.74	108.884	129.551	103.933	130.191
Adgra1	79.0867	48.9302	72.6509	87.4231	75.4729	49.3534	55.0256	56.2959	53.4503	57.0395	54.2037	51.8319	81.6649	91.7923	51.2194	54.0716	35.6754	64.759	57.6852	30.8981
Adgra2	12.5086	15.6502	12.8749	5.04193	8.23167	11.8193	12.8143	10.2577	11.3245	9.09463	8.61972	10.9992	11.1583	14.6463	7.69645	10.6271	11.1126	13.9708	10.5601	4.78157
Adgra3	21.9573	22.501	21.3745	17.4909	17.1407	18.4317	14.2464	15.4269	17.1178	14.6867	17.5636	17.8782	15.5018	19.505	15.7961	17.6752	13.8347	19.9404	14.2166	10.6525
Adgrb1	263.287	240.28	242.449	286.357	264.908	285.187	208.305	227.285	223.036	231.191	231.945	202.101	264.274	280.62	238.855	230.601	196.982	238.343	257.123	132.58
Adgrb2	204.17	204.925	226.901	223.144	213.685	240.952	213.283	203.966	197.728	206.379	297.383	202.618	214.592	254.613	209.956	192.472	180.717	247.814	182.098	113.636
Adgrb3	58.6758	59.7717	63.7052	65.7617	53.7593	52.9311	61.3574	66.4994	56.0449	58.9525	79.0627	59.4094	56.5776	50.8597	59.7222	57.9807	60.5906	66.9155	63.4192	58.8607
Adgrd1	2.48836	2.32562	1.28201	2.67663	2.64233	1.69312	1.69609	1.93855	1.83507	1.35398	3.21557	1.6187	2.13439	2.06245	1.94939	1.89976	0.544517	2.5317	2.25251	0.817186
Adgre1	4.23686	5.27965	2.75899	3.01897	4.87806	3.54587	5.35189	5.33084	7.05163	3.53195	6.16083	3.20051	4.94267	7.02608	4.80612	5.61647	5.8926	8.6263	5.26549	2.60267
Adgre5	9.88547	11.0005	7.57431	7.40724	10.5352	8.74779	10.3158	7.97417	10.6414	7.65089	6.32294	8.05631	7.55784	8.84373	8.90633	8.9753	8.21841	10.8104	8.38062	13.4056
Adgrf4	0.538102	0.377211	1.50495	0.715915	0.880843	1.43757	1.6584	1.80394	0.865159	1.23625	0.270308	0.919757	1.1983	0.174875	1.27722	0.908632	2.17777	0.437661	1.84298	1.90664
Adgrf5	28.0435	35.4485	30.376	30.4067	31.5713	29.9313	35.0129	28.35	28.4422	28.8731	19.6982	34.6161	33.2126	46.5949	31.2559	29.8716	21.4565	39.6304	30.3346	20.0944
Adgrg1	56.3556	53.519	62.6452	63.2728	60.6695	49.8643	58.3798	46.0386	54.6567	58.5699	50.3396	64.0447	62.531	90.0789	47.4216	52.1443	37.6929	72.6971	39.7829	28.1442
Adgrg2	1.61411	1.35141	1.95083	2.0853	1.15184	1.34174	2.11067	3.09624	2.72635	2.26637	1.18901	1.98656	2.3965	1.92263	2.11743	1.62445	2.11372	1.84411	1.84298	3.17766
Adgrg6	3.05999	3.48837	2.00657	3.73479	2.10033	2.20422	2.37449	1.85778	2.33314	2.03092	3.26248	1.72905	2.20928	2.09741	1.54609	2.07408	1.63335	2.78174	2.39877	1.15007
Adgrl1	307.328	305.81	274.901	270.326	289.223	282.438	245.687	246.882	211.102	246.485	302.025	245.733	334.419	325.955	227.244	225.05	219.678	295.509	245.136	156.696
Adgrl2	45.3268	57.6039	40.1851	42.389	35.3653	39.4508	35.5406	38.4729	32.2956	29.7265	38.2885	34.1746	53.8068	40.4082	41.5065	28.7152	28.7581	40.6619	40.6898	31.6546
Adgrl3	51.0094	55.121	52.9207	46.4308	48.5087	37.8513	38.4803	39.8493	40.7626	32.4049	71.4512	36.6761	70.2446	64.7369	36.4653	39.7828	33.3981	71.4444	41.509	42.9852
Adgrl4	20.6796	29.4461	22.1827	15.3434	19.5458	24.7885	30.4903	22.6961	24.9033	21.721	16.4017	23.1755	19.5457	19.9944	26.2147	32.0465	25.7158	25.0036	23.9283	37.3137
Adgrv1	2.89186	2.98556	1.75576	1.15163	1.55834	2.10839	2.52524	2.45009	2.80499	3.2965	1.35114	1.76584	2.05951	2.09741	1.61331	1.43173	3.42672	2.28167	2.98381	2.63294
Adh1	1.98398	0.408636	0.306643	1.08938	0.846968	1.24591	1.28152	1.48086	6.92057	1.03022	0.567536	1.47155	0.748974	0.244786	0.403402	1.04629	1.24906	1.37529	1.11168	0.423774
Adh5	39.9804	37.1456	37.5377	40.6769	37.9059	44.6257	38.8193	41.7847	42.1261	49.5935	35.9379	41.8629	40.2146	37.507	40.4311	43.8023	40.0627	40.0993	49.9918	37.677
Adhfe1	9.95315	12.7904	11.4537	11.0174	10.4335	10.3499	17.0354	12.1154	13.4478	13.4506	15.5911	17.1058	8.23771	11.1158	12.8385	11.756	15.8843	12.6581	9.3315	19.1563
Adi1	35.7774	34.6943	35.4476	50.9475	37.2623	33.6052	38.7441	37.9884	37.3811	35.8778	28.8852	35.8299	35.9461	29.6422	36.3981	41.4072	31.9928	36.599	36.8285	27.5692
Adipor1	78.0766	64.8632	72.1214	74.4747	58.9759	68.744	63.3924	66.7167	74.1075	61.9248	59.5001	64.4132	61.8564	59.7727	69.0649	72.8498	59.0529	66.9468	66.1086	40.8236
Adipor2	70.4792	74.9519	83.9916	56.3623	60.7373	76.856	84.9499	73.687	101.345	80.7025	75.3074	77.3609	59.4233	57.7805	58.2429	80.8596	65.9062	74.9481	79.8009	62.7333
Adk	53.2957	52.7015	58.7173	51.2275	51.659	48.523	62.5632	61.5191	59.925	58.4226	52.0693	52.4941	48.7518	54.9494	52.2276	65.1663	59.8222	53.1324	56.164	66.9406
Adm	2.42111	2.41989	4.26384	2.30316	1.49059	3.03477	2.52524	2.50393	4.50889	3.41422	2.32389	1.50834	1.4604	3.07615	1.88217	3.46904	3.04243	2.00038	2.7498	1.36191
Adnp	10.7781	29.8857	28.0501	16.8732	18.0822	30.0066	13.6007	9.59217	16.7897	20.8203	36.8192	17.8281	39.4237	54.8891	16.6553	19.4775	14.8819	52.4235	19.4068	26.2826
Adnp2	22.0582	18.4157	20.6778	20.3853	23.2043	21.8816	25.1008	28.1884	22.5441	22.1036	23.9135	22.6972	26.8472	24.6085	21.8456	28.6877	21.1042	28.4728	24.1623	23.0298
Ado	60.1555	59.4264	68.9445	66.4776	54.4029	62.5781	63.0533	61.7344	55.7308	55.8622	63.3097	52.5677	66.0508	79.8725	67.049	66.7084	57.42	61.5711	53.9702	56.7725
Adora1	161.842	170.677	205.719	147.889	203.997	153.717	145.029	158.062	141.475	149.652	197.372	143.671	172.202	179.883	126.415	145.998	129.507	194.778	135.143	97.8409
Adora2a	24.681	86.4838	5.90802	14.5031	2.43908	6.77219	14.2841	10.7962	7.52349	7.82904	9.07908	3.60515	23.8517	18.1418	9.84738	6.7728	9.63947	11.5329	9.56554	4.81183
Adora2b	4.37137	4.08546	3.95729	2.89448	3.31982	3.45003	5.23883	4.577	4.66617	4.1206	2.40495	4.8191	3.29515	3.25092	5.57911	3.33139	4.13126	4.00065	4.1539	4.26711
Adora3	1.0761	1.7133	0.641054	0.560303	1.26948	1.18202	1.20614	0.0270229	0.610876	1.06444	2.29686	0.662253	1.21966	0.271748	1.04196	1.70704	1.16961	1.12526	1.78414	1.4527
Adpgk	19.9735	13.2618	18.5042	16.7751	17.073	20.3803	15.7916	17.7692	18.2974	18.8955	14.9426	16.4436	16.6251	14.3667	18.1823	16.6565	15.0837	14.5021	18.7507	14.6168
Adprh	102.086	80.8589	81.9308	89.726	95.8317	100.591	81.7469	97.3265	85.3526	106.898	84.8723	81.592	88.7043	100.042	98.3721	102.059	70.5821	93.0755	85.1237	45.7267
Adprhl2	19.9735	16.4044	19.6746	18.4557	22.0187	30.4106	22.6133	20.3001	26.7909	23.6931	17.7798	18.8715	17.636	14.3666	25.509	30.7803	27.5091	16.7524	24.5426	21.3654
Adprm	12.2733	10.2135	7.16206	7.46949	8.84141	10.7013	10.5529	10.6615	10.3546	13.3917	9.02503	9.08631	5.46688	4.78895	10.6204	12.3341	12.4897	7.1886	9.65329	13.3458
Adra1a	3.09361	3.36267	4.76545	1.71183	1.89708	4.34446	3.24133	4.44238	2.62149	1.32454	3.99917	2.86943	5.24222	6.11724	3.05847	2.78076	4.03519	5.96968	4.27091	1.66454
Adra1b	26.2277	16.0273	21.0122	29.7843	27.5741	17.8567	20.4651	21.35	17.5897	17.8066	13.4564	12.5442	23.5521	31.3199	15.1575	17.6751	14.0588	18.1902	22.5243	8.71569
Adra1d	14.896	14.2674	26.9202	21.1633	26.6256	20.4442	12.0228	15.5616	15.6236	20.1611	24.616	15.34	21.1184	25.2027	16.4346	20.8688	9.22316	22.8158	17.3759	6.59732
Adra2a	25.3535	18.6042	15.0207	22.3771	15.9889	19.0067	19.862	20.1654	18.5071	18.9839	20.1306	20.9682	22.1668	24.1191	12.8049	21.1165	14.0589	21.8156	19.833	7.77753
Adra2b	2.55561	1.47712	1.44921	2.86336	3.2182	3.32226	1.69609	1.83086	2.17586	1.79546	0.459453	0.625467	5.42944	3.67039	1.983	1.3216	1.79347	1.18776	2.89606	0.756662
Adra2c	24.2438	32.5887	22.8794	23.3419	22.0864	24.8205	24.1586	27.1923	27.2363	26.9893	30.2363	24.279	22.2791	23.455	23.2908	26.4026	26.5484	21.3468	21.7052	15.5853
Adrb1	30.1282	30.1689	36.9525	47.3684	42.6484	29.8037	26.3068	30.2884	24.1955	24.517	34.2354	25.9344	33.7369	31.8791	34.5832	28.7703	17.3254	25.1911	25.6542	16.1603
Adrb2	2.25298	1.88565	0.668922	1.18275	0.745344	1.72507	2.18604	1.66932	2.75256	1.70716	1.32412	2.57514	1.57274	0.839022	2.15104	2.89089	1.18501	1.56282	1.43345	0.756661
Adrm1	18.2053	17.2105	14.0535	15.806	16.5329	23.6799	16.5919	16.3652	17.7339	22.3947	13.4876	14.2943	16.0296	16.3062	19.0103	21.5406	15.7259	15.3259	19.1632	7.97261
Adsl	21.621	25.5493	20.5664	16.1838	19.241	23.5427	21.0681	20.3269	25.8995	21.5738	17.2934	23.433	14.4534	14.2618	25.9794	29.2658	25.0433	18.0026	27.6726	19.4286
Adss	69.0653	63.1352	62.8416	72.3914	66.0209	75.8987	59.7749	76.407	73.8983	76.2002	57.9063	66.5095	56.4653	43.9737	77.1983	64.6705	61.2949	58.5076	78.659	56.7121
Adssl1	15.6022	23.0667	17.1386	22.1905	25.8802	21.4025	15.7916	20.1924	22.0461	21.9564	16.699	17.1425	21.9047	24.2239	21.4086	29.5413	21.4565	24.316	20.1256	18.4905
Aebp1	18.7966	20.1755	10.8963	14.4409	23.4414	15.8442	20.3897	17.7692	15.6236	15.4519	15.429	15.6343	17.6735	17.9321	13.7796	13.1876	10.312	27.9102	16.7323	4.20658
Aebp2	55.4479	59.2692	59.5529	46.8081	51.3202	59.5433	52.576	55.5959	46.2414	48.4748	59.9861	53.8919	51.5977	44.3582	57.8401	55.3381	55.8187	57.9456	55.7841	60.8875
Aen	21.7892	18.4785	17.1108	21.0077	29.5049	24.7247	20.7665	25.3885	20.8663	22.604	19.0768	21.1522	23.8892	18.8759	22.4842	22.1903	19.4069	23.6909	23.4603	14.7682
Afap1	16.8127	15.0217	13.9896	13.3516	17.5133	12.5221	16.4324	11.0923	11.3245	12.9208	14.2941	12.6178	20.1448	16.6737	12.0655	11.9212	8.48659	20.5342	12.6663	8.26175
Afap1l1	16.0729	25.3294	20.8171	17.5531	17.1069	18.879	20.7665	15.5077	16.279	19.7196	20.779	12.8753	17.1119	12.514	13.6788	21.034	14.4752	18.0339	18.8677	10.3801
Afap1l2	9.81863	10.2449	8.72263	6.5358	9.62051	9.45548	11.9097	9.90771	8.62449	8.59428	8.48462	9.38058	9.58567	9.7875	10.1834	9.30565	7.17358	9.47014	8.86347	10.5315
Afdn	51.85	51.3501	47.8763	51.1653	50.4056	55.7101	47.9024	51.0459	47.3947	46.7677	53.312	54.8487	52.6459	54.2855	48.2617	43.6097	43.3613	60.9149	55.4916	44.0927
Aff1	11.7016	12.5705	16.9715	11.6088	16.1584	14.9498	13.7565	11.2808	16.8557	10.7134	17.8609	16.4436	16.7	16.9882	8.63748	14.0135	13.7065	18.2213	14.0411	11.8629
Aff2	4.57312	4.05404	5.01626	2.76999	1.52446	4.18474	1.77147	4.98084	3.0147	2.97274	7.674	3.82587	6.55275	5.80265	2.11743	3.02854	2.49801	7.75117	5.26548	2.51188
Aff3	37.2568	33.2484	38.7362	36.8177	34.6539	27.6954	39.9124	28.6462	29.3597	22.7218	35.505	31.3787	41.8994	41.6667	22.8202	26.4302	21.1362	47.8503	30.2763	22.6971
Aff4	162.04	142.674	160.852	128.442	133.67	142.917	133.154	142.88	140.48	126.882	178.012	136.845	197.14	168.029	118.672	135.537	119.9	203.153	161.706	145.895
Afg1l	12.3742	10.9992	17.9747	14.2853	15.8874	16.9623	12.4374	13.2193	18.376	15.2754	14.6453	15.0089	12.0944	11.745	17.2748	13.9308	13.8027	12.5331	18.6336	12.6498
Afg3l1	21.7555	25.298	18.6992	17.3976	15.718	23.5746	20.7666	21.1346	20.0798	19.7195	21.4274	17.9519	16.5128	17.233	17.174	18.0607	17.3893	21.8157	22.1147	15.5248
Afg3l2	69.2012	61.5323	60.3056	70.7409	64.7347	66.0915	65.1642	62.3799	59.7943	64.3677	66.3362	55.3269	65.9014	76.8664	59.7221	71.1686	41.8241	71.4788	62.0147	27.5692
Afmid	2.47791	0.534344	0.522978	2.11718	0.203352	2.0367	0.801848	2.53086	1.10184	1.86891	1.42245	1.43476	0.955938	0.888096	1.20034	1.21958	1.68155	1.79827	1.66166	0.21194
Aftph	69.3685	67.9742	71.2019	60.409	59.0099	66.1875	64.2968	72.3697	66.2686	62.9552	79.7118	60.3294	67.773	51.9435	56.8653	64.7266	55.883	70.5727	66.0222	59.4352
Aga	4.10237	3.04841	5.35067	2.64551	2.64233	6.58053	4.89963	4.11931	4.58753	4.0323	5.5934	4.45124	3.18282	3.32083	5.24302	4.18486	4.57961	4.59448	5.52876	5.26577
Agap1	92.3655	96.3837	88.2857	73.7598	88.2431	74.8111	92.299	72.3155	71.4074	62.9849	100.487	86.7773	116.41	130.38	66.2082	72.4361	80.9252	124.515	73.5121	67.4257
Agap2	455.163	567.616	513.195	373	473.188	577.044	524.342	529.176	467.357	479.867	791.748	526.993	436.548	547.999	488.623	428.632	601.827	564.893	392.35	389.545
Agap3	177.44	151.222	158.929	196.476	209.753	175.914	169.298	162.614	162.212	162.554	172.987	159.799	189.053	212.563	166.63	169.621	132.325	185.651	150.678	112.546
Agbl2	1.04248	2.04278	1.56068	0.622548	0.880843	1.50146	0.980006	1.21163	1.31079	1.11852	0.810723	1.8762	1.53529	0.873977	0.806703	1.48679	2.27384	2.31292	1.90149	1.30139
Agbl3	5.95175	6.85094	9.33573	5.75774	7.35091	11.0207	10.5529	11.4962	12.1109	9.35951	8.05229	8.60809	5.20478	4.85886	13.6787	8.72752	21.7768	6.0947	11.3499	20.5483
Agbl4	8.00289	5.68818	6.21457	11.7955	7.79129	8.65688	9.23382	8.85776	9.22739	8.91803	8.94396	6.9527	8.9117	5.38318	8.80551	7.68133	5.34819	8.53254	10.9111	3.45002
Agbl5	7.60255	5.82966	5.68367	4.24345	4.7941	9.62662	6.81815	8.04088	6.24544	7.68374	6.87299	6.95403	6.62032	3.46218	8.82943	7.43699	9.17379	4.89107	6.96661	5.51267
Agfg1	84.6678	66.0888	80.0081	68.9362	66.9027	78.0712	70.8926	77.996	71.9837	67.0466	93.087	72.2484	83.8368	77.2159	69.8384	71.1686	57.5483	81.6362	71.9605	66.3658
Agfg2	31.5069	24.7636	31.156	35.0752	33.0282	35.9368	27.7014	27.8653	29.7003	38.9975	29.3987	29.429	26.7722	32.4033	32.7011	36.8922	22.9936	31.7545	39.0808	19.7312
Aggf1	60.7271	57.1952	56.1533	45.5011	53.8609	49.9919	45.6788	46.119	53.6075	48.2688	58.9866	48.1165	56.8771	43.9736	52.799	52.6399	47.1402	56.5704	46.2183	41.9439
Agk	15.9279	15.5785	15.0199	16.0877	13.1582	17.3758	15.0288	15.1034	15.6924	16.6361	13.1407	17.9225	12.9026	9.80222	16.0248	16.8946	12.4054	13.1938	18.2766	14.2257
Agl	31.4733	36.5169	34.1379	26.2363	32.181	28.9093	34.5985	30.2344	28.914	29.7854	39.6397	36.0506	39.0541	39.709	28.9033	30.9729	27.6052	46.2879	30.3346	26.8732
Agmo	4.674	6.47383	4.70972	7.12713	7.35092	4.44029	6.70869	8.56158	7.65456	6.76948	5.78254	4.19373	5.16734	6.71148	5.84797	6.4149	6.78929	7.71992	4.35866	6.35522
Ago1	49.0255	47.1075	54.8435	50.1072	47.9329	50.7908	56.081	43.373	44.5639	44.0895	64.6065	49.3305	53.6944	60.2974	42.6492	38.7367	36.8925	73.5418	55.5794	34.1966
Ago2	58.4406	55.9696	62.2284	53.9041	51.6591	51.2061	51.0683	51.9075	48.6007	34.4651	66.4981	54.5541	81.6274	94.3439	40.3975	47.2713	40.5431	83.7617	56.5444	35.1953
Ago3	29.2204	29.5719	37.1197	19.047	24.9997	33.2536	31.6209	27.7846	29.9102	19.6019	27.7234	30.6063	28.8318	23.1054	23.9965	26.32	37.5328	31.4732	34.1666	45.878
Ago4	9.14614	10.9049	9.75375	7.2205	8.33328	11.3721	8.06548	8.93851	9.09632	7.53472	6.16083	7.94593	9.73547	7.37562	7.79726	5.64402	7.8461	8.81382	10.4431	5.11446
Agpat1	85.2408	71.808	67.9129	93.8956	85.8727	67.2414	75.0011	70.9435	65.2727	74.7282	72.3339	71.5495	87.1694	87.1775	83.9884	76.2619	45.7954	79.2931	68.5678	36.8294
Agpat2	1.24423	1.38284	1.61642	0.964895	1.49059	1.50146	1.62071	1.26548	2.67392	1.97205	0.999868	1.50834	1.31063	1.74785	2.52074	1.87223	1.5693	1.50031	1.3457	3.45002
Agpat3	196.274	197.477	191.332	181.697	185.905	177.861	196.811	170.263	168.715	163.611	223.814	175.285	220.617	253.528	162.497	168.818	162.908	238.966	145.354	134.972
Agpat4	57.1962	38.811	43.1669	59.9731	45.2567	47.0214	40.8171	45.9575	43.4364	50.4466	42.3956	41.495	47.5163	54.4949	41.8091	59.6603	37.9492	55.6017	47.9738	22.9693
Agpat5	59.4494	64.3287	60.3331	54.4334	50.304	51.1421	57.2492	59.4723	59.7944	60.0705	58.9601	58.453	48.7893	56.3827	62.7472	55.8342	57.8688	54.6953	58.4462	65.488
Agps	45.9994	38.5282	42.7211	29.1929	30.6228	45.2008	39.9502	41.4075	38.7705	38.615	43.2875	40.134	36.9945	31.0403	34.4488	38.599	40.511	43.1312	41.9769	49.6002
Agrn	70.9491	73.6307	78.3918	51.4455	56.4014	136.784	84.8746	92.5079	83.8577	77.0827	66.9574	88.9861	60.7338	56.4525	92.5581	78.2175	125.888	58.7896	112.094	119.87
Agt	67.553	46.1019	52.7813	61.8714	52.8447	54.081	70.6664	46.9268	67.7368	62.3962	26.5615	76.0373	62.5311	88.2967	48.7324	54.2643	52.4242	64.4465	43.9368	52.687
Agtpbp1	123.001	132.617	152.687	132.986	128.96	101.901	108.43	118.166	104.699	99.716	155.696	107.747	130.603	135.066	100.859	106.711	90.1171	143.582	128.242	84.8255
Agtrap	9.85227	7.19663	10.757	7.06489	6.91055	9.39159	9.72378	7.40391	9.77788	8.82973	7.53889	8.24022	10.3346	8.38932	10.5868	8.75505	10.4721	13.2832	5.82127	8.59464
Ahctf1	35.0359	39.2196	47.7371	34.5771	31.7407	37.5022	31.7716	40.6538	36.4634	33.6409	39.5821	34.3216	35.6841	23.2356	37.6751	35.3414	39.1638	35.7238	37.3551	36.9203
Ahcy	20.2176	19.083	18.7817	24.6179	20.8765	19.3385	16.8767	23.3721	23.7354	24.1917	14.9557	19.1782	22.1994	22.1598	22.0292	26.3084	16.7535	17.0158	22.1387	13.7748
Ahcyl1	280.647	328.287	339.637	262.243	280.309	265.913	325.743	304.302	293.804	268.803	337.373	308.587	272.356	294.04	301.832	296.233	275.089	330.096	257.939	337.956
Ahcyl2	143.381	117.719	144.188	110.825	122.153	135.696	133.647	139.108	127.218	113.46	152.642	130.772	130.27	123.039	120.251	116.869	113.525	177.872	129.559	98.6872
Ahdc1	45.7644	40.2251	38.6801	49.8895	44.3082	40.8881	32.9022	38.3113	28.8614	36.496	47.6107	36.8597	57.739	60.7169	34.0119	36.0656	20.8161	64.8214	34.9271	18.551
Ahi1	216.109	157.416	149.763	195.072	163.814	170.738	193.835	173.494	193.825	182.096	156.097	158.403	260.266	207.042	184.17	163.891	132.934	220.84	215.912	151.705
Ahnak	29.1531	32.0545	29.261	17.7088	35.0266	33.5411	40.93	37.2884	33.5015	20.7203	16.6989	37.2646	26.997	21.8121	23.8957	32.5146	36.0597	39.8181	37.6768	34.4993
Ahnak2	2.08486	1.72852	1.08694	2.95673	2.8117	2.65144	2.29911	3.2847	1.93993	1.88376	0.513494	2.46478	1.83484	3.81021	1.64691	0.85357	1.8255	1.21902	1.72597	0.151412
Ahr	6.4225	5.93959	6.40964	5.85111	5.86043	6.32498	6.3318	6.78468	5.0856	5.12129	6.56614	5.81233	5.61666	6.08229	4.73889	5.17598	5.79653	6.25097	5.17772	3.90396
Ahsa1	113.956	98.2066	105.248	85.5772	96.3402	102.508	91.5838	102.009	112.96	121.905	105.49	108.493	88.9292	79.6968	120.823	125.788	99.3559	85.5049	98.8398	79.5873
Ahsa2	36.8547	35.9743	39.3319	39.1949	41.4146	38.085	35.1805	32.1296	35.8396	35.378	22.1269	39.2742	24.1893	22.6635	41.7764	34.2819	30.1727	21.4536	33.3443	38.2551
Ahsg	2.21936	0.0001	0.0001	0.684793	1.28734	1.56535	0.56543	0.753942	14.3915	1.88376	0.405411	0.956543	0.0001	0.0700102	0.0001	0.798508	0.64059	0.843967	0.614394	0.786924
Aida	44.8362	39.1716	42.7697	42.6467	35.534	42.9517	47.3553	45.8285	43.2935	44.0795	43.4259	45.3644	37.6983	31.0946	42.5401	40.9369	41.3876	37.0449	41.6847	50.2368
Aif1	4.10237	6.03387	4.45891	4.38836	4.23444	4.24863	6.55793	5.92314	5.63609	5.6805	4.67469	4.70874	3.93169	5.4531	3.49538	6.38736	9.38327	4.78201	4.12465	6.89994
Aif1l	11.9034	14.016	11.1471	14.0986	14.9727	15.429	17.3369	18.0385	14.6012	10.7134	7.80911	12.8753	12.5063	16.6737	12.5697	16.1885	16.9731	15.3147	14.4506	15.6155
Aifm1	18.0904	20.1755	17.4452	14.1297	16.9036	16.2276	12.8143	19.1423	15.1255	15.3343	16.4017	14.6043	12.2817	15.2055	14.3173	15.5828	11.9453	14.4396	15.1235	9.68409
Aifm2	5.11519	5.23044	6.48933	4.10826	5.58943	8.56105	8.6685	6.73084	6.73706	6.30479	5.48531	7.32056	5.84132	5.38318	7.19746	6.22217	7.10954	7.89869	7.88098	7.35388
Aifm3	41.9643	33.5629	40.4639	40.1481	45.46	62.0991	42.1738	40.5999	42.5976	38.7034	35.1	40.3178	30.2921	30.4111	49.8751	40.9943	50.887	35.13	46.7741	38.2822
Aig1	48.9585	37.3341	44.2257	53.6549	45.1211	42.4854	51.709	47.3844	49.1247	46.5028	35.2351	36.0139	38.7543	44.0785	47.5562	48.6204	37.725	39.4118	46.0428	36.6782
Aim2	1.10973	1.50854	1.00333	0.684793	1.11797	2.01256	1.6584	0.834711	2.071	1.29511	0.999868	2.50157	1.7974	0.559382	1.64692	3.00101	1.95359	1.75034	2.1355	5.93155
Aimp1	43.6456	50.4699	46.2885	44.5052	56.2997	44.9132	53.8944	62.0307	62.0222	61.9255	49.3401	57.792	44.221	36.318	62.8146	60.4307	65.2025	41.412	53.5893	66.668
Aimp2	16.1671	18.0238	15.0399	18.414	18.015	18.8274	16.8907	19.6704	19.1694	20.468	18.5021	18.0262	11.0292	14.691	19.444	19.8347	25.1474	12.9249	17.7434	16.237
Aip	74.5816	77.0555	60.7792	69.9317	86.5828	85.0021	65.5038	74.4696	79.5341	92.4741	63.5803	75.9999	56.5028	56.2077	90.4424	84.439	118.586	59.5398	67.6883	78.6223
Ajap1	40.2494	35.8885	35.0296	40.397	31.9779	30.7621	32.6762	35.6999	34.1568	41.1462	36.5592	30.9374	40.7389	32.2986	34.684	34.662	29.3025	36.9115	39.666	36.0124
Ajm1	79.0865	95.2214	77.8907	83.3772	84.8563	90.6893	97.6871	85.0495	71.3546	76.3758	84.1168	100.537	77.396	76.5166	77.3335	78.0506	64.7853	70.1039	79.302	48.2385
Ajuba	1.37873	0.880024	1.72789	1.18275	1.65996	2.20423	1.9976	1.58855	1.75643	1.58943	1.5673	2.1337	1.38552	1.08371	2.31908	2.69817	2.72218	3.09428	0.906915	0.211937
Ak1	96.6052	86.2319	83.0444	104.725	100.471	88.1976	79.3722	84.8866	85.5106	102.398	82.8189	76.3314	87.9565	81.9691	86.7084	85.7883	60.686	81.7618	86.9949	34.0757
Ak2	13.3493	12.3819	14.2683	10.0838	12.3644	16.4192	14.0203	13.0577	16.4625	13.7449	8.13333	12.5442	9.32358	9.71762	16.7035	13.2151	15.3719	11.0329	12.637	13.4366
Ak3	75.1552	85.2305	87.1186	72.6654	70.7702	65.1383	80.8095	77.3049	83.103	69.564	88.4074	87.0419	67.3028	78.6231	77.4585	74.6554	71.3795	81.6225	67.48	78.7199
Ak3l2-ps	3.38257	1.60842	4.08772	1.22512	2.56013	2.38915	1.6927	1.80708	2.53325	2.96545	1.89411	3.04926	1.07784	1.70523	2.00316	2.50084	1.66036	2.36938	2.14108	1.86165
Ak4	48.4007	39.0885	50.8954	33.5075	42.087	52.1705	45.9084	45.9002	51.7291	53.957	56.0384	50.7328	36.2164	33.7392	51.6024	48.1841	42.085	47.263	44.5458	34.9986
Ak5	164.091	96.4143	146.389	182.189	164.462	145.408	133.984	153.811	156.051	174.974	162.8	116.944	139.815	115.806	141.256	150.376	84.5128	154.521	160.536	59.6475
Ak6	60.7822	62.1843	54.2047	44.67	53.0124	61.3194	60.63	70.599	78.404	81.6864	65.3367	65.8908	56.7146	45.3167	71.0195	69.5214	75.7932	44.2313	60.9432	75.1286
Ak7	7.43126	3.80263	5.12773	3.17459	6.1653	4.6639	7.31171	6.2193	4.40403	4.59151	2.10772	3.16372	3.96913	3.98498	5.34385	2.89089	3.81102	4.53198	4.8852	2.33031
Ak8	2.89186	0.660043	2.0623	2.48989	1.49059	1.78896	2.71369	1.83086	2.62149	1.20682	1.67539	1.43476	2.28417	1.11866	1.983	2.36779	0.448443	1.50031	2.39877	1.30139
Akain1	5.24563	6.9138	10.8963	6.75365	8.40104	11.404	9.83687	8.07701	10.8788	11.096	6.75531	8.82879	6.62765	5.66283	6.88983	11.4532	6.40499	7.28235	10.1798	7.05125
Akap1	30.498	34.663	26.0005	27.139	27.2016	30.5705	30.641	32.8731	27.2365	29.8737	38.9098	28.9878	29.9925	25.9718	35.2218	31.6334	24.9793	30.6294	28.1991	22.3035
Akap10	23.4032	19.7041	22.2663	14.3475	17.073	21.1469	18.3545	19.8692	21.1285	15.7463	26.4534	16.37	20.7813	19.1904	21.3078	19.8226	17.7736	22.8782	20.3303	14.1932
Akap11	195.998	209.61	214.053	213.496	192.779	178.119	188.031	183.911	181.352	157.522	234.114	179.002	223.684	233.426	162.567	167.003	144.973	263.542	199.617	149.737
Akap12	36.5841	32.7145	34.7231	30.7802	40.0401	30.3148	31.3194	28.2962	30.0937	29.138	25.913	32.6295	42.6107	46.6302	29.0041	32.2665	23.9545	47.5069	33.6983	15.1314
Akap13	23.3695	27.5293	25.9448	16.6817	26.9983	34.116	26.7592	31.7424	25.2703	20.0435	20.0494	32.0778	22.1294	21.2529	22.2825	27.8895	25.8119	26.2537	30.3346	26.4797
Akap17b	14.7615	15.4616	16.2748	14.8766	13.5839	14.1512	20.7289	15.1039	16.0168	16.6587	17.9419	13.3535	21.2681	12.3043	13.0738	16.2435	12.97	19.159	18.4582	15.3129
Akap5	71.5203	93.2404	57.9095	66.2908	55.9612	52.7393	51.1436	58.8001	44.2753	49.564	87.7905	44.5114	63.58	49.0773	39.6246	42.3432	29.1103	76.2294	55.0526	27.1455
Akap6	149.832	163.259	163.831	149.73	140.58	121.197	134.323	139.002	123.154	113.461	181.007	136.476	194.631	189.595	122.94	121.496	121.278	213.843	130.903	130.219
Akap7	23.9413	22.281	25.3875	30.5312	23.1704	22.2649	20.8797	21.1076	24.3528	25.3117	27.399	28.2152	22.8033	24.7484	29.3068	24.4754	22.5774	21.7844	24.6596	25.3903
Akap8	36.248	35.6685	45.4523	34.5149	35.4331	64.0155	46.2063	51.2345	51.2747	43.6479	28.561	45.5046	34.4483	27.8593	62.7808	48.29	59.6294	29.7229	68.5963	40.4003
Akap8l	47.8151	48.3646	55.0943	37.098	36.6187	104.137	54.2719	79.6653	79.0612	65.0158	39.3693	50.5445	35.9086	27.7196	97.4314	54.0991	88.4518	27.4415	89.2192	78.9546
Akap9	56.0532	70.174	43.5571	48.4887	45.2906	40.6646	46.6964	38.3923	44.5375	36.6136	34.0193	52.4205	65.976	45.9661	35.8603	41.8201	40.1908	62.9464	51.6594	41.3992
Akip1	3.49711	3.29982	2.36884	2.95673	1.38896	2.49172	2.90213	2.47701	2.09721	2.14864	2.94536	1.91299	2.73349	1.67794	2.18465	2.56051	3.20255	2.46919	2.92531	2.81451
Akirin1	92.2002	90.6324	88.5075	80.4825	82.0447	95.2566	95.7294	98.2419	107.765	105.779	94.086	91.7083	74.9999	66.1002	100.288	96.5248	102.606	75.3543	95.3623	111.608
Akirin2	50.0343	43.0536	43.1948	53.344	51.9978	40.3452	46.9602	44.0999	50.6454	48.2393	44.0169	48.6683	43.4723	40.0587	51.2866	47.0511	37.4688	42.0997	50.2552	51.0226
Akna	3.09361	3.73978	1.64429	2.45877	1.93096	4.24863	4.44737	2.2347	3.17198	3.56139	3.72896	2.46478	3.81936	3.56552	3.39456	2.89089	3.0104	3.68811	4.38792	1.78558
Akr1a1	257.456	234.394	226.137	263.5	250.816	267.078	264.304	255.336	283.704	309.652	216.883	252.879	232.458	240.91	272.621	294.927	307.813	228.472	259.349	184.903
Akr1b10	12.206	18.2271	12.7913	9.11897	15.9212	14.0873	17.4499	15.8847	15.4139	12.0379	14.6454	15.9653	15.352	14.6463	13.1746	12.9673	14.0268	14.8147	15.7085	12.6801
Akr1b3	20.9098	19.4454	17.8517	17.8658	20.8933	20.1497	18.6373	22.9563	20.729	25.2989	16.2017	23.939	19.8555	15.244	20.8814	23.5316	19.1329	14.4036	23.9173	21.4662
Akr1c14	1.71498	2.23134	3.34421	2.70775	2.10033	2.10839	3.76897	3.95777	2.46421	2.56069	2.2158	3.34765	2.69605	2.55182	4.63807	2.58804	1.85752	1.81285	1.52121	3.75264
Akr1c18	1.37873	1.13143	1.25414	2.83224	1.99871	1.40563	0.791563	1.37317	1.62536	1.26568	2.02666	0.735825	2.9956	0.594337	1.07557	2.36779	1.6974	1.4378	1.55046	1.11981
Akr1e1	23.874	20.5527	23.4367	20.3541	26.7273	20.5401	24.0078	24.1769	29.4123	24.4584	23.3462	22.9915	19.1712	18.8059	27.2231	26.1825	23.1217	21.6593	25.8003	19.368
Akr7a5	16.1402	11.3763	13.2093	13.8807	15.6841	17.6331	14.5856	12.7616	15.0993	18.6895	11.8622	12.9489	15.9137	19.6798	16.5691	20.3457	15.596	12.6581	13.8363	10.4709
Akt1	114.526	123.724	118.549	118.919	130.519	118.129	121.961	126.564	122.891	114.932	127.7	124.043	122.929	124.231	125.158	104.949	102.222	118.079	103.845	81.2549
Akt1s1	42.6367	40.1625	42.2752	45.2212	46.2051	40.3131	40.0258	42.108	41.7328	46.5326	40.9092	41.5318	31.8272	45.9314	44.9013	49.5842	37.3727	40.6307	41.4795	27.6904
Akt2	61.2026	89.0708	62.8123	74.3214	67.8807	66.7687	67.2569	66.5168	59.7268	50.0675	81.7396	58.1069	59.7403	63.0917	57.1776	68.2114	54.2571	67.5478	47.2266	46.2103
Akt2-ps	13.344	20.261	14.6042	13.8178	13.4865	15.7102	11.3616	15.9755	14.773	11.5927	21.8592	10.3897	17.9554	19.2275	7.82048	12.1516	11.4255	16.9637	8.87974	14.4057
Akt3	113.989	102.448	126.659	105.41	93.7001	88.6752	91.7743	101.284	102.625	86.0621	143.318	101.864	106.303	98.8184	79.7194	95.7263	84.9281	128.019	105.717	81.5878
Aktip	110.082	113.852	110.819	102.932	113.688	111.706	122.217	126.878	130.354	116.955	108.186	124.066	107.931	100.563	124.924	114.91	142.681	107.128	111.085	156.833
Alad	13.8536	11.1249	11.7881	15.8103	14.0242	15.7803	15.0002	18.6038	14.7061	15.9817	11.8351	13.9421	13.4798	14.7512	14.5526	14.3439	12.0733	14.2208	17.9024	11.8327
Alas1	43.6035	42.6764	39.5165	44.3183	47.7633	44.2287	39.0187	47.9499	42.8337	42.7221	46.523	35.7196	40.926	43.8036	46.843	48.5377	26.4563	52.4014	45.4872	19.247
Alas2	0.571728	1.53997	0.250908	1.05826	0.745344	0.338158	0.30161	1.26548	1.66364	0.41215	0.459453	1.43476	0.561756	1.43326	0.268968	3.74435	2.04967	0.125117	1.64427	2.4211
Alb	25.8242	0.0315259	0.0837027	7.25162	14.2275	17.6331	10.4022	16.6116	180.116	24.3993	8.51164	16.2964	0.337093	0.0350551	0.201751	9.52593	7.9742	10.6891	8.71723	12.2867
Alcam	133.222	173.816	114.312	123.245	102.065	105.957	125.768	116.712	122.105	138.066	153.424	130.738	129.667	95.9167	116.521	132.041	89.8611	145.8	120.694	108.824
Aldh16a1	5.01025	2.5456	3.90156	4.88632	2.77783	3.54587	4.3343	4.09239	3.5991	5.70993	3.86407	2.46478	3.10793	4.47435	3.93229	3.77189	4.9639	4.43822	4.12465	2.45136
Aldh18a1	16.7118	14.9903	15.7453	16.8062	19.241	13.0971	13.1534	19.8962	16.3838	16.3938	16.4827	14.126	18.4599	16.464	13.5443	19.2996	9.86364	18.6277	16.2935	8.74596
Aldh1a1	70.7474	75.045	89.4007	60.0345	78.658	81.904	90.0756	78.992	96.3359	82.1728	71.5774	131.656	56.1655	78.4041	63.3522	78.8223	103.79	90.668	56.8076	113.303
Aldh1a2	8.33914	11.5334	4.18024	6.19346	11.0771	9.45548	16.0932	8.18467	9.04389	10.1247	9.48439	9.08631	6.51531	7.37562	7.1251	6.93799	4.45151	12.7831	7.22537	3.48028
Aldh1b1	7.63301	6.59953	5.99163	8.27866	6.0298	7.85829	4.59812	8.05006	7.36621	9.6244	4.99894	5.95948	9.06148	6.11724	6.7554	7.10317	3.65089	5.62588	6.81584	2.39083
Aldh1l1	37.8285	44.9076	37.0916	34.5772	46.8149	33.9247	42.5886	36.8039	43.2794	38.0854	45.5574	43.5916	41.4501	55.753	37.2381	37.6908	38.5579	57.4762	31.1537	31.7755
Aldh1l2	3.17758	2.97719	3.76147	2.67409	1.43432	2.83869	3.37017	4.54178	3.58691	2.43693	3.24592	4.51095	3.05489	3.66547	2.0327	3.44459	2.98326	5.23694	5.56648	4.80799
Aldh2	66.04	66.403	51.7781	55.6783	66.3604	77.4961	58.116	70.6725	69.0999	63.9855	58.1489	62.1321	71.5551	76.097	62.8482	69.2964	60.7825	93.1694	62.6581	40.4913
Aldh3a2	51.6143	45.5674	42.721	40.3969	49.0168	48.2987	51.7846	46.2269	53.8171	50.4471	42.6114	47.4911	48.377	38.4159	51.3871	45.4818	38.0453	51.6949	51.9227	38.3729
Aldh3b1	6.35525	5.56248	4.06877	2.52101	5.31843	5.27083	3.50515	4.38854	4.03704	6.4163	4.64767	4.34088	3.96913	3.98498	5.37746	5.47883	5.60439	4.65699	3.97839	2.72372
Aldh3b2	2.45474	2.29419	1.39348	2.92561	0.880843	1.85284	2.14836	1.83086	1.99236	1.97205	1.56651	0.956543	3.22026	1.99254	1.31083	0.578257	2.17777	0.687695	1.05318	2.02768
Aldh4a1	23.1411	27.2337	15.9716	17.8973	16.093	24.4903	25.625	21.1437	24.5784	18.9181	19.3076	21.0241	20.4917	22.864	22.921	20.979	21.9369	23.6283	20.867	19.3379
Aldh5a1	71.6521	82.7759	76.4408	60.222	68.2209	65.9609	82.7268	66.7151	69.8049	60.937	87.5149	78.0902	84.8101	98.7482	67.8556	64.3132	59.8539	100.294	67.5725	57.6198
Aldh6a1	53.5645	60.9603	61.2244	56.363	53.9972	63.0654	75.7177	70.3247	69.781	60.6886	64.9294	65.6742	58.9232	68.1262	66.3571	65.2432	71.988	70.7221	61.8549	77.3022
Aldh7a1	59.5167	66.3089	57.4243	48.1433	62.4995	63.8877	69.2719	66.3583	65.286	61.9544	72.2778	66.5195	58.0377	62.8493	57.0335	60.0457	66.0672	73.6071	57.447	55.1685
Aldh9a1	35.4074	35.637	33.6641	25.6761	38.414	37.3744	40.5155	40.896	40.3695	39.6452	29.0474	34.9471	34.0364	32.5782	46.447	40.4161	42.0162	40.537	42.1524	35.3467
Aldoa	1406.1	1174.59	1301.4	1653.91	1545.34	1388.71	1219.99	1384.54	1391.24	1697.65	1278.49	1194.7	1385.91	1430.77	1432.89	1648.04	997.889	1410.07	1465.22	728.615
Aldoart1	3.26197	1.50854	1.36565	1.68071	4.60706	2.07645	2.41218	1.99265	1.65158	3.32556	1.8917	2.1337	2.28443	2.37709	2.7896	2.53298	1.88955	3.03177	1.84298	1.02902
Aldob	1.58048	0.471488	0.780392	0.871527	2.84558	2.55561	1.58303	1.45394	13.1333	1.17738	0.540515	1.47155	1.16086	1.22353	0.87392	0.963695	2.17777	1.53156	2.42802	2.96582
Aldoc	683.464	749.973	672.434	580.402	716.108	762.437	828.987	764.823	855.852	769.603	782.043	890.325	650.122	857.874	771.843	829.866	908.306	824.05	607.491	802.116
Alg1	17.9373	15.3147	14.6664	19.6517	19.3925	18.3548	17.5195	18.7419	18.5152	24.6514	16.8556	22.7662	17.181	17.6032	21.9559	23.275	15.7252	19.037	20.5766	12.4867
Alg10b	41.2916	41.5766	43.0831	44.4118	32.8589	39.099	33.656	40.7078	41.2084	32.0812	50.4203	39.8768	42.4983	34.4311	45.002	38.2133	32.0887	49.5067	45.0188	44.4255
Alg11	36.0801	29.4146	33.0789	32.212	31.7746	29.0051	32.1111	29.2386	31.6663	31.4335	34.0735	29.797	33.3625	31.914	28.2649	31.9363	24.0506	36.1924	33.6111	26.4798
Alg12	8.10375	8.79935	9.36359	6.94039	10.8739	9.87074	8.6685	8.15774	9.27981	8.47653	6.48509	7.87235	7.03951	4.68408	9.30966	8.50727	7.17359	6.93857	9.18529	5.71971
Alg13	5.0775	6.81952	3.53928	2.48989	2.9472	5.62222	4.59812	3.79623	5.26909	4.73867	4.18832	4.92946	4.00658	3.18101	5.24302	5.75414	6.2769	3.31306	6.46481	7.05125
Alg14	13.5174	12.979	12.2618	10.5195	12.8047	10.5735	12.362	12.627	12.3993	14.2747	8.86291	13.3903	13.1803	10.1371	10.9565	14.867	11.4008	11.5329	15.533	19.1865
Alg2	155.55	136.294	151.683	188.726	173.777	137.678	140.767	135.692	142.289	158.345	164.368	138.316	180.479	188.059	143.945	151.67	94.1841	175.743	152.988	71.7221
Alg3	5.11112	5.3425	3.42781	6.00672	3.7602	2.332	4.6735	3.55393	5.24288	4.26776	4.64767	3.34765	3.55725	5.20841	3.09208	3.90954	1.79347	6.00093	3.91988	1.42244
Alg5	10.9955	11.9105	12.7356	15.0945	11.3481	16.7067	14.3595	18.3347	18.5858	14.1275	11.4029	15.8182	10.7839	8.66896	15.3928	14.6742	23.0257	9.18888	15.65	18.551
Alg6	5.44737	5.84531	6.91126	7.90518	5.65718	9.67909	7.16095	7.99621	7.47107	10.1542	9.86267	8.49773	6.77741	5.31327	9.57852	7.48862	9.86365	7.75117	11.1159	9.29067
Alg8	3.86699	2.51417	3.62288	5.07305	4.43769	3.76947	1.35689	1.26548	3.06713	2.20751	2.70218	2.09692	3.93169	3.91507	3.26012	3.22126	3.29862	2.78173	2.57428	2.54215
Alg9	14.5538	13.5133	14.2709	18.0201	15.4131	14.0696	14.7838	14.8464	14.1592	12.5305	12.1685	11.7793	12.9354	14.9259	14.9223	14.1512	8.59187	14.0261	12.2058	9.99461
Alk	4.37137	4.30545	3.92943	4.41948	5.14906	4.47224	3.24133	2.50393	4.27297	3.03161	3.72897	3.34765	5.055	6.29202	2.45352	2.75323	2.46599	5.46961	5.4995	2.57241
Alkal2	1.41997	1.46107	1.33729	0.78627	0.331586	1.58002	1.24814	2.10073	2.8959	1.64255	2.67918	1.33485	0.0512329	1.08058	1.46302	2.80736	2.45338	0.851201	3.02229	1.24948
Alkbh1	8.57451	9.61642	9.92095	6.59804	7.28316	12.8735	13.0781	11.7654	14.3129	12.6265	11.8352	12.0292	7.86328	6.22211	10.3179	17.2898	16.6208	9.87645	15.65	15.2221
Alkbh2	1.5584	3.07313	2.69935	2.98785	2.82018	1.62256	3.1732	4.3056	3.46071	2.9005	1.4252	2.35442	0.674087	2.76958	2.38629	3.07076	3.29364	2.02204	2.46489	1.94599
Alkbh3	3.26174	4.33687	4.57038	5.10417	4.94581	6.13332	7.19864	4.79238	5.63609	5.23902	2.9994	7.02627	4.08147	3.07615	5.9488	5.86427	6.59715	3.81313	4.85595	4.53947
Alkbh4	4.13599	4.08546	5.1556	4.20163	5.69105	5.94166	6.06798	6.62313	5.81959	5.6805	4.48555	5.03982	3.37003	6.36192	5.37746	3.85448	4.8358	4.34445	5.23623	3.17766
Alkbh5	59.3149	58.358	52.7534	52.0679	47.5602	45.4242	48.807	48.4345	44.5113	40.0866	60.986	38.9568	60.5466	61.3463	43.9936	45.4267	39.1661	67.1657	44.7851	34.0151
Alkbh6	26.2949	23.0981	19.8976	21.4435	24.0511	28.8135	27.3244	27.3	25.8209	23.899	12.835	21.0051	17.6735	12.8985	27.559	22.4657	32.3129	13.1582	29.9835	20.0036
Alkbh7	10.8274	11.502	9.97669	12.7292	12.1611	16.8345	11.3444	15.2116	12.609	15.5108	8.07931	11.4038	8.98659	8.07473	15.1575	15.2524	24.0185	9.50142	12.9003	16.1603
Alkbh8	26.5303	29.9176	31.9084	27.948	30.0469	27.344	24.8747	26.2231	25.4538	22.8688	39.072	24.9779	30.8537	26.9854	29.0378	22.2454	24.1145	31.1294	28.5502	28.9008
Alms1	5.76107	9.92877	7.60486	4.8552	5.75881	6.46818	7.29667	5.5533	6.37053	5.07276	5.99871	7.13026	6.74016	4.08984	7.46572	5.04766	5.58704	7.71229	8.34971	5.8105
Alox12b	2.48836	3.26839	3.90156	2.27204	4.23444	3.38615	3.54284	2.90778	3.11955	3.32593	3.13451	1.65548	1.49785	2.412	4.10033	3.57917	1.28108	3.75062	3.71512	1.08955
Alox5ap	1.78223	4.14832	2.87046	4.57509	1.76159	4.79167	4.59812	3.23085	3.09334	2.4724	3.67492	3.64194	4.04402	3.18101	3.9659	3.57917	4.64365	4.21944	2.77905	3.29871
Alox8	3.73249	2.13706	5.43428	4.38836	7.35092	4.60001	3.69359	4.577	4.43025	4.62094	2.37793	6.18019	4.64312	4.19471	4.97415	3.05607	4.09924	4.25069	4.85595	3.99474
Aloxe3	3.22811	3.23697	3.0098	4.54397	3.79407	4.18474	3.09057	3.47316	3.43412	4.70924	3.78301	5.03982	2.02206	2.51687	5.00776	5.12092	2.75421	3.37557	5.14847	3.35923
Alpk1	2.79099	2.26276	3.62288	0.653671	3.99732	5.23889	2.75137	4.44238	4.79724	3.14934	2.45899	3.56837	1.49785	1.08371	3.32734	1.8447	4.57961	2.50045	5.87977	5.35656
Alpl	11.8362	10.7478	6.49324	11.2975	8.73978	7.37913	9.27152	8.66928	8.51962	7.79961	5.7285	7.90915	11.2707	11.6751	7.89809	8.78258	4.29138	16.1898	7.10836	3.96448
Als2	35.4806	32.6516	35.9624	31.186	32.3283	33.6286	25.7415	29.9356	30.1678	30.4541	40.1882	39.7226	33.1361	27.4749	26.4253	30.6975	20.2716	39.8752	32.8175	18.9656
Als2cl	8.07013	8.7679	8.22102	7.15825	4.09895	10.4457	9.15847	9.18081	8.17885	6.56346	6.07977	9.41738	5.055	4.15976	9.41049	9.82876	10.7924	6.34472	12.52	9.86568
Alx4	1.34511	2.51417	1.50495	0.964895	1.62609	3.1306	3.0152	1.42702	1.23215	0.765335	2.75622	1.58191	0.449425	1.53812	0.302576	1.45926	0.128198	4.53198	1.19944	0.544824
Alyref	21.6883	18.8242	15.9403	10.9863	13.4145	23.0635	19.4097	19.0077	20.1061	26.1358	15.9423	17.8414	14.2287	11.9198	21.207	20.0704	19.8553	15.3772	17.8731	17.0379
Alyref2	2.60461	3.73978	2.92619	3.85928	3.92957	3.8955	3.29268	2.0364	2.01255	3.81589	2.71585	3.02331	3.09756	1.91696	3.36095	2.31856	2.80381	3.42292	2.79979	3.78291
Amacr	11.1973	8.29653	5.99163	11.5776	11.1787	10.4457	13.3042	11.6577	10.8789	11.5375	9.21418	7.54129	9.69802	7.865	9.84738	8.50727	7.30169	10.6266	9.44853	7.68676
Ambra1	47.6805	37.8999	35.6428	42.6689	45.9678	47.6284	37.5758	37.3154	35.8348	42.1172	37.8292	30.2016	49.1265	53.6558	36.902	39.6454	23.1858	48.8507	40.0463	17.4615
Amd1	125.831	125.749	138.99	124.828	123.783	124.833	137.503	135.212	138.459	121.802	127.311	121.655	100.864	95.601	135.293	129.588	114.553	117.972	123.026	127.86
Amd2	25.5053	26.153	23.8153	20.0026	23.7931	26.984	26.445	28.0659	26.7385	25.0752	35.4625	24.0121	22.0447	20.9492	21.8206	26.5941	23.7849	25.6914	19.72	18.9096
Amdhd2	10.1213	7.22805	4.82119	7.46948	9.72215	11.7235	6.36949	10.2039	9.96138	9.97758	5.62042	7.79879	8.46238	7.51544	7.79727	13.4354	12.0093	10.314	11.7594	8.92752
Amd-ps3	18.9263	21.5964	20.8885	21.0224	13.216	19.6546	22.4217	23.2174	26.8932	21.2054	29.1978	20.6778	21.2844	13.5523	19.0287	19.7109	14.7996	24.4527	18.8138	24.9939
Amer1	6.62425	5.75104	5.37854	6.16234	6.3008	7.2833	6.89713	6.78468	5.58366	5.62163	7.53889	5.18696	8.98659	5.90751	4.53724	5.72661	4.09924	8.21999	7.04986	3.23818
Amer2	55.5153	56.6923	69.7806	47.0259	55.1481	54.656	51.2943	49.2693	54.1053	42.6179	70.8758	55.1797	70.2818	67.8828	51.4884	43.8574	60.9428	82.1052	47.6812	55.108
Amer3	24.412	20.7726	23.1302	25.9251	27.5064	26.6093	25.9676	22.3192	20.8664	27.784	32.9924	24.7573	25.2746	24.9231	23.2236	26.32	14.7954	29.3479	29.7495	11.8932
Amfr	183.09	172.277	182.952	179.016	181.062	174.189	186.974	181.57	180.979	189.22	176.039	151.743	171.566	186.346	176.882	184.13	153.205	191.246	178.994	126.799
Amigo1	83.9603	72.4697	77.6682	91.9042	96.9476	77.5605	63.8075	62.407	73.556	71.7539	74.6849	64.7807	85.1833	89.345	67.9909	75.85	44.9626	85.5755	70.6423	32.2598
Amigo2	23.8067	12.9161	22.6564	28.0725	31.8422	21.9456	21.7465	19.4654	24.6411	17.9831	12.862	18.5036	30.5542	29.7467	21.98	23.0715	13.8026	26.0977	21.8807	17.4312
Amigo3	1.27786	1.97993	2.39671	0.342446	0.982467	3.76947	3.31671	1.56163	2.35935	1.32455	1.24305	1.69227	1.72251	1.04875	2.3863	1.12888	1.18501	1.094	2.34027	1.39217
Ammecr1	2.45474	2.797	2.53605	2.61438	2.98108	2.39589	1.6584	1.45394	2.43799	1.88376	2.10772	2.83264	2.47139	1.67794	2.65517	2.53298	3.29862	3.46933	4.12465	2.33031
Ammecr1l	17.2161	14.6131	19.368	9.90227	10.6029	18.6553	13.6785	17.5806	16.5149	15.7757	19.396	15.1928	19.879	16.3941	10.7573	12.0313	15.2116	18.5027	17.6269	15.2523
Amn	3.56437	2.38847	2.64752	4.76183	6.53792	4.8875	4.14586	7.83467	3.7749	5.76879	2.94536	4.12016	3.10793	3.49561	3.79786	5.94686	6.08474	2.62546	3.51035	3.69212
Amn1	8.74264	12.4448	8.30464	6.34907	8.87528	10.1263	8.36699	11.9	10.3022	14.569	10.241	12.7649	6.70252	6.1522	12.0991	9.91137	17.1332	8.09497	12.9588	15.434
Amot	18.931	23.4751	21.263	15.4057	15.6163	18.2401	25.2515	21.9693	22.0198	17.1296	22.0491	28.1782	16.6626	25.2377	20.6693	17.042	26.1	27.004	14.7431	21.7588
Amotl1	96.5043	45.5048	88.2019	79.9224	67.8515	67.6891	80.1263	83.2189	71.9044	56.3626	36.6942	51.8319	113.717	128.949	70.5443	63.2673	67.2195	99.6082	85.6498	49.2673
Amotl2	23.2351	28.0318	17.696	23.1241	25.8127	17.7608	23.7063	20.3269	18.7954	15.2754	18.0229	14.7882	30.8539	21.7422	19.9972	21.9701	15.5	25.9726	20.3889	12.3774
Ampd2	40.2794	31.7719	37.9	37.1916	34.4171	46.1158	39.3094	38.138	37.6173	36.2957	36.694	38.5891	44.2589	47.3292	39.053	32.5425	27.6383	55.0618	41.8602	18.4596
Ampd3	20.9486	20.4584	14.2949	11.7644	14.6001	17.1859	21.1058	16.0731	16.3838	17.4533	16.3206	15.4871	17.2242	17.967	16.5019	15.4451	16.877	19.8466	16.0879	15.4339
Amph	188.061	126.807	168.63	212.662	179.911	157.037	146.722	156.877	149.235	175.821	171.372	134.525	188.977	172.503	153.758	178.021	87.9699	180.625	185.223	83.2505
Amt	11.9707	13.8589	14.6306	12.4802	10.7384	17.4734	15.867	14.1346	20.2634	14.5101	14.9966	15.4135	10.6716	13.0384	18.3503	15.6103	19.2788	13.6582	16.9956	18.1878
Amy1	4.8086	5.25893	6.84991	2.7333	5.15783	16.384	10.9169	10.7429	12.7303	9.0554	1.99964	15.3527	2.69558	0.349651	14.405	8.99102	21.1754	1.9079	13.252	29.0024
Amz1	14.6975	12.1597	6.94295	10.8739	12.7503	13.333	11.6977	12.2173	11.064	9.61517	9.39557	8.17787	14.6266	9.60356	11.665	12.0975	11.3669	11.0706	11.7795	3.88066
Amz2	33.0911	35.4778	36.2518	37.8767	31.6099	35.0424	38.2171	39.0122	39.5951	33.906	37.0445	34.8863	28.0208	25.8318	35.1881	35.2949	30.4235	29.7551	37.4388	25.9536
Anapc1	52.7914	51.9785	56.4598	43.1047	48.6781	52.1963	51.5205	55.5153	51.4842	52.8601	52.664	59.4833	57.2517	50.65	50.2449	54.4019	46.8199	60.5084	61.9268	47.27
Anapc10	7.86838	7.22805	8.38825	4.41948	8.09617	8.8805	8.51774	7.77785	8.93823	8.43346	7.59293	8.24023	5.84132	5.8376	7.86446	9.05791	10.6002	6.43849	8.16081	14.1932
Anapc11	65.1993	59.3012	58.6343	59.8485	71.3398	71.1722	70.5524	69.1113	80.6858	86.4147	46.5835	76.4789	56.0164	53.1316	77.805	78.9314	98.9552	49.1319	67.3107	92.5429
Anapc13	24.9163	25.1094	20.5106	23.9955	25.4062	27.2801	27.7768	27.6498	26.5023	31.5868	16.1889	32.1515	16.9247	22.8956	27.7271	25.6041	46.0518	18.8832	30.6068	43.578
Anapc15	12.9023	16.2423	14.4912	15.9659	17.0764	15.6039	14.8494	14.9154	16.1789	18.248	14.9856	19.3003	11.7949	13.3879	17.5437	17.0464	17.3281	12.6268	14.2378	17.5946
Anapc16	38.77	37.9623	36.8968	40.8638	37.8044	46.7977	43.6436	51.5038	48.7839	49.446	37.3426	44.6219	29.5432	25.4824	43.5568	54.4017	56.6196	33.0985	42.1815	45.2727
Anapc2	79.4227	77.2133	76.8309	101.584	80.7915	81.0739	62.8272	69.8111	70.8037	77.9072	76.7666	62.2791	90.4638	88.6112	78.1397	73.1233	46.4675	77.3235	82.3153	33.5612
Anapc4	34.802	30.3889	34.2494	38.9653	35.1282	33.4773	29.5104	34.7576	36.2015	38.7621	36.2348	31.2684	32.5013	32.1938	42.918	29.2384	24.3068	31.5356	35.8338	22.4549
Anapc5	124.077	111.499	130.309	114.375	98.5757	128.797	126.408	136.337	129.786	115.551	125.865	124.669	107.951	102.978	141.626	132.839	125.44	103.733	138.567	116.42
Anapc7	38.2655	25.6121	35.5592	36.5687	39.7014	42.581	30.1134	34.2998	34.1305	42.9711	33.1545	27.369	33.9991	33.2773	35.7929	37.1947	27.6051	35.4113	35.5123	26.1166
Ang	1.74861	1.35141	1.33774	0.715915	1.62609	2.14034	3.3167	1.37317	2.43799	1.44227	0.72966	2.02334	1.38552	0.943888	1.64691	2.75323	1.21703	1.7816	2.39877	1.54349
Angel1	7.73388	7.88799	6.29817	5.94448	10.2641	8.33744	7.42478	9.66543	7.10407	7.12267	8.99801	8.05629	8.27516	12.8985	7.66283	6.35983	5.02795	9.00135	7.07911	3.69212
Angel2	38.6015	36.3914	37.5379	26.9519	34.2814	31.5605	35.3522	34.6499	37.9579	38.9974	40.9365	39.9501	30.5917	29.6071	40.8682	40.7737	37.4368	34.6613	41.5383	33.0468
Angpt1	7.53213	6.05516	6.33963	4.94856	4.94581	7.44302	8.74388	7.64621	9.9069	8.23911	6.86337	10.8773	7.00208	2.48191	6.45293	6.69021	6.97572	8.46836	4.56047	11.7117
Angpt2	3.05999	4.65113	2.61965	2.86336	6.06368	3.67364	2.90213	3.74239	3.69626	2.88445	1.70241	1.80263	3.18282	2.93633	2.99125	6.19464	1.95359	3.65686	3.4811	2.4211
Angptl2	6.52338	5.24822	4.51465	7.18938	5.86043	6.32499	2.60062	4.927	5.81959	6.21028	3.21557	3.64194	4.38101	3.56552	3.1929	4.4877	3.81102	9.06384	5.87977	1.48296
Angptl4	2.65649	2.29419	4.37531	1.18275	1.11797	2.55561	3.20364	1.53471	3.82733	5.15072	2.26984	4.74553	0.973637	1.7129	0.773095	2.67064	2.97838	1.21902	2.98382	5.44734
Angptl6	4.36472	5.09663	4.17979	4.57181	5.56287	6.96983	4.11535	4.79966	6.69592	6.56443	5.01411	4.87269	3.12424	4.60318	6.09538	5.6815	7.63636	3.33751	6.27371	4.59624
Ank	174.416	172.623	177.6	181.599	178.855	143.81	160.253	158.142	157.732	148.511	192.493	157.738	172.798	174.948	155.604	161.389	134.053	185.811	147.576	140.991
Ank1	46.7029	47.1703	58.708	54.8689	66.3824	51.276	45.7931	44.2407	42.8215	38.9026	45.1317	50.7285	63.2739	65.5073	36.941	46.4601	39.5115	71.2321	45.9905	22.8785
Ank2	358.911	368.093	398.884	362.954	365.737	305.513	347.411	326.159	297.116	294.579	349.397	370.033	438.73	408.735	295.882	313.599	245.657	505.329	337.128	250.097
Ank3	186.72	224.789	216.616	209.547	205.417	160.901	199.675	190.104	166.589	139.743	193.846	206.813	281.053	303.583	167.034	182.009	177.543	283.103	174.752	164.144
Ankfn1	2.95911	2.13706	2.11804	1.71183	0.779219	1.56535	1.6584	2.42316	0.970014	0.735903	3.86407	1.91299	4.4559	3.70534	1.07557	1.48679	1.50525	3.2818	2.16476	1.51322
Ankfy1	35.6428	38.4025	40.2961	35.9462	35.8394	34.7872	31.6963	40.5999	38.272	32.2578	48.1239	35.5356	42.9481	39.1149	35.8604	32.1289	27.2209	45.9441	45.7796	31.8362
Ankhd1	28.6424	24.3249	27.9352	20.9955	19.9094	26.7362	23.2972	27.6593	24.4105	20.5781	30.1443	22.5306	24.9134	21.7065	25.6646	29.1561	23.4594	32.7927	29.8522	26.5006
Ankib1	50.5386	46.7304	43.9473	43.5403	37.0591	42.8368	41.91	41.3	36.4898	35.4658	54.2847	45.9829	50.5865	50.615	41.1705	40.8015	42.5927	50.101	41.8305	48.4199
Ankle2	33.8269	30.2003	32.7166	28.7883	26.3884	30.8898	31.2064	32.9539	35.2577	37.6143	37.0188	29.0613	28.0079	24.189	30.7517	33.9461	24.8831	34.2549	33.5523	28.2048
Ankmy2	50.9422	46.6675	50.2172	56.2697	63.1426	38.6841	47.3748	41.6497	43.7249	47.8567	43.2063	41.0535	49.0887	40.7929	46.178	42.0957	30.8718	43.0372	50.1087	24.21
Ankra2	22.3945	23.5067	24.6072	22.595	15.8196	26.4815	28.6058	24.7961	27.5247	26.4302	25.1563	24.5733	18.1229	16.6038	28.8361	22.3831	30.6155	20.0654	26.327	29.748
Ankrd10	19.469	21.7154	28.3693	18.5491	25.6433	38.2369	30.7917	30.2345	34.3667	27.1364	21.2384	36.2714	15.0899	10.976	41.9099	29.486	41.4079	15.0334	38.057	41.5806
Ankrd11	132.447	134.817	136.19	115.528	125.976	136.878	134.509	134.048	133.741	110.019	170.846	140.724	152.057	138.018	104.808	117.882	136.612	178.768	133.479	117.962
Ankrd12	42.2333	48.2862	43.2186	43.7126	37.0929	43.1752	40.6743	41.0845	39.8525	30.0735	48.7438	42.5195	50.9351	42.3435	41.8732	33.8331	36.0733	55.0209	54.3287	41.157
Ankrd13a	40.6194	47.5158	45.118	34.1106	33.6378	34.2119	37.0856	31.3652	37.6432	32.9348	35.3433	35.6091	39.1289	39.1495	28.7689	42.0127	27.9896	42.6308	36.9459	18.1576
Ankrd13b	50.2027	47.7676	41.2442	41.2375	38.1768	57.4669	38.9325	44.6381	41.864	39.2035	45.0706	44.5481	41.8997	44.5327	47.3209	42.0956	44.8025	38.3181	43.7614	32.9256
Ankrd13c	78.8171	91.4501	88.3688	63.8012	57.5867	77.017	81.1064	89.9221	82.1548	83.0282	85.4138	88.8389	59.7598	52.1883	81.1987	68.8003	84.6086	72.1665	71.4047	102.953
Ankrd13d	29.7248	27.5922	26.6135	35.6355	28.8275	35.6817	31.018	35.3228	32.4791	32.3757	25.2917	25.8608	33.2128	27.1253	37.6748	29.706	30.7117	23.4407	34.2832	19.943
Ankrd16	6.22075	9.08218	8.83412	7.84294	9.6544	16.7706	14.1334	11.8731	12.3468	12.6853	7.24167	15.7446	6.62764	4.75399	19.0897	13.986	18.8625	3.65686	15.1819	17.1589
Ankrd17	87.3252	85.9176	85.5259	82.5674	76.3205	67.7856	71.3823	71.2109	68.9948	56.0978	91.2226	70.3353	109.261	116.086	60.7302	70.5626	49.7982	121.172	84.7728	52.899
Ankrd23	0.807104	0.880023	2.78286	1.27208	1.76121	2.35673	1.87975	2.39624	2.33314	0.941927	0.323986	3.23729	0.636642	0.00701598	1.51912	1.26654	1.72803	0.291451	2.89606	2.51188
Ankrd24	20.8477	15.2731	16.4141	14.3786	18.6312	41.7826	21.5958	28.0269	25.0868	28.0785	11.6731	25.7873	18.9091	14.087	33.4069	21.1441	32.0246	11.5017	34.8101	24.6338
Ankrd26	14.9633	17.6614	15.0765	10.5817	12.0934	14.5984	13.5303	11.9	14.3915	13.1563	15.2668	17.0689	17.374	11.8149	14.082	14.7018	15.2758	17.44	13.3098	15.3432
Ankrd27	21.2511	24.3866	22.7678	24.2756	24.7624	23.1275	20.842	21.0807	22.7013	25.9005	20.0496	19.0922	22.3166	18.2117	21.0389	24.4204	20.848	21.9407	24.2208	19.005
Ankrd28	46.9408	56.1267	59.6923	43.0422	39.3622	49.9285	58.4929	65.907	55.5476	53.0067	60.9315	46.682	42.948	32.9978	63.7889	60.1837	73.2084	51.1946	64.3836	79.6207
Ankrd29	14.3244	17.4415	22.0711	14.9077	21.4428	17.7609	14.058	17.3654	16.5411	16.3938	18.6444	18.8715	15.8762	14.4016	21.3751	14.5366	12.3616	16.9399	14.5676	11.984
Ankrd33b	48.9248	57.6043	61.3368	53.3131	49.4572	39.5146	40.9676	43.723	38.6134	35.3185	93.3854	36.6392	48.1153	50.0563	31.2225	44.8758	34.7787	55.914	49.6699	27.1457
Ankrd34a	50.8749	39.3767	38.6246	60.4087	53.8948	37.2786	36.2943	37.2345	34.4714	37.526	51.0153	33.5124	54.3684	64.8418	38.8515	41.4347	19.8233	52.2261	37.8816	12.4682
Ankrd34b	28.4132	25.0153	25.1368	25.5205	30.8261	30.0275	27.3621	24.8501	27.4983	29.9622	29.1556	30.2752	26.922	24.958	26.2819	29.4863	20.0475	33.4734	28.5503	25.3297
Ankrd34c	14.5598	11.3763	12.5405	13.7873	18.0554	13.161	12.9273	14.2962	9.93518	8.47655	9.53843	8.71845	19.9201	18.9458	13.8804	10.462	10.1519	15.1272	12.7248	13.6787
Ankrd35	9.04526	7.668	4.93266	7.59397	8.26553	8.20967	8.17854	7.51161	8.54583	5.59221	6.86339	5.84911	11.8323	9.57779	7.05788	8.34206	8.19838	8.43877	7.60566	4.56973
Ankrd37	2.99274	3.67693	3.0098	2.33428	3.6247	3.09865	3.39208	4.11931	4.77103	4.23832	1.32412	3.05336	2.32161	2.51687	4.06672	5.72661	7.718	2.31292	2.95456	7.62624
Ankrd39	5.68274	4.46258	6.1031	6.9404	3.69245	8.62494	9.94992	7.59238	7.94291	8.77087	5.32319	8.01951	6.55275	3.49561	7.79726	6.00192	12.97	6.68853	6.75733	10.7433
Ankrd40	116.95	130.228	121.532	97.4753	112.328	107.012	128.179	105.968	116.914	109.604	125.215	117.164	114.953	131.256	118.873	101.424	133.608	125.236	88.575	116.6
Ankrd42	13.5542	6.89627	6.61801	7.4922	7.01217	11.0332	7.81536	9.56953	8.31933	8.51541	9.25108	7.84591	9.06181	6.64156	9.41208	9.37723	10.8564	9.72936	10.1687	4.62421
Ankrd44	11.9034	8.07654	7.46861	6.10009	7.18155	7.85829	7.19864	6.16545	7.96912	7.29927	7.51187	5.70197	7.97561	10.1021	8.13335	11.6458	6.78929	11.1579	11.5254	6.02233
Ankrd45	41.4263	44.7506	47.0963	48.4888	36.1444	41.9743	41.2693	41.8384	37.984	37.0258	49.5291	38.0003	39.2037	31.0403	38.6498	34.3316	36.476	43.3499	45.6627	34.6809
Ankrd46	200.803	172.808	199.792	235.119	226.54	198.122	205.705	207.187	212.777	229.675	199.518	185.475	179.388	188.061	219.758	225.599	158.94	188.62	201.41	144.714
Ankrd49	11.2982	8.04512	11.0914	10.2394	7.92679	9.35965	11.6836	14.7539	11.0624	9.4184	10.0518	11.8821	6.47786	4.54427	11.4942	10.5721	11.2727	6.59477	8.77573	13.7695
Ankrd50	46.302	48.5844	40.7423	42.7933	35.6025	32.487	32.4878	34.2999	31.1685	30.9628	57.5273	36.5658	65.6762	64.2825	28.2311	31.7163	25.2034	59.3834	34.6053	20.1852
Ankrd52	38.5681	36.8627	32.3265	26.921	35.0266	33.4773	30.6033	29.1038	25.5325	27.3131	30.6686	29.7602	48.1153	56.4877	19.0561	32.2393	23.7622	50.1925	39.4612	18.2786
Ankrd54	12.9794	14.5817	11.2307	11.0797	13.3806	14.5665	13.5303	10.5539	17.642	19.6606	13.4564	14.8986	16.3256	9.12339	17.1068	14.3439	12.4576	12.7831	14.2751	10.017
Ankrd55	3.79974	3.23697	3.20487	3.85927	3.3537	4.6639	5.12576	3.98469	4.95453	5.26845	2.56707	5.0766	4.08146	4.1248	3.79786	4.21239	2.11372	3.90689	3.83213	4.08553
Ankrd6	39.4758	31.7717	28.6481	29.9398	25.711	29.612	29.5858	31.904	32.5052	30.2565	32.6955	28.8772	29.9176	33.0678	27.0884	28.7702	24.9472	35.1299	27.5848	20.2456
Ankrd63	24.5465	42.1108	12.9585	18.7047	13.2451	11.979	15.4525	15.05	14.9944	13.686	25.5888	7.61486	23.028	23.7346	12.3344	17.978	8.19837	23.7221	11.7302	7.8986
Ankrd9	10.3902	11.9105	14.2962	21.8792	15.2438	13.8318	10.063	12.4385	12.976	12.7148	10.7544	11.6246	9.51081	10.5216	12.368	11.4256	8.90293	9.84521	12.4323	7.32362
Anks1	28.3125	26.3349	25.7716	25.3961	28.2176	28.863	30.1135	26.1692	29.648	23.4565	25.231	25.0515	25.5698	27.0793	22.4505	21.9323	24.9485	27.7174	28.7256	16.2511
Anks1b	220.582	218.379	224.222	176.775	180.045	207.604	188.933	220.93	209.946	234.692	265.098	215.641	204.443	165.232	209.719	181.376	248.763	212.968	210.705	294.577
Anks3	19.6036	17.9128	13.7388	9.55467	12.9064	24.7885	14.0203	19.3307	19.5032	16.953	17.0772	19.46	11.7574	7.69022	21.207	18.4736	22.9617	11.7205	21.7636	18.0668
Anks6	5.85088	6.56811	6.21457	4.48173	7.58805	9.00825	7.61322	9.10006	6.89435	5.06243	5.51233	6.21698	4.30613	4.15976	8.80551	7.04811	5.60439	5.09456	9.56554	5.14471
Ankub1	2.95911	3.6455	2.42458	2.3654	3.79407	3.45003	4.48506	3.47316	4.82346	4.20889	3.29663	3.31086	3.55725	3.00624	5.91519	5.64401	7.01347	2.84424	4.38792	6.08286
Ankzf1	11.2303	9.82601	9.62479	7.34499	7.18155	17.9093	9.50151	16.3424	15.5528	8.6852	8.62722	10.3037	8.10427	7.4762	19.8772	10.1836	16.9153	5.34564	14.9223	12.6346
Anln	48.7902	53.3927	63.3431	36.6312	31.944	51.3658	60.5658	66.8766	78.9565	39.5863	45.8003	48.8155	40.4019	37.2622	55.1852	66.2955	68.7247	56.9143	68.5378	73.9313
Ano1	2.75736	3.42552	3.84582	4.10826	5.86043	6.45275	7.01019	3.877	6.81572	6.85779	2.26984	4.15695	5.24222	4.57922	3.83147	4.76301	4.06721	6.43848	6.61108	3.75265
Ano10	17.6197	18.1957	15.4108	25.5827	17.2423	13.2568	15.0002	14.7	15.807	19.8668	15.8072	12.6546	16.7375	21.7422	18.9889	19.3546	9.12709	17.6275	17.9902	8.14069
Ano2	4.77487	4.68256	1.44921	3.39244	2.50683	0.798696	1.80916	1.21163	2.56906	2.88445	2.81026	2.75907	3.07048	1.11866	2.62156	3.1662	1.6974	1.71909	3.13007	0.847449
Ano3	84.332	157.601	86.3338	93.5229	69.0707	65.0376	67.689	71.5074	72.7437	69.401	115.244	70.2251	80.1297	64.9117	69.4016	72.1596	52.9046	83.8867	79.5366	59.6777
Ano4	18.3931	16.0902	17.8074	12.3246	15.4809	17.6011	16.9977	16.5308	16.7246	16.953	19.2929	17.7679	18.4224	14.5065	17.443	14.867	18.8625	18.9715	22.3194	15.4037
Ano5	1.04248	0.220081	1.33774	1.08938	1.01634	1.91673	2.676	2.3424	2.17585	1.38341	0.405411	0.88297	1.12341	1.32839	0.571444	1.43173	2.20979	1.84411	2.39877	1.36191
Ano6	16.0729	12.8533	13.3208	14.3475	11.5175	17.6632	13.8319	12.5192	13.3167	13.068	12.7539	13.3168	15.1648	14.2268	10.1499	14.5917	13.1622	20.753	12.637	8.95779
Ano8	38.6352	32.4944	35.1689	41.7041	42.1406	48.7785	32.2993	38.069	34.0784	32.1694	32.1818	32.8503	36.5827	42.9247	43.1197	39.618	33.2738	35.6301	39.4612	27.1758
Anp32a	168.293	147.543	156.532	185.18	183.466	154.544	145.478	161.886	175.318	184.39	160.961	138.205	148.349	150.573	165.858	160.974	102.511	169.987	163.048	87.9682
Anp32b	54.7749	54.5554	49.5208	49.4847	53.9964	40.6966	52.3477	53.7114	49.4091	59.7471	45.6382	52.2702	47.2903	50.7471	51.6227	57.7014	46.3	52.6299	52.7995	46.3622
Anp32e	75.8578	80.512	95.559	87.2683	89.9726	78.6452	96.0314	75.5443	81.5498	67.9	112.136	80.0468	96.7176	100.708	77.2662	87.7163	69.5587	116.109	76.0844	66.093
Anpep	2.28661	3.42552	1.92296	3.39244	5.14906	3.00282	2.86444	3.52701	4.45646	2.08978	2.43197	3.23729	2.95815	2.62173	2.21826	3.1662	1.88955	5.25082	4.47567	1.39217
Antxr1	18.9311	18.1643	17.3059	16.3394	19.7829	15.3012	19.8997	11.1193	13.3692	13.0091	16.4287	18.5036	22.8408	21.4276	12.3008	18.7489	13.3543	26.5349	14.9772	18.2181
Antxr2	2.45474	1.97993	1.39348	0.964895	1.32121	1.34174	2.07298	1.53471	1.49429	1.61887	2.05368	2.06013	0.861306	2.27218	1.24361	1.34913	1.50525	3.31306	1.93074	0.363249
Anxa1	1.78223	1.57139	2.17377	1.08938	2.50683	2.58755	2.78906	2.80009	4.77103	2.41353	2.59409	2.39121	2.05951	1.46821	3.9659	2.89088	2.30587	2.59421	1.93074	3.02635
Anxa11	32.6797	20.1465	25.3689	30.6179	31.3438	31.1872	24.5914	28.7539	24.7223	24.8703	23.7569	18.3961	25.3967	26.9033	25.9419	32.4319	15.4249	32.6293	30.235	12.5283
Anxa2	16.3082	8.51652	10.0045	12.7914	13.5838	13.4166	16.847	16.8	16.0692	14.4807	8.86291	11.5142	13.3675	9.99726	16.0314	17.097	16.7169	18.7527	14.5969	10.2894
Anxa3	12.0379	13.0104	10.5062	9.08784	8.23165	9.99852	13.7565	10.9039	14.208	11.2726	7.99825	11.1831	7.82583	9.2632	14.2837	15.0322	17.4855	14.4396	12.052	21.7891
Anxa4	3.96787	4.05404	5.60148	6.22458	4.91194	6.16526	6.21874	6.86545	6.97301	5.32731	6.18785	5.8859	6.1783	4.75399	5.20942	7.32342	4.25936	8.345	5.675	5.20525
Anxa5	51.1439	49.5274	47.4863	46.2481	50.2021	42.5173	52.9149	51.2074	49.2037	43.5597	42.0444	39.7293	54.9301	62.6399	47.8921	50.6852	41.2477	65.5406	48.4998	33.2283
Anxa6	97.2775	79.8848	83.7703	111.325	87.296	73.8231	64.372	77.4841	78.6421	82.9976	73.5777	64.8542	81.2156	95.4649	75.5197	87.1911	43.8738	89.7936	75.3818	29.8692
Anxa7	83.8939	72.2165	76.5249	83.2851	81.8403	94.8423	88.1921	99.3734	95.8887	92.181	65.2825	80.4898	69.0841	57.1515	93.7005	106.631	73.7213	73.1677	98.5207	64.3988
Aoc2	2.52199	0.628618	1.86723	0.591426	1.25347	1.69312	1.28152	1.37317	1.31079	0.765335	0.783702	3.42122	1.98462	1.78281	1.84857	1.65198	1.24906	0.687695	1.84298	0.907974
Aoc3	1.00885	2.07421	1.89509	2.02306	2.13421	2.04451	2.14836	0.269329	1.02244	1.70716	1.54028	1.6187	1.27319	1.15362	1.24361	1.04629	0.832737	2.50045	2.7498	0.454037
Aopep	14.5262	18.8871	20.3156	8.90111	17.0052	32.9023	21.8972	25.4153	22.6637	25.0468	13.7807	21.9247	12.1319	9.2632	26.0803	24.7507	30.7117	12.7519	24.3671	24.8456
Aox1	3.90062	3.29982	5.32281	4.20162	6.09755	6.10138	5.3142	4.46931	4.92831	3.88514	3.08047	6.36412	3.81936	2.23723	4.7725	4.68042	6.69322	5.59462	5.87977	2.72372
Aox3	1.17698	1.6971	1.08694	0.404691	0.846968	2.23617	1.50765	1.10394	3.46033	2.50183	1.72943	0.919757	1.34807	1.43326	1.27722	0.85357	1.21703	2.06289	1.4042	0.635612
Ap1ar	71.7909	74.3532	67.3832	62.3071	58.6709	71.2855	60.1709	72.6122	64.395	67.4292	83.522	65.658	62.2693	60.857	66.4439	59.3025	61.9361	61.4141	64.7356	60.6764
Ap1b1	118.93	101.631	114.147	146.931	134.173	111.962	108.166	101.527	111.332	114.994	130.971	97.4473	143.784	156.143	106.204	111.805	78.3966	142.047	104.023	55.5922
Ap1g1	80.5631	75.8938	79.6741	80.109	74.8641	62.2871	62.0689	63.6454	61.6024	65.2875	81.9528	63.6039	88.9289	82.8787	61.941	64.593	43.6815	92.0445	75.8886	38.5849
Ap1g2	1.74866	0.383113	1.64377	0.933772	1.32121	3.60753	4.02816	1.80404	2.10805	3.41528	1.46214	2.46775	0.442288	0.0001	4.17789	1.21277	3.04325	0.93773	2.34132	2.20926
Ap1m1	42.8386	32.243	38.9869	44.1317	46.6456	41.559	39.5732	40.0614	41.418	44.7076	39.3693	38.0004	36.0958	37.1924	39.8933	46.6657	30.3913	35.9738	49.2899	23.0903
Ap1s1	197.042	198.833	146.807	193.579	167.85	208.623	184.75	196.021	208.923	229.045	168.071	177.457	156.514	155.97	213.949	212.099	232.947	144.709	196.134	129.161
Ap1s2	47.2433	62.2867	46.1209	46.5595	41.9367	38.684	51.9729	42.915	50.4359	53.0367	33.1815	43.0034	45.5315	33.3822	42.7838	41.1046	34.5544	42.2248	44.7849	38.1004
Ap1s3	2.75736	1.66567	2.1459	3.98377	2.60845	2.10839	4.29661	1.45394	1.65158	0.735903	1.99964	1.03012	2.3965	2.06245	1.71413	1.01876	1.5693	1.96912	2.45728	2.51188
Ap2a1	172.423	142.476	148.681	210.287	182.89	131.653	132.871	141.902	126.824	131.712	161.186	113.987	206.48	279.619	137.712	140.021	72.9881	198.863	142.414	59.4231
Ap2a2	191.697	142.045	169.296	216.923	207.313	153.81	159.122	159.545	164.1	180.949	184.85	142.289	206.877	222.874	148.045	176.53	102.607	202.466	168.493	83.2521
Ap2b1	299.394	262.342	306.004	368.665	321.439	251.748	257.491	251.36	247.592	288.495	295.858	215.75	320.671	382.899	235.458	279.393	129.508	335.82	271.608	122.049
Ap2m1	288.719	242.397	269.679	351.502	337.298	248.403	258.871	244.494	255.542	281.364	266.707	249.444	293.128	277.495	266.574	285.604	182.895	248.647	250.578	127.998
Ap2s1	141.633	122.658	111.276	133.73	135.974	128.257	134.438	138.007	144.856	166.47	101.461	142.328	105.293	93.399	158.26	146.985	156.794	91.7924	130.437	98.2324
Ap3b1	27.8082	28.5034	26.6973	34.2968	28.9291	26.6413	22.6887	26.4115	26.0305	26.7538	34.1273	21.8511	34.1113	29.1876	27.6934	28.2749	15.1477	36.2553	30.978	10.3801
Ap3b2	101.345	86.6105	84.5503	96.9785	87.5673	101.677	78.8826	90.6488	89.2043	105.279	103.329	76.7362	95.3323	95.8483	92.7258	94.3226	61.1349	97.6069	106.418	40.4611
Ap3d1	117.587	111.436	110.3	144.034	128.995	108.801	97.5385	100.18	104.174	105.426	106.84	80.0469	135.584	154.397	100.557	109.877	68.5645	124.768	106.77	53.3225
Ap3m1	43.2529	51.9139	54.0101	51.3311	53.9474	43.0592	50.9233	49.2552	48.8563	39.1398	45.8928	52.6814	45.5698	35.165	56.0571	48.7052	40.8098	42.5473	48.4051	48.2895
Ap3m1-ps	6.32794	4.26458	7.57288	2.87011	4.57322	5.74525	4.34127	5.88399	6.41367	5.45566	8.1216	4.92273	5.02672	5.37558	4.70332	4.9949	6.53454	6.95463	4.28486	3.47516
Ap3m2	132.983	109.712	113.225	142.075	132.923	116.083	106.357	116.015	110.045	122.168	122.081	90.9002	140.074	118.112	110.507	112.796	72.1199	125.545	120.991	49.6002
Ap3s1	43.979	38.2315	46.4461	41.7343	41.2774	43.1917	44.9092	53.0435	53.8078	53.4341	42.3124	51.7034	34.4182	26.55	49.7939	47.1392	62.6453	28.0272	46.2414	82.6486
Ap3s1-ps1	6.64334	5.64873	7.85627	5.15121	6.43826	7.93742	9.03479	7.61918	8.68934	7.00319	7.39277	8.74428	7.41253	3.98085	7.82373	6.49809	9.79936	6.63029	7.69972	8.5419
Ap3s1-ps2	1.76597	2.31614	1.29391	2.31964	1.8435	1.09723	1.91087	2.63369	1.72673	3.75217	2.03976	0.765186	1.15506	1.31343	2.90871	2.91229	1.21172	1.00395	1.72589	1.83535
Ap3s2	68.9316	67.6286	63.7332	69.3408	68.5626	63.6642	65.5784	60.9805	64.6436	66.6344	71.9564	63.3828	72.9779	64.8418	62.0749	64.0654	54.2176	71.4787	63.2139	37.0111
Ap4b1	14.0218	15.7759	13.1815	13.3827	11.111	14.5984	13.8319	11.9001	13.317	13.8356	13.069	16.0021	11.9072	12.3742	13.1367	12.9398	13.8075	9.6743	14.1597	11.5604
Ap4e1	3.42986	6.53668	6.82766	3.70367	4.33607	5.9736	5.9926	4.90008	4.9021	7.21097	5.83658	5.15018	5.12989	4.05489	7.36036	4.21239	6.59715	5.7509	6.40631	7.26309
Ap4m1	14.1547	12.864	11.3201	9.49274	8.87182	12.4088	11.9896	11.6861	12.2792	11.4135	10.9293	13.0963	12.3251	10.1133	14.0924	13.653	12.2297	12.6639	17.3629	8.47113
Ap4s1	33.5245	35.8569	31.9364	26.952	29.7422	33.2536	32.45	39.3881	36.7258	39.5569	23.6162	33.2181	22.3165	17.3378	41.1705	40.6913	51.9757	20.0029	33.0844	46.6649
Ap5b1	2.82461	2.70272	2.56392	1.58734	3.52307	1.8209	2.75137	2.96162	1.8875	1.88375	2.70218	1.58191	3.40747	1.46821	1.47887	1.78964	1.3131	3.6256	2.39877	1.90664
Ap5m1	21.3198	19.2976	22.1015	15.4991	16.531	18.8895	22.5769	25.2546	19.427	19.0729	25.2397	21.1155	16.5564	14.5065	22.9216	18.6663	18.2611	18.5767	23.2561	21.2827
Ap5s1	13.013	12.1305	11.8159	13.7251	15.176	12.3943	12.3243	9.53081	11.2196	10.4485	10.0248	12.581	11.4953	13.1083	14.9223	13.8209	11.1446	11.533	11.4669	7.68675
Ap5z1	13.282	9.96211	13.1257	14.6276	11.1788	18.0803	13.0027	14.7539	14.1818	14.7162	12.7809	15.1193	11.6825	11.8499	16.6027	14.3715	12.8419	10.8766	14.6554	15.2524
Apaf1	13.013	10.3078	8.72265	8.80773	9.07851	14.3748	10.5152	13.1115	14.077	15.5697	12.862	17.0689	9.09895	7.02606	11.3261	10.9025	9.63949	10.6578	13.5731	14.3142
Apba1	140.955	127.809	168.599	125.423	144.34	148.092	160.629	134.102	132.302	114.314	180.88	152.001	179.058	203.264	118.739	116.926	133.99	203.529	127.101	99.7452
Apba2	130.23	114.862	131.31	122.838	137.868	138.224	106.583	119.913	124.958	144.717	136.153	105.025	123.751	113.604	114.271	126.097	82.271	130.362	116.103	62.0685
Apba3	13.9209	11.502	13.3208	7.74957	10.7045	16.004	10.063	15.2924	16.1216	14.0098	8.67377	15.7079	10.8588	10.8012	12.3344	11.1778	12.938	11.1892	11.584	10.9248
Apbb1	317.493	279.788	274.498	332.514	335.973	314.801	273.846	298.333	279.778	325.553	322.52	251.653	323.777	335.722	281.734	323.41	231.54	306.262	284.359	140.691
Apbb1ip	3.22811	2.85985	2.95406	3.29907	2.71008	3.54587	3.84435	3.17701	2.59528	2.23694	2.91834	3.82587	3.10793	4.64913	4.40281	4.79055	3.55482	5.56337	4.2124	1.33165
Apbb2	44.2172	40.508	40.9373	48.0533	45.9341	27.4399	32.5254	31.5268	30.9064	29.7266	30.1282	28.6198	60.0601	60.473	28.601	35.2953	21.7447	48.1319	36.9748	20.2154
Apbb3	22.4953	17.2214	20.7057	19.9807	18.8683	30.7939	23.4425	22.5615	22.4654	25.6061	17.9419	21.9614	19.5083	16.4989	23.4588	26.8157	19.9514	18.784	24.8352	11.7117
Apc	180.027	231.389	216.473	129.224	150.003	138.828	181.777	180.362	153.011	127.793	312.875	167.742	206.694	192.883	139.178	121.631	188.977	236.596	135.758	177.734
Apc2	96.2687	92.6145	86.361	117.89	108.434	96.9834	84.4607	90.1101	77.5146	92.3015	100.006	84.7916	137.265	150.063	73.3002	90.0245	73.1103	130.426	88.1936	50.9319
Apcdd1	21.5202	27.2778	20.1205	14.97	20.0201	16.8026	18.6183	16.1539	14.8896	20.2788	21.5086	19.3865	20.6316	23.1754	21.8456	14.7018	14.8915	24.2535	12.7833	10.6525
Apeh	13.0131	13.6704	13.6552	11.7955	11.1788	13.4485	13.4173	13.3	13.9197	14.0687	11.2408	10.4474	12.1319	13.3879	13.6451	15.2525	10.6643	12.9707	14.0118	8.80647
Apex1	24.0942	21.8917	25.9219	20.1938	23.9746	26.6874	18.5655	23.0004	22.4921	28.4004	24.9406	18.1353	18.8996	25.1968	24.0661	27.226	17.4556	24.3111	23.3208	8.83206
Apex2	3.32899	2.70273	2.89833	2.48989	1.89708	3.2717	3.69359	1.91163	3.55313	4.09116	3.72897	3.86266	3.14537	2.69164	3.42816	3.63423	2.59408	3.46933	3.62131	1.57375
Aph1a	34.1602	33.3797	28.0822	28.9134	36.7769	45.3912	34.9617	30.9607	34.0534	36.6158	29.6065	28.2935	32.0437	36.2877	34.1823	43.1082	33.2689	30.7439	32.2014	18.9024
Aph1b	29.3205	28.8763	34.8261	26.5395	26.7876	34.1414	30.337	27.2998	39.7017	36.4096	37.7334	33.8373	32.6923	26.6351	29.3389	37.5655	32.8431	32.6082	28.9567	39.6016
Aph1c	10.29	9.36909	10.1523	9.50024	7.76465	8.88702	9.34944	7.99621	10.6814	7.76778	6.68868	7.0692	7.3351	6.57229	9.41176	9.45828	9.14136	10.5857	8.66169	10.2104
Api5	84.4518	77.9586	90.9592	91.0673	85.4105	85.5446	84.3133	80.6496	91.7347	86.734	96.4971	91.0811	87.0409	66.5215	84.7257	99.3362	68.5017	85.5139	80.5278	74.6154
Apip	10.9955	11.7534	8.38824	6.06897	9.14626	9.87075	8.6685	10.4731	11.141	11.4786	8.02526	9.89561	4.4559	5.03364	9.108	10.1591	15.0517	5.84466	9.7118	14.3748
Aplf	5.58187	5.93959	5.49001	5.32203	6.47017	4.82362	4.07048	5.41161	6.13415	5.88652	4.75575	3.71551	4.23124	4.40444	6.25127	5.17598	3.97114	5.21957	3.77362	3.32897
Apln	24.3111	27.6863	26.4464	19.6383	27.7096	25.9066	24.2339	26.6538	23.8285	20.8969	30.4255	26.8541	27.3715	37.1923	25.4081	29.2934	29.6228	31.8795	18.9262	26.3587
Aplp1	1010.72	900.758	863.201	1296.5	1070.76	839.551	852.966	892.462	837.652	971.787	1102.6	734.094	1167.37	1427.93	861.572	1013.8	506.898	1148.83	880.482	313.773
Aplp2	497.63	469.686	514.1	652.034	545.244	374.362	417.429	424.667	386.698	417.889	502.384	348.048	595.722	647.404	405.654	448.051	218.12	609.349	452.097	175.072
Apmap	54.4728	53.0156	45.9816	56.0516	42.4451	42.8368	43.3421	40.3576	39.8977	54.2729	45.6652	35.0206	49.0139	47.4691	47.1187	43.3894	31.9926	47.0379	45.6334	18.3391
Apoa1	2.32024	0.0001	0.0558351	0.622548	1.65996	1.66118	0.980006	0.753942	17.3537	1.88376	1.02689	1.0669	0.187319	0.0001	0.0673169	0.743445	0.672615	1.03149	0.819159	1.42244
Apoa2	1.41236	0.691469	0.362378	0.560303	1.35509	1.08619	1.05538	0.565482	10.1711	1.70716	0.648598	1.21405	0.29965	0.104965	0.638661	0.908633	1.50525	0.562678	1.3457	0.786924
Apob	2.85824	0.0315259	0.0837027	1.21387	3.28595	2.23617	1.6584	1.69625	29.9889	3.2082	1.37816	1.54512	0.0001	0.0700102	0.201751	1.54185	1.47323	1.90661	1.69672	2.4211
Apobec1	1.27786	1.9485	1.53282	1.68071	1.05022	1.69312	1.43227	1.69624	2.38557	0.55931	1.21603	1.72905	1.04852	1.3983	1.10918	1.62445	1.63335	1.87536	1.63822	1.66453
Apobec3	1.31148	2.35704	2.48031	0.90265	2.54071	3.3542	3.6559	1.61548	3.09334	2.56069	2.40495	3.05336	1.49785	2.30714	2.21826	4.29498	4.38746	2.03163	3.62736	2.48162
Apobr	1.34511	1.35141	0.362378	1.36949	1.11797	0.798696	1.92222	1.55906	1.44186	0.824199	0.729661	1.0669	1.49785	1.11837	0.134534	3.0836	1.37715	0.653323	1.19944	3.20792
Apoc1	2.28661	1.97993	0.947597	1.40061	1.86321	2.55561	3.46746	0.888557	8.02155	3.09047	1.27008	2.46478	2.73349	1.46821	1.24361	3.74436	7.04549	1.4378	2.31102	3.93422
Apod	227.946	234.813	193.929	297.127	242.471	212.645	286.698	267.641	298.241	200.519	167.257	222.703	235.518	315.423	244.099	336.907	190.386	319.264	265.225	150.07
Apoe	28.7832	21.9354	21.2909	21.7858	30.5212	30.2828	26.6836	23.2347	89.0223	34.9364	18.104	28.2887	20.3694	26.4612	27.9961	32.5695	32.857	24.7222	27.8479	34.5598
Apol8	4.03512	2.89128	2.73112	4.01489	5.31843	3.99308	2.56293	1.69624	4.50889	4.91526	3.56684	3.45801	3.59469	3.53056	5.1758	2.36779	3.04242	5.15707	3.21783	1.87637
Apold1	9.54964	13.7332	11.8996	5.53989	9.07853	14.3748	5.72878	6.97314	7.23514	8.38825	8.56568	10.6313	7.15185	7.65527	18.4175	6.69021	6.2769	4.21943	7.22537	8.41306
Apoo	8.55896	8.83174	7.27557	7.13288	6.66574	5.75375	6.58152	5.67962	4.21337	8.53763	4.73138	8.85794	4.94985	4.13507	6.43041	6.86505	9.63386	5.61399	10.2077	10.797
Apool	4.47224	3.83406	4.87693	3.0501	3.28595	4.28057	4.25892	3.85008	4.77103	3.50252	2.78324	2.20728	2.32161	2.51687	5.37745	4.68042	5.092	4.12567	3.65661	3.90396
Apoo-ps	17.6352	11.8781	13.2352	14.6219	12.5414	16.4474	13.6952	16.4782	15.4997	18.7461	11.6704	13.729	12.237	9.81222	16.6252	13.1229	17.1388	11.3261	15.1248	14.4723
Apopt1	21.7892	21.8097	17.5009	19.9496	18.699	25.1399	26.9852	29.1577	29.7791	32.3754	19.2119	26.9645	14.3036	9.85743	28.4329	27.2561	35.0029	12.8144	22.5827	33.0467
App	1527	1340.21	1448.27	1970.29	1533.6	1261.32	1150.49	1279.79	1224.61	1375.81	1530.83	984.547	1635.81	1575.33	1228.4	1431.13	695.243	1732.8	1429.55	562.898
Appbp2	89.0059	90.6638	97.0628	88.1076	91.6651	74.9084	75.076	84.8612	86.6108	80.4381	105.543	79.8999	100.424	95.3226	71.2501	70.1223	65.1379	110.578	90.9156	74.0221
Appl1	70.6802	68.2257	75.8278	69.8388	56.8419	71.6821	64.5985	75.2228	78.668	62.6905	89.4928	73.3887	72.0418	59.5286	65.3014	68.2227	66.2908	83.3554	74.7685	69.9972
Appl2	41.897	48.0502	52.3634	28.0414	45.3245	70.5322	70.8548	68.0342	68.3657	51.4182	47.5836	63.3828	35.0474	29.0827	74.275	68.1128	96.7781	40.9746	71.5505	99.2009
Aprt	13.7864	11.722	15.7453	11.0174	18.157	18.4317	18.2038	13.9193	20.2896	22.1036	10.7814	19.1657	9.62314	10.6964	20.6693	20.2907	23.1538	11.8767	17.0248	16.1603
Aptx	20.1079	20.4269	21.7647	19.4517	20.325	26.0343	23.5932	20.0576	24.1169	21.5444	21.968	23.6906	14.8278	16.0095	22.1481	23.7872	24.7551	19.9716	22.6705	19.247
Aqp1	17.2162	7.35376	7.44074	20.0118	8.67203	10.5416	9.27152	10.6616	6.50115	8.21166	2.10772	3.82587	7.56373	3.00624	8.46943	9.74618	5.47629	14.4709	11.1452	0.726399
Aqp11	14.7615	12.3505	15.9682	16.4638	19.6813	19.0705	12.0228	13.7846	16.8294	16.1878	18.0229	15.34	11.4204	15.9746	15.6952	16.161	14.4431	16.6899	13.7778	11.3788
Aqp4	130.167	117.251	154.109	100.213	115.007	119.279	132.137	125.138	131.752	102.512	150.747	141.112	107.237	134.054	121.125	113.87	120.701	184.024	101.181	142.236
Aqp9	1.37873	0.0943776	1.78363	0.964895	1.38896	1.3098	1.35689	0.700096	2.8312	0.941927	0.918806	1.83941	0.898749	1.25848	1.21	1.21148	1.40918	1.06275	0.175613	1.63427
Aqr	29.7583	35.48	25.8611	31.4026	22.459	20.3164	18.769	18.7385	20.9974	23.3103	26.6426	22.6237	30.4419	31.6345	19.6947	25.8245	14.4432	31.4106	21.7052	19.1865
Araf	143.275	131.204	142.987	114.251	121.474	179.78	169.975	175.994	200.935	194.482	137.561	179.921	118.734	98.5394	184.544	176.148	240.148	114.298	176.594	262.006
Arap1	12.7777	17.2529	12.2061	13.2583	14.4985	14.7262	15.7163	12.6539	14.0245	10.7723	10.0248	12.5074	13.5173	14.1919	10.1499	12.5544	10.4721	15.8773	11.0574	11.7117
Arap2	51.5459	68.7909	77.4741	57.2329	60.7714	55.1787	56.7891	71.7313	57.1773	52.2298	91.0035	68.8267	68.5555	56.5563	63.0568	56.7103	55.7123	75.475	56.9266	76.7326
Arap3	8.23825	9.05073	7.9145	4.88632	6.5718	7.82635	8.81925	7.91544	9.3847	9.30065	7.07954	7.79879	5.57921	5.90751	9.44407	12.3616	7.75004	9.12635	9.68253	7.62625
Arc	255.45	340.939	367.318	273.51	361.89	262.262	228.31	209.374	142.81	250.635	485.756	262.842	309.371	310.626	238.348	141.654	141.644	189.806	147.725	72.0537
Arcn1	117.818	112.314	122.338	129.438	105.452	104.073	104.284	101.146	111.697	106.633	123.913	92.1861	112.704	108.321	97.4974	101.035	74.5843	130.131	113.204	68.4842
Arel1	92.6711	106.344	88.0904	87.1415	78.961	75.9618	73.9462	77.8352	69.8066	80.0849	107.054	69.3418	96.1934	76.8307	77.8363	77.6643	57.7674	95.9844	80.3855	53.2781
Arf1	344.839	309.83	333.709	403.049	374.03	349.947	328.599	339.323	349.981	401.587	360.52	326.298	337.164	328.341	352.412	384.53	265.701	307.308	328.012	190.115
Arf2	57.5993	47.2325	50.8876	44.1946	48.4751	53.0263	50.9179	53.8718	51.8252	58.1883	47.5033	47.3077	45.3071	36.0392	52.3952	56.5762	45.9868	45.2253	47.2135	36.4667
Arf3	657.809	709.219	649.398	783.04	709.032	629.581	662.379	629.808	533.584	594.146	989.878	584.644	789.351	982.099	580.217	625.016	490.711	845.555	539.877	351.589
Arf4	91.8632	99.4318	89.7626	93.4287	86.5163	93.6268	98.8953	104.867	109.363	116.49	92.0614	96.1228	83.9861	75.8529	105.429	107.729	86.8502	86.6053	96.2984	97.5966
Arf5	109.953	111.121	110.692	143.651	127.474	133.592	119.357	134.237	135.576	159.961	98.2106	122.129	87.1687	86.0253	156.615	150.35	147.053	78.5431	126.575	117.237
Arf6	28.3461	28.4405	26.8087	26.7342	27.2693	35.4258	24.0832	28.0807	24.248	34.7889	28.2638	25.7873	29.8802	35.899	23.1227	28.6602	23.7943	32.1608	25.4202	16.8811
Arfgap1	64.4259	52.0101	58.2154	67.1622	64.4299	70.1808	61.3572	55.8651	59.9251	76.1707	63.9582	47.5648	67.5112	62.3949	73.4344	66.3782	46.0514	58.3832	66.1097	30.7468
Arfgap2	49.1342	42.429	45.6271	38.4678	46.7747	54.1477	43.9025	52.8526	44.8924	48.6467	43.1568	39.7729	45.5827	44.8077	50.2551	51.864	38.6648	45.2793	45.9659	28.1979
Arfgap3	17.7205	16.8758	16.6371	17.1797	16.226	17.4734	18.3545	19.9231	17.3537	15.8051	17.3205	16.6275	12.4689	15.4153	15.6617	20.1806	16.0764	14.9084	19.1017	12.9524
Arfgef1	77.3043	74.6994	95.586	80.1716	70.7643	83.4054	64.3725	79.9071	75.5223	70.8727	94.5733	69.9308	84.0985	72.2173	72.6616	78.0786	68.8208	93.0756	79.1272	79.2575
Arfgef2	49.3282	45.6933	52.419	53.375	49.8976	46.4465	51.6336	48.1114	40.0287	36.2899	40.5312	39.1775	62.7558	55.0194	33.0372	43.1692	43.009	60.696	49.7579	40.9452
Arfip1	21.0826	21.5897	20.7007	18.1756	18.3262	19.5579	23.6685	18.2538	25.4076	23.7506	24.7511	24.9924	23.3275	21.1185	21.2114	30.6424	18.2392	26.4318	22.7875	28.7797
Arfip2	79.2885	73.4428	73.1531	77.3395	71.984	83.6605	73.0781	87.3114	87.0041	93.5641	74.9561	73.6828	67.8108	60.4027	84.2905	84.3565	77.819	71.3853	79.6235	49.7211
Arfrp1	21.6541	22.3121	23.2755	18.6113	21.4428	30.3615	23.141	26.2495	29.4068	26.8422	18.6274	27.4407	17.9721	15.5202	34.9687	25.8356	30.4445	17.5776	28.8891	25.0574
Arg2	1.58265	4.65341	1.9266	2.83224	1.11797	3.13141	1.85054	1.85778	2.36201	0.942308	1.3785	1.0669	1.34807	0.493088	2.55709	1.48942	2.18156	1.96912	2.04827	0.818961
Arglu1	60.7273	72.9713	72.5672	42.0777	57.2147	127.583	88.757	99.5073	106.953	81.0561	58.3378	99.323	47.1418	27.1952	115.143	84.0531	131.748	36.6301	108.321	153.401
Arhgap1	52.4215	47.7358	43.3898	49.796	48.3052	39.3231	46.546	43.8308	40.553	48.5924	46.5569	35.6092	56.8017	49.0771	42.1453	46.6382	22.4493	51.32	41.0409	20.3668
Arhgap10	9.54964	15.7131	8.43081	12.3868	11.111	6.5965	10.6377	8.45391	7.68076	7.66694	14.319	9.11695	8.56979	9.54283	9.10799	5.77793	5.15605	10.3599	9.71181	4.33823
Arhgap11a	1.81586	2.07421	3.23274	2.17867	1.28734	1.72507	3.24133	2.12701	2.56906	2.32524	2.26984	2.53835	2.62116	1.67794	1.61331	2.00988	3.5228	3.93815	0.906915	3.41976
Arhgap12	43.2419	36.5486	50.468	32.5851	36.1781	42.3258	40.7037	37.9884	51.4318	49.2688	52.961	43.9226	36.957	35.7241	51.8579	43.7748	43.9056	50.0696	49.056	54.2608
Arhgap15	12.8449	13.1361	13.5716	14.3475	13.0418	13.7999	14.058	18.2808	15.1255	18.042	15.375	16.37	10.1099	10.4167	17.8125	15.0321	20.3036	7.81368	14.7139	22.3035
Arhgap17	7.09501	7.10235	10.1439	7.31386	8.50266	10.6055	10.3268	10.177	9.69925	6.82835	5.83658	8.20344	8.87426	8.38932	10.654	9.85631	8.74279	11.8768	10.2676	8.92753
Arhgap18	8.67538	9.67928	8.16528	5.75774	5.65717	9.32771	9.91225	8.02314	8.8866	6.68118	8.21439	8.90238	6.77742	4.26462	7.5284	8.8652	7.10954	7.84493	9.12675	10.138
Arhgap19	4.47224	0.974302	3.03767	2.3654	2.9472	2.14034	3.61821	2.85393	2.56906	2.41353	3.59386	2.50157	3.51981	3.00624	2.99125	2.34026	2.65813	3.06302	2.48653	2.99608
Arhgap20	47.4115	68.6342	50.9977	49.1424	44.4099	28.7815	40.5908	41.4345	34.3141	39.9984	62.9591	43.0768	59.1986	51.5941	35.5242	32.9	24.6269	55.0386	37.9401	28.5981
Arhgap21	95.2599	99.8075	122.59	85.8352	106.91	113.209	115.63	106.992	101.213	93.3293	117.378	98.5132	90.6889	75.8529	96.5251	85.0718	106.932	108.484	110.164	118.628
Arhgap22	3.96787	3.6455	4.68878	4.38836	5.01356	3.52069	4.96772	5.49238	4.15945	5.50546	3.89972	3.30866	3.48236	3.81936	5.07497	4.73548	6.02035	3.7885	3.86138	2.93556
Arhgap23	101.477	94.0549	88.3393	82.1949	100.265	97.4758	96.4765	92.6419	79.7653	77.5815	89.433	84.9732	118.282	137.306	92.0496	101.665	87.4158	131.884	85.1041	60.875
Arhgap24	12.5087	8.39081	11.0356	8.09192	12.2289	9.07215	12.0228	11.7654	11.4031	9.00634	9.78161	9.41739	14.8278	17.8622	9.20881	12.1139	9.89567	14.0645	9.82881	7.62625
Arhgap25	6.99413	9.27072	5.43427	4.26387	7.99454	4.31252	5.35189	7.45776	3.64383	7.68187	7.75504	5.03983	5.76643	4.40444	3.83146	5.31364	4.09923	5.87591	6.55257	3.54081
Arhgap26	67.3508	67.3768	65.573	85.3371	75.2361	54.8161	53.3295	56.5645	50.75	55.7742	73.712	61.3972	83.8749	78.8558	58.9492	63.9835	34.9388	77.2881	65.0855	40.9149
Arhgap27	12.3843	9.81683	10.3752	10.7524	17.1207	13.6542	14.8782	12.384	12.0356	14.9036	10.5856	12.1031	15.2848	14.3858	15.9721	14.0091	7.72479	13.1044	13.7519	8.82514
Arhgap29	17.8886	25.455	18.7271	15.9971	20.6976	17.0262	26.9098	21.3769	20.0799	15.9817	20.8872	24.5366	21.1558	14.4366	21.1399	23.9249	18.9906	24.0346	17.3173	18.8536
Arhgap30	2.62286	1.79138	1.61642	2.27203	2.16808	4.88751	4.52275	2.45009	3.09334	2.82558	1.67539	2.86943	2.43394	3.14606	3.29373	3.35892	4.03519	3.56309	1.4042	5.5684
Arhgap31	23.1006	25.5179	21.7368	17.9266	20.4943	13.9915	22.8394	23.0461	21.679	15.2165	19.2119	24.9044	23.0654	24.7134	17.3757	19.2445	13.9948	35.8488	23.3725	10.4104
Arhgap32	190.655	194.153	182.561	238.21	168.726	131.863	137.715	143.742	123.205	122.7	253.453	135.412	266.335	283.032	143.071	131.9	106.994	242.102	163.198	103.165
Arhgap33	91.0904	115.489	71.843	68.874	66.767	80.6903	94.3722	89.976	75.4166	80.6133	135.184	106.311	87.1689	88.6108	80.1901	73.7276	86.498	101.421	73.1894	69.3311
Arhgap35	181.945	159.454	182.927	186.834	167.886	135.99	144.157	140.558	135.843	112.873	208.357	136.219	220.213	238.778	104.051	129.476	90.3745	229.181	121.013	88.5776
Arhgap39	49.4289	46.4794	57.2966	45.4701	66.0557	65.5811	53.3298	54.4112	59.2172	56.1271	69.1737	50.2132	55.1549	47.0499	54.4796	49.1154	39.5822	58.727	50.9571	42.4889
Arhgap4	1.06033	0.91145	1.7897	0.237489	0.846968	3.12771	1.13099	2.74624	2.36773	2.61956	1.54028	2.95298	0.187319	0.664247	2.07202	2.58804	4.30219	1.31278	2.22345	3.80783
Arhgap42	14.2235	13.2932	13.3487	12.1378	13.1435	12.3624	14.2464	13.4077	11.5342	10.6545	13.5375	10.0795	11.5328	9.2632	11.8639	11.5908	10.8564	11.2517	14.8602	16.3721
Arhgap44	113.655	90.8193	114.009	120.974	108.399	97.1742	96.1817	99.2403	94.0032	105.455	116.27	96.2703	124.051	125.386	91.3139	86.6416	70.1337	105.265	107.588	63.612
Arhgap45	4.57312	3.67693	3.84582	4.82408	4.09895	6.61248	6.21873	5.60007	6.81571	4.32662	4.67469	4.41445	2.09695	3.7403	4.80612	5.91933	4.96389	4.87577	6.69884	7.11179
Arhgap5	143.679	160.774	170.267	119.356	106.332	135.823	160.445	154.295	152.068	131.206	222.244	143.759	140.302	127.237	151.205	121.661	176.713	187.028	134.884	268.459
Arhgap6	16.6781	12.8533	5.07199	14.1296	5.45393	10.1582	10.8544	11.0924	15.8857	11.9789	9.21417	11.2199	12.2442	4.82391	8.20057	11.3155	9.3833	10.189	14.8601	10.5315
Arhgdia	214.709	191.428	172.772	228.487	253.508	179.39	209.028	206.598	195.229	201.605	223.41	185.258	236.424	262.495	197.481	221.627	132.673	241.174	170.335	103.952
Arhgdib	6.89325	8.54793	5.21133	4.88631	6.77504	6.86803	8.93233	5.70776	7.28756	6.94608	5.56637	7.61487	7.9756	6.57166	9.51129	10.3519	8.19837	7.34487	8.27843	9.50249
Arhgdig	58.877	58.4524	62.7854	58.8517	67.1733	69.9886	62.7137	60.6298	67.605	80.1129	43.9902	71.5854	54.1065	46.9098	76.5607	66.3233	104.627	38.7557	60.8144	97.3872
Arhgef1	19.3682	15.7444	22.3778	21.0077	17.7505	40.3452	22.6133	29.5884	26.7645	20.2788	17.7528	22.2558	16.4379	11.1508	29.2394	26.3476	34.8427	14.8459	28.8427	22.2733
Arhgef10	40.5856	46.8876	41.6062	40.3034	34.5524	39.227	44.3596	39.2535	34.9432	29.5794	31.128	36.7864	47.7031	50.3355	38.5154	45.0136	38.2376	52.1322	42.6498	26.6311
Arhgef10l	27.0347	37.7112	32.1872	33.8925	39.1592	33.126	35.7289	27.2193	28.4421	31.0217	37.586	31.9672	38.3424	35.7242	30.0124	24.7782	31.2561	37.349	28.4624	25.7231
Arhgef11	53.1655	48.0363	50.2321	48.7404	58.5474	46.5112	43.6447	50.0781	42.894	47.6316	54.9753	50.953	65.663	61.6766	36.9265	39.5779	34.6443	75.9148	45.4462	28.1149
Arhgef12	149.762	172.253	178.765	119.752	120.544	153.625	133.663	143.875	123.233	102.843	192.792	143.581	174.202	175.676	120.575	110.762	125.495	234.815	144.132	116.782
Arhgef15	15.2659	14.9902	14.3519	14.3476	14.2952	14.4707	17.0353	13.5961	13.7623	12.5676	8.75481	13.4639	17.1493	12.4791	15.1575	13.2427	13.1621	14.5021	17.0248	9.89592
Arhgef16	0.504477	0.974302	1.19841	1.18275	0.711469	0.766752	1.58303	1.2924	1.20594	1.56	0.35137	1.0669	1.4604	0.839022	1.10918	1.3216	0.832737	1.50031	1.95999	0.514562
Arhgef17	165.402	149.811	158.204	178.556	182.21	156.305	150.604	159.055	140.479	134.921	167.608	123.563	208.642	216.686	137.561	140.988	120.22	224.437	160.77	83.9482
Arhgef18	45.4277	38.7167	46.5671	45.906	47.5946	44.8811	41.3824	34.2732	36.2016	33.9058	43.7467	36.1245	43.5098	50.196	31.3569	37.7457	24.2427	48.5065	40.7773	23.5746
Arhgef19	13.0467	18.3528	16.3584	11.8577	17.886	20.2844	15.9424	14.7	15.4663	15.9229	11.8082	15.9653	12.731	18.1068	16.4683	13.573	15.7241	17.8776	17.5806	12.6498
Arhgef2	82.5494	100.972	83.7427	86.3024	90.6826	91.4228	83.4806	84.4037	79.0088	86.9714	89.5734	74.9335	97.3168	93.854	87.2484	85.4285	61.9675	96.3877	87.9614	50.5689
Arhgef25	84.6688	64.675	114.035	98.8748	107.958	141.831	91.282	100.071	103.466	100.01	110.838	91.4513	74.2135	73.8952	125.663	100.407	96.6511	81.1673	108.349	78.1376
Arhgef26	30.1541	28.8653	39.5404	25.147	37.6349	28.3334	29.9626	26.658	33.6905	24.4582	35.7795	32.2556	25.2536	33.448	32.6339	29.8552	28.2633	37.5921	26.3514	30.8841
Arhgef28	27.4718	14.7074	22.5728	20.4476	22.1202	27.3441	23.5932	25.9268	24.7985	26.0475	28.5341	21.005	24.2262	21.6373	21.644	25.2738	22.8655	28.754	25.0984	23.2719
Arhgef3	56.3563	58.0751	79.7858	61.1249	66.5627	65.7413	58.0786	59.9845	62.8879	73.0788	82.4392	65.7382	59.8721	47.784	66.6119	70.7286	45.7311	67.6035	70.966	43.1235
Arhgef37	2.52199	2.797	3.37208	2.27204	2.60845	2.90699	2.14836	4.28085	3.72247	1.47171	2.54005	2.50157	3.55725	1.92263	3.1929	3.24879	2.75421	1.84411	2.31102	3.3895
Arhgef4	169.607	164.807	202.071	161.757	187.097	192.699	189.782	185.03	183.191	177.983	222.082	186.185	153.845	160.279	185.825	190.434	177.575	187.156	168.52	151.682
Arhgef40	18.2586	18.1328	17.5567	16.5261	15.9551	19.6775	18.5429	19.8423	17.0391	17.159	15.9153	22.2558	18.011	14.5414	18.9889	15.5828	23.8264	19.8154	22.5242	19.7312
Arhgef5	4.60674	2.01136	3.06553	3.85928	3.99732	2.39589	5.38958	3.68854	4.11568	3.17877	3.32366	2.57514	3.81936	4.15976	3.5626	3.22126	2.33789	4.62574	4.79745	2.99608
Arhgef6	10.6257	9.30215	11.175	11.7333	9.31567	14.0873	9.27151	12.9231	12.8187	11.1843	10.8625	13.795	10.3346	7.76012	9.91462	14.5917	10.2159	14.6271	15.5622	8.32227
Arhgef7	94.6885	87.3329	86.1946	73.7915	75.3713	78.8053	73.1916	73.0152	76.2563	74.5517	99.8417	83.4684	79.3059	78.0897	71.8549	75.6011	55.8189	83.887	80.8824	51.0833
Arhgef9	226.535	249.021	238.822	227.88	221.376	179.237	190.478	207.521	201.77	193.401	324.464	171.644	254.653	238.887	193.08	193.573	150.067	270.907	220.207	128.647
Arid1a	79.489	68.7274	69.9193	78.5527	78.6236	68.8715	60.452	59.6353	52.9006	54.2442	66.984	69.4894	102.222	112.659	61.1331	54.5118	48.5814	95.3254	75.7338	36.9503
Arid1b	57.0623	57.2584	62.2848	57.3274	62.3966	48.9059	54.0459	53.3346	44.6164	49.7993	61.0667	53.7446	68.7463	64.3527	46.9513	51.5666	36.6361	73.1033	55.5206	32.5626
Arid2	31.7422	28.7862	33.3019	34.1104	24.0173	30.7302	29.2466	25.8461	23.7237	25.0174	33.8571	24.6837	35.9461	27.8245	21.644	25.2462	20.72	35.5676	27.6433	22.5153
Arid3a	4.80849	4.21117	2.81472	2.17867	3.99732	5.01528	3.88203	4.30777	4.1419	3.47309	3.21557	2.57514	3.55725	3.4257	3.09208	3.02854	2.53004	4.00065	3.91988	2.20926
Arid3b	2.72374	4.27402	3.59502	3.42356	3.4892	4.24863	3.80666	5.08853	3.09334	3.35536	3.86407	3.67873	3.66958	3.25092	4.73889	1.45926	3.68292	3.31306	4.44642	2.81451
Arid4a	33.7262	32.526	24.9137	25.4582	22.6284	26.5773	25.1762	30.3152	27.2889	26.9894	31.9656	29.3188	29.5431	22.9656	27.5591	25.9622	27.9575	32.1922	29.6325	26.8732
Arid4b	42.738	46.2272	46.7619	34.515	35.5686	50.7268	50.3518	51.3421	52.1134	43.7365	52.1775	46.7922	37.8183	24.6784	44.901	53.796	57.8363	42.9125	49.758	75.2022
Arid5a	13.8873	12.0991	14.324	15.0945	14.7356	15.2054	15.1886	11.3885	10.2759	12.7736	11.9433	9.9324	12.4314	12.514	13.8132	13.0775	12.938	10.4703	14.3629	7.74729
Arid5b	38.5009	30.9232	33.692	35.9154	28.9969	28.1427	27.6636	18.8462	24.6674	25.9004	38.5048	28.4727	42.3863	50.6849	22.9883	23.9248	17.7417	37.6926	34.7515	16.2208
Arih1	90.3506	93.5861	102.079	89.1036	82.8576	79.4443	72.8901	80.6069	90.8312	78.9958	105.624	80.4149	96.3423	77.2506	86.9114	83.2276	60.7828	96.5448	82.4912	62.8855
Arih2	33.8269	27.7807	27.7004	22.3148	31.2223	35.4577	25.553	33.7347	34.4453	35.985	30.4797	28.2519	26.7176	24.3477	33.2053	35.6254	39.0058	25.3474	31.3141	24.9667
Arl1	166.803	165.496	178.193	150.593	147.152	187.75	184.922	200.038	233.017	234.105	155.919	219.881	109.036	90.9114	220.976	212.227	319.082	120.314	213.7	317.786
Arl10	12.2396	6.03387	6.93913	9.11896	9.51891	12.9373	7.95241	10.4462	13.3168	12.9502	12.1054	11.4038	13.6671	12.2344	11.427	9.77371	13.5145	14.7834	10.9989	6.11312
Arl13b	8.30551	9.67927	7.60795	9.27458	8.13004	11.1166	11.759	7.13468	10.6429	10.1836	8.51164	10.0428	8.38749	6.04733	10.7884	7.6538	15.3398	7.9387	12.5493	14.284
Arl14ep	32.0785	26.2407	31.0167	34.1103	30.589	31.3051	30.4149	26.5731	32.6889	28.0489	32.7764	29.5763	30.7788	19.6449	37.8432	28.5501	22.6734	31.3482	31.7972	26.2982
Arl15	33.4907	32.0232	36.1164	39.3699	32.757	29.7718	26.9476	30.1	33.9995	34.8183	42.2604	31.1213	28.083	25.5871	31.592	30.9177	17.8698	29.598	29.0475	19.5799
Arl16	18.6957	18.4157	17.5567	16.495	21.3411	20.6358	17.9022	19.4385	21.4693	20.1611	14.213	16.9586	12.8433	11.8149	20.8037	18.0331	19.503	14.4084	22.2317	18.3391
Arl2	60.3241	52.4814	50.9145	57.7011	61.4146	61.6832	59.6238	62.0315	67.1082	73.1098	40.8284	64.7076	50.8863	46.3506	67.9562	74.858	71.9596	51.632	61.2828	41.5204
Arl2bp	114.292	99.6511	100.546	101.771	118.257	112.985	115.554	111.595	118.723	117.17	109.461	118.562	104.356	102.699	120.991	105.473	117.306	106.577	98.1707	113.333
Arl3	89.1066	79.79	63.5938	76.2815	81.8758	102.826	79.485	86.9359	95.3141	104.515	62.1745	75.7069	72.7535	78.6146	94.9772	97.2958	118.81	69.6032	87.8437	86.3393
Arl4a	40.1486	35.0399	34.8623	36.4756	30.7245	36.2562	41.9101	44.019	44.9307	40.4104	41.8284	45.9092	29.1689	19.7148	42.1449	37.4977	51.7517	34.9113	45.604	60.4947
Arl4c	60.29	52.2928	59.6646	63.7699	57.621	50.5353	51.3321	62.9459	59.2435	56.186	59.6349	57.0188	79.1561	67.6732	59.8232	55.6133	44.1939	69.1347	54.3505	32.3204
Arl4d	33.9279	40.4452	31.4626	19.4827	26.9305	36.3522	22.9148	19.7615	22.7013	38.0264	26.9398	28.6934	18.5347	24.3638	31.9954	23.8697	17.4535	12.4706	16.9663	7.1723
Arl5a	97.2776	87.4897	107.653	85.8357	78.6234	85.8013	97.6138	96.9496	104.174	91.0925	125.241	105.761	84.6603	76.8664	98.809	90.3303	100.685	102.296	92.6415	121.685
Arl5b	23.4032	24.1979	32.9117	20.8521	18.8683	21.658	19.4098	20.3808	23.3829	17.8948	38.2075	22.55	24.5258	25.2376	18.0479	18.1707	20.6559	27.2538	21.2079	21.6076
Arl5c	0.874354	0.91145	1.00333	0.342446	1.08409	0.766752	0.490053	1.18471	0.996228	1.03022	0.729661	1.0669	1.31063	1.0138	1.78135	0.302944	2.27384	0.562678	0.643646	2.02768
Arl6	26.7656	22.6581	26.6415	26.423	22.9672	28.0149	33.2416	32.0924	36.8569	27.5191	24.67	33.8803	18.7219	12.3043	31.6927	30.8352	34.2341	18.4402	29.2812	31.352
Arl6ip1	332.184	289.433	299.354	381.966	305.007	310.113	319.789	302.532	325.343	329.579	262.563	293.629	287.865	287.574	311.314	326.41	260.84	316.544	318.029	192.892
Arl6ip4	31.776	34.5686	32.3265	34.3593	45.5274	43.0924	36.4075	37.073	43.3578	44.06	27.7503	35.1308	30.5543	29.0129	40.7336	40.9666	46.1795	26.5037	38.3498	31.7153
Arl6ip5	146.404	134.974	137.471	150.913	144.984	147.133	142.84	157.472	152.88	179.448	140.13	133.424	124.276	124.161	168.379	185.699	153.365	120.986	139.884	119.597
Arl6ip6	6.72513	7.66802	8.1653	9.24345	10.5351	8.04995	8.51774	10.1501	9.38467	7.44642	9.34928	10.6313	6.29065	4.33453	10.822	8.94777	9.22316	5.31334	10.9111	10.2591
Arl8a	139.479	113.826	110.021	122.154	150.002	130.911	118.117	113.052	104.071	133.386	106.005	101.016	119.933	132.619	113.026	107.677	87.3631	115.864	122.766	52.7476
Arl8b	215.303	194.464	244.371	274.655	229.942	180.994	217.539	202.568	224.104	196.077	237.57	194.71	213.954	196.24	191.266	209.568	130.244	210.153	195.287	142.083
Armc1	101.716	100.123	101.02	92.9627	80.9607	98.9621	86.9479	115.123	111.409	122.85	118.243	104.289	80.3918	73.1961	102.943	102.059	99.3081	82.7303	99.1062	119.718
Armc10	20.2761	18.1643	16.0797	22.097	16.6326	22.1052	23.3671	24.4463	24.3529	24.3404	20.3736	23.7272	18.0854	13.9122	18.7536	17.8678	15.2758	18.0025	23.2555	18.3089
Armc2	7.63302	6.59954	4.70972	2.76999	5.96206	6.29304	7.50014	2.77316	5.47881	5.12128	6.16083	5.26054	4.49335	4.61418	5.41106	4.95573	5.092	4.18818	4.1539	4.41842
Armc3	1.24423	0.628618	1.33774	1.71183	1.21959	1.18202	1.9976	1.50778	1.38944	0.853631	1.13497	0.993329	1.68507	1.57308	2.55434	0.770977	1.4412	1.96912	1.81373	1.30139
Armc4	2.08486	0.974302	1.19841	2.73887	2.67621	1.72507	1.39458	1.50778	0.707875	1.00079	0.891785	1.0669	1.49785	0.769112	1.37805	0.275413	0.64059	1.31278	0.994672	1.11981
Armc5	12.6074	13.0695	9.97678	11.8872	12.8248	13.7252	11.7653	11.5155	12.4387	10.7581	10.9406	10.2258	15.5562	16.8618	10.6558	12.1414	7.25941	15.0298	13.911	3.35037
Armc6	26.7657	20.9926	25.8612	22.6884	21.8832	31.9579	23.4425	26.0885	27.0528	38.1794	21.5572	23.2857	23.8616	16.4639	25.408	27.5038	27.0019	18.9774	28.6671	16.7655
Armc7	7.76751	7.35375	6.66045	11.422	11.3143	9.55131	8.6685	7.43083	7.33999	10.7134	8.29548	9.41739	8.91171	10.0322	7.73005	7.13071	6.37297	7.78243	8.80498	4.29737
Armc8	65.401	60.4005	63.3432	58.7592	60.5003	65.1337	69.7997	57.615	60.292	76.494	72.5776	59.4468	59.0485	51.419	67.7548	64.1753	60.9746	58.2893	69.6491	73.9917
Armc9	19.4908	20.3873	18.4084	17.3098	20.2084	20.1587	17.3789	20.7134	23.0206	24.8161	23.273	19.2979	21.0096	15.7975	18.6445	22.545	17.5916	18.6143	23.9943	14.0712
Armcx1	64.6278	59.8345	60.0823	48.5511	57.4858	59.8633	62.827	63.2419	60.5541	67.5173	57.3383	62.978	52.3465	42.7503	57.1011	59.3029	59.0209	57.3208	71.5515	64.5195
Armcx2	81.0704	75.3906	66.2958	69.4025	75.3701	87.2057	84.1959	84.3251	72.691	72.7565	83.3595	73.3152	78.6323	82.0045	78.5763	83.5583	66.6441	93.2931	81.0866	55.3806
Armcx3	98.1142	97.1986	98.1623	78.8021	85.9488	92.6517	93.8962	94.2202	97.9106	94.1737	91.2463	93.3834	78.5055	64.0357	94.4915	81.3726	80.5432	75.4319	93.9696	79.4349
Armcx4	41.7625	34.0343	40.5753	41.175	39.8029	36.1286	36.7466	27.5961	28.6257	27.9312	36.262	37.191	50.7363	52.8872	29.1386	29.7339	27.6052	52.5074	35.4244	24.3916
Armcx5	20.4195	14.1862	21.858	22.7414	23.9901	21.7621	18.041	19.1899	21.7707	20.676	23.1037	20.2458	20.9347	15.697	18.9974	22.6053	18.2347	21.0003	25.0069	19.168
Armcx6	7.96927	4.33687	4.23597	5.38429	4.60707	8.3055	6.9725	7.88851	7.94291	7.94677	5.10702	7.43092	4.38101	5.1385	7.46117	9.83371	8.67876	6.18845	9.65331	4.11579
Armh3	15.4004	12.539	13.5159	17.4909	17.0052	13.0332	13.5303	15.0769	15.8595	15.0693	14.4832	13.1328	19.6581	16.7785	13.746	19.1068	8.96696	16.7837	15.3575	8.23149
Armh4	39.0053	36.8626	40.854	29.6286	34.0781	34.7869	33.43	37.9884	38.9537	47.8567	40.5581	37.5957	42.2739	32.6132	38.9187	43.8024	30.3273	47.3506	45.2531	28.0534
Armt1	25.8914	25.7381	21.7368	24.4313	23.9835	23.3511	21.068	19.4655	23.4092	25.2235	25.6427	20.9315	19.0216	18.037	23.7949	24.4479	22.3852	20.753	24.7476	16.4628
Arnt	17.5188	17.3472	22.099	12.2623	17.4456	24.4371	22.0103	18.6578	18.6906	18.2775	12.5107	20.0854	13.9292	12.514	22.3163	20.8688	20.6879	15.0022	25.0691	14.7681
Arnt2	179.118	203.919	177.609	184.275	177.742	152.503	181.659	163.93	163.188	149.228	295.291	175.621	211.004	226.33	146.334	171.551	133.795	254.457	158.717	114.965
Arntl	21.6883	24.8893	25.0809	22.0971	16.0568	19.0386	20.6913	18.3884	15.2304	17.8066	29.3449	18.4301	20.6315	19.8546	13.0738	18.8865	11.4969	19.8154	17.6684	15.4642
Arntl2	2.15211	1.25714	1.72789	1.08938	2.03258	3.89725	2.41218	4.17316	2.77877	1.97205	1.51326	2.75907	1.72251	1.22353	3.1593	4.65289	3.93911	1.37529	6.43556	2.60267
Arpc1a	135.678	139.656	143.485	138.183	129.741	136.401	141.444	137.468	133.77	166.377	122.107	133.276	124.949	121.958	139.208	166.976	138.764	118.018	136.17	129.617
Arpc1b	15.2269	15.9654	14.7132	8.68589	16.0001	14.3178	15.2907	15.2592	16.9309	16.9073	10.3176	12.1712	9.59737	10.3505	15.2086	16.2063	14.2567	13.4618	12.4912	13.3006
Arpc2	133.588	121.776	153.833	158.286	154.232	119.401	127.272	127.96	132.861	142.538	153.944	117.684	122.178	110.823	128.452	131.623	94.5794	124.502	124.798	69.9967
Arpc3	75.5554	73.1898	77.6951	72.6392	82.891	89.8595	72.6256	84.1095	90.3855	100.596	86.2488	74.0864	66.6492	61.4152	90.0368	91.8989	85.0567	66.197	80.941	66.3045
Arpc4	129.821	113.194	122.225	140.492	161.924	146.103	122.221	125.082	139.821	168.601	107.055	137.724	121.495	114.334	138.756	149.692	146.913	106.546	125.061	111.359
Arpc5	116.106	96.4132	123.592	110.3	115.984	131.988	125.431	127.478	140.084	153.19	122.212	135.297	91.363	78.5784	139.068	137.961	143.532	94.3864	128.332	149.503
Arpc5l	83.8279	82.8699	80.2843	83.6261	74.9994	97.3336	90.2269	89.1428	105.067	109.898	67.8771	103.627	65.7886	57.1161	106.909	108.556	137.547	55.8518	85.6514	141.293
Arpin	14.4253	14.7388	16.442	13.2582	13.4145	14.7582	12.8519	15.5346	13.343	16.5115	13.9428	14.3467	9.2487	8.87869	12.7041	16.9594	14.5392	14.5021	13.8363	12.5288
Arpp19	258.582	444.609	232.164	221.34	184.513	169.495	221.003	241.527	196.656	237.901	310.092	198.538	218.786	171.558	220.739	230.138	242.044	177.903	213.597	229.815
Arpp21	246.262	444.925	192.415	221.556	162.156	179.285	205.857	241.389	176.781	199.199	263.343	179.565	190.027	141.723	187.202	156.968	153.816	153.967	192.721	133.398
Arrb1	166.445	205.172	167.62	146.709	145.19	148.058	170.432	143.086	137.07	130.801	240.607	150.674	182.833	239.188	129.455	158.686	144.842	236.252	139.295	133.883
Arrb2	20.2425	17.63	22.3221	21.2878	24.6609	27.5676	21.5957	23.8538	23.5402	22.9277	19.5361	25.2355	17.2617	18.8409	28.1976	25.5767	21.2964	19.284	24.6889	19.5497
Arrdc1	3.63162	3.23697	4.96052	3.67254	4.16669	5.62221	4.3343	4.60392	4.7186	5.4156	2.78324	4.89267	3.29515	2.90137	6.41932	3.93708	5.34819	2.28167	5.93828	6.23417
Arrdc2	16.8799	16.4358	29.9021	9.67916	9.72215	22.9997	12.5881	15.6154	24.1169	25.2528	13.3483	28.5462	5.72899	8.66898	15.1239	13.518	14.1549	9.34513	16.7323	13.4971
Arrdc3	69.7714	77.9978	84.8836	37.7519	38.6847	57.3708	53.3676	42.727	55.1024	60.3956	68.6334	59.373	46.9165	41.7366	58.6142	61.9177	48.2292	46.6009	51.8645	61.4018
Arrdc4	5.11112	7.60517	8.19316	7.06488	6.80892	9.32769	5.95491	4.927	7.94291	7.24041	7.78208	6.84234	4.00658	7.69022	6.92345	8.34208	7.07751	5.84466	9.27301	8.53411
Arsa	29.3549	17.41	21.486	29.7533	29.7759	27.4968	22.3315	23.5937	20.8412	26.6419	20.9352	21.2489	24.3599	28.069	23.9077	29.9935	19.6033	25.8163	26.781	12.204
Arsb	92.2675	86.3109	88.3399	100.953	89.5232	65.0034	84.7143	62.374	70.6946	76.548	102.187	72.8453	99.5309	95.486	71.5425	72.6042	43.9031	103.873	75.0164	40.7584
Arsg	37.1558	28.1576	24.8301	31.278	31.2666	37.2467	33.8069	35.054	33.7898	26.9598	22.9678	25.8976	35.4219	30.5158	30.9198	42.8387	35.6434	38.474	40.5143	27.9323
Arsj	3.66524	2.60845	3.26061	3.64142	2.60845	3.89725	4.37199	5.19623	5.60987	5.29788	4.51257	2.90622	3.51981	3.77525	4.53724	3.46904	3.97114	3.50058	3.21783	5.14472
Arsk	6.52338	8.95648	7.35714	8.52764	6.53792	6.16526	7.87704	7.24237	9.30603	7.21097	9.70056	7.13663	4.86778	7.16589	8.50304	7.68133	9.4153	8.345	5.73351	13.4366
Art3	2.82461	1.88565	1.14267	3.01897	1.55834	2.65144	1.80916	2.07317	2.22828	2.35467	1.37816	2.20728	2.77094	1.7129	1.81496	3.46904	1.92157	2.46919	2.19401	1.2106
Arv1	2.08486	2.85985	1.86723	1.61847	1.52446	3.70559	3.76897	3.527	3.11955	3.70855	1.75645	1.76584	1.90973	1.3983	1.71413	2.86336	3.1385	1.40654	3.59811	2.81451
Arvcf	32.5492	21.3383	25.1088	27.17	25.5078	35.4936	24.4977	24.4192	24.4315	27.0187	24.7511	18.9535	28.345	24.993	25.2736	25.7693	25.0571	24.6843	25.856	15.8879
Arx	14.627	18.7927	11.7602	13.0093	14.2952	14.6304	13.1158	14.3769	9.88275	15.6285	13.2673	12.4339	15.8762	17.6873	13.7459	10.6547	7.07752	14.0959	10.9989	7.14206
Arxes1	30.1919	31.181	23.9372	31.8902	37.1608	32.0215	23.757	33.6549	32.9124	39.6382	25.5701	33.0999	29.3095	29.568	38.4638	32.1421	25.7503	29.0864	30.5589	18.1807
Arxes2	70.7179	47.7606	54.6775	57.867	51.0154	57.5172	64.925	53.333	60.4358	78.0613	47.3051	57.0634	58.2339	55.3725	61.4208	63.254	56.1045	53.2689	59.3911	45.2797
As3mt	11.6008	8.13939	9.83733	11.173	14.0243	10.1902	13.9449	12.7346	15.3352	15.3931	11.9432	14.2732	14.0415	14.4366	15.46	14.1237	17.3894	14.5646	10.8819	16.705
Asah1	44.587	45.819	49.7714	46.6526	37.1947	44.1781	55.7039	46.2267	58.5888	46.9442	48.4759	47.3069	38.829	35.1299	43.9936	51.346	51.5911	46.1316	56.2811	55.1081
Asah2	14.1899	17.9757	16.4141	19.2026	16.2939	13.9915	17.1484	14.8616	16.8556	13.2151	14.5913	12.3971	22.2043	15.6949	13.0402	14.5091	12.5537	21.003	19.3943	9.04857
Asap1	83.0196	86.6098	84.0777	74.2266	75.6767	55.8378	59.9627	64.3992	56.15	64.3679	91.3308	56.0255	95.0689	94.0282	63.0155	60.6243	36.6361	93.7955	54.6428	35.0742
Asap2	35.8889	34.6012	42.7525	29.7799	40.8291	35.2076	30.8247	30.7226	28.8779	25.9746	38.1069	32.7412	41.0462	41.0616	35.2522	28.2923	26.5834	38.7424	34.8758	22.2035
Asap3	2.18573	3.95976	3.65075	2.52101	4.40382	4.1528	2.3368	2.98855	4.16811	3.35536	2.40495	3.38444	3.81936	2.7266	4.40281	3.79942	4.03519	4.37571	1.98924	2.26978
Asb1	38.5008	34.4743	35.81	42.2956	28.2177	33.3813	40.2139	31.8769	31.1159	30.0797	43.8279	30.4223	39.3159	38.7305	30.4158	29.6237	33.7859	45.8188	35.5999	22.818
Asb11	1.31148	1.16286	1.64429	0.715915	0.846968	1.34174	0.942317	1.2924	1.65158	1.26568	1.75645	1.54512	1.4604	1.88767	1.84857	1.4042	1.28108	1.53156	0.877663	1.48296
Asb13	42.8722	53.047	55.4844	45.1276	46.6117	47.7561	54.3472	52.8498	46.7919	53.1251	42.2606	50.6916	41.8247	33.1026	49.8079	56.0538	47.6526	35.6613	51.7471	48.0569
Asb16	5.481	2.16849	3.14914	3.36132	5.11518	2.6195	2.90213	4.63084	4.79724	2.11921	1.83751	4.85589	3.81936	4.47435	4.23477	5.34117	3.65089	3.93815	4.47567	3.41976
Asb18	2.45473	1.50854	1.86723	2.05418	2.20196	1.69312	1.50765	2.20778	1.41565	2.70785	2.7292	1.17726	1.31063	1.08371	1.31083	1.15641	1.37715	2.00038	2.89606	1.4527
Asb2	3.59799	2.76558	3.67862	3.3302	4.94581	4.8875	3.20364	3.17701	2.72634	3.91457	1.94559	3.7523	3.78191	3.56552	3.62982	4.07473	2.56206	4.96954	4.30016	1.75532
Asb3	10.5248	10.5278	12.1782	13.943	9.85767	12.1068	8.55544	13.4078	13.0809	11.3903	15.3479	8.42415	10.3346	12.3742	12.8049	11.811	7.81408	12.5331	13.6316	8.74595
Asb6	31.9776	25.895	23.7433	24.5245	30.8263	34.7228	26.3444	26.3307	31.0636	32.4637	25.5618	25.9343	26.3979	19.9944	25.7105	27.9168	24.4348	21.0343	23.8698	18.9444
Asb7	17.3843	15.0846	17.5009	15.9658	19.1393	17.8567	11.759	18.7924	12.3206	13.9509	17.1042	16.4804	16.4753	15.2755	14.0485	11.9762	14.187	16.4086	14.7431	10.7433
Asb8	41.7961	32.463	38.8476	44.007	39.2272	33.541	36.3319	36.9382	38.456	41.2935	36.9646	30.827	35.4593	33.9414	36.062	43.3346	24.8831	37.9739	37.4134	22.243
Ascc1	18.8974	14.1732	16.1354	25.645	17.1069	16.004	17.2616	17.177	18.5857	19.337	12.3756	18.1357	16.7001	16.7436	17.6782	22.328	15.2118	15.846	18.1364	12.1051
Ascc2	17.2162	12.2876	15.6617	14.3787	13.3806	20.54	14.7364	20.0846	18.3236	12.0084	12.835	17.4736	13.9666	15.66	14.9559	16.3812	13.3223	16.8461	17.8731	7.53545
Ascc3	13.6855	16.153	11.7881	18.0511	9.7899	11.3082	11.269	13.5423	11.9798	14.9222	15.4289	12.3603	17.7859	14.6812	12.9394	13.7933	8.61469	17.565	11.9642	10.8038
Asf1a	11.1181	12.6447	12.4828	8.02954	9.46617	14.1877	11.2578	13.3008	14.3713	14.0644	12.3161	13.665	8.90693	8.33243	11.6059	14.5091	17.4747	11.4065	11.1751	17.6912
Asgr1	1.71498	1.00573	1.22627	0.90265	1.25346	1.75701	1.09307	3.36547	3.09334	2.44297	2.10772	1.28762	0.262206	0.594337	1.37805	0.275413	0.608566	1.18776	0.965419	0.786924
Ash1l	64.1906	88.84	73.1524	69.0915	73.0684	60.7243	67.1248	70.3215	58.6132	54.4788	87.7634	66.4722	91.1775	91.4079	58.7472	51.951	62.7032	105.111	72.4559	68.0596
Ash2l	35.0038	36.0769	28.8708	22.3771	24.627	36.9272	33.3922	35.1883	34.3926	37.8792	38.3966	31.7834	32.6511	25.5524	34.5496	34.2491	30.1673	33.0985	36.2726	23.5747
Asic1	54.5734	55.9062	37.3703	45.2516	46.7811	42.9964	36.1434	35.4843	36.6733	38.7915	44.7732	31.8569	56.9147	51.0692	31.3231	34.8545	26.4525	49.7573	41.9766	16.8563
Asic2	51.0766	43.7449	39.7673	58.9764	62.1592	45.7116	41.4574	47.8151	40.2648	41.2936	48.9077	36.3081	65.1897	69.6315	44.3297	43.114	31.3519	53.7886	43.8192	17.4312
Asl	8.50725	9.45928	10.6734	10.2082	8.77367	11.5957	9.19613	7.26928	14.0507	14.4512	9.02503	10.4106	8.61216	11.0809	11.6958	9.8563	12.6178	9.62643	9.24378	7.80781
Asna1	77.9432	72.4366	76.942	85.8983	91.9025	80.2754	83.5935	84.0801	85.0375	96.0365	65.688	86.0801	76.3108	68.7221	88.7268	87.5227	94.6973	67.3217	79.1268	62.6132
Asns	73.2677	56.7239	68.9459	84.2187	69.8168	63.3132	61.0187	65.3687	67.7374	70.9897	81.63	53.3397	81.8892	74.7354	65.2665	73.4263	32.7289	80.605	64.5589	25.3299
Asnsd1	17.663	15.3084	19.4181	14.4047	16.1584	16.6777	15.047	21.8913	19.6543	18.7308	14.8269	14.861	16.5877	14.9732	16.8862	15.8209	13.7079	14.9084	21.3438	15.6613
Aspa	21.3857	23.8209	28.7037	23.622	19.4103	27.8232	30.4149	29.9653	31.7451	24.2227	19.7522	28.6198	19.0215	19.2254	34.5832	32.3494	44.226	20.9718	35.0441	42.3675
Aspg	1.68136	1.06858	1.42135	1.21387	1.93096	2.74727	3.27902	1.31932	2.56906	2.23694	1.18901	1.72905	1.08597	1.3983	1.47887	2.56051	2.08169	2.5317	3.56886	4.05527
Asph	80.9132	77.6384	98.1222	74.3676	79.4656	84.2839	84.4137	83.7559	82.8481	92.847	96.7639	84.4863	82.2003	89.7844	89.545	106.282	77.782	99.2383	88.5298	69.544
Asphd1	12.7104	15.3988	10.534	11.2664	13.0757	13.0012	14.058	10.6616	10.3546	14.9222	12.2135	9.74846	11.383	15.4852	15.1911	13.6832	9.86365	11.1579	10.5894	6.02233
Asphd2	62.0723	71.8081	61.3922	64.2991	70.3919	66.7308	64.7115	58.0461	57.9328	64.9568	68.3897	57.3866	57.4388	59.6335	66.1752	64.6983	51.7837	58.9458	46.9497	38.4939
Aspn	2.08486	2.29419	2.67539	2.24091	1.99871	2.52366	2.90213	1.15779	1.704	1.6483	1.05391	3.38444	0.898749	0.804067	3.36095	0.963695	3.33065	1.15651	2.51578	2.4211
Aspscr1	27.7072	24.5437	21.2074	30.0955	32.2489	28.0468	30.5657	25.7385	27.7868	25.9004	24.7781	24.7204	25.2372	26.7408	31.6257	25.8243	21.3605	21.9407	29.8081	14.1327
Asrgl1	155.752	182.207	150.206	120.817	140.411	157.707	184.901	163.099	180.876	152.547	207.628	191.546	146.63	157.543	171.739	149.385	210.753	193.527	133.828	195.828
Ass1	18.2381	15.8735	9.44466	16.6072	18.0803	17.7994	17.9322	12.9173	19.5378	17.2653	9.99482	11.5594	18.3913	12.5732	14.9467	13.9962	17.541	17.2648	18.2808	8.70361
Aste1	2.55869	4.58786	4.32086	1.9312	1.01634	2.89396	3.87291	2.18815	4.57627	2.82558	1.83767	4.34825	1.62223	2.7266	3.22267	3.69296	4.75876	3.80159	3.49343	2.78767
Astn1	182.108	143.967	155.224	209.677	175.7	130.715	137.937	127.424	137.443	151.804	168.688	123.198	215.973	214.662	125.494	143.132	72.953	209.314	160.443	61.4619
Astn2	27.0347	28.0319	24.7743	33.7679	29.9793	21.0831	20.9927	21.6461	20.447	23.5164	23.9405	14.9721	38.792	45.6515	19.5266	17.5926	10.7923	34.8799	20.8861	8.3223
Asxl1	36.8197	32.7774	34.0264	42.8869	41.4966	31.6086	28.7566	28.9423	29.8466	31.9635	32.1548	27.2219	46.5053	51.6638	29.8108	30.8352	19.7912	44.4126	30.9196	22.5758
Asxl2	16.1401	15.7445	18.5599	11.2042	14.6001	17.8567	15.8671	20.2192	16.3838	14.9516	18.3472	18.9819	19.396	12.9684	14.6198	18.804	26.9327	21.6593	23.1092	30.6862
Asxl3	5.3465	4.90254	4.31957	3.14346	3.28595	4.24863	5.6911	2.71932	4.01083	4.88583	3.94514	4.30409	5.84132	6.60661	3.12569	4.98326	4.48354	6.9698	3.97839	4.20658
Atad1	96.6387	99.0529	104.923	103.451	103.623	79.2517	96.9347	94.3099	88.3393	96.0068	106.379	79.7158	92.3731	84.3468	92.9281	92.0643	73.1122	98.0462	89.98	77.5935
Atad2	6.019	5.97102	5.23921	8.4654	5.28456	6.86803	5.27652	5.81545	6.4225	5.29788	8.07931	5.22375	6.29064	5.87256	7.76366	6.55254	5.12402	7.18859	6.61108	6.05259
Atad2b	11.8025	11.6905	13.0979	7.12713	8.19779	14.4707	9.12076	9.90774	13.2905	10.7134	12.5107	14.0157	10.4843	6.29202	15.1239	11.3705	16.3006	10.314	17.1126	15.9181
Atad3a	25.0844	24.418	20.2041	20.9455	22.3236	31.7447	21.1058	25.5745	23.0946	31.7868	22.022	22.4029	18.1229	13.9472	24.8368	27.614	29.2385	19.7841	26.5903	15.434
Atad5	2.25298	3.26839	2.1459	1.8052	2.47296	3.70558	1.6584	2.45009	2.22828	2.64899	3.89109	2.72228	2.35906	1.3983	4.90693	3.08361	3.10648	2.71923	4.30016	4.81183
Atat1	37.3913	26.6751	29.7618	32.8654	38.1092	23.926	26.0053	27.9461	26.3713	29.0496	28.8042	27.7002	29.9965	38.9988	33.9111	27.3111	19.4069	34.0673	31.1218	12.8011
Atcay	191.475	169.425	179.557	183.222	177.981	154.538	151.05	162.881	156.924	173.128	201.403	139.232	189.951	170.516	163.506	169.099	95.1786	185.374	149.78	56.7119
Atcayos	0.302726	1.19428	1.32489	1.99193	1.25347	1.5334	1.01769	0.45779	1.31079	0.117828	0.378391	0.919757	1.4604	0.524426	1.27722	0.578257	1.02488	0.656441	1.93074	0.696137
Ate1	70.1423	54.3035	59.2742	58.8829	51.7268	63.1532	60.9424	65.2886	72.6388	68.5768	77.0622	56.6876	73.9514	60.367	53.7061	66.352	53.0008	82.6061	65.758	54.3813
Atf1	8.57149	11.7824	8.32787	10.6543	12.046	9.52719	10.5669	7.80473	8.00667	7.74023	9.04341	8.20313	7.81245	6.42167	11.106	9.60701	10.8956	7.1445	7.7043	9.6744
Atf2	93.9821	96.0684	101.939	109.022	98.3733	84.0132	80.9926	90.5686	84.8014	90.0034	110.729	94.321	106.864	88.4371	95.347	88.4027	68.5327	100.326	90.4467	99.5638
Atf3	2.45473	1.9485	1.39348	1.43173	0.57597	1.94867	3.16595	2.10009	2.62149	0.765335	1.54028	1.39798	1.12341	0.419561	2.31908	3.74436	2.91433	1.53156	3.21783	0.544824
Atf4	104.776	91.8273	107.929	74.9732	96.3412	120.521	106.02	121.854	133.376	121.731	117.327	112.343	101.586	63.8623	132.381	156.272	143.499	101.545	108.553	136.148
Atf5	15.8375	14.0788	13.1536	14.3475	15.8195	17.3137	14.058	18.0116	16.2265	15.2753	13.8347	13.5742	11.3081	21.9867	12.6705	14.9771	19.7591	15.8461	11.0281	15.3734
Atf6	52.5898	57.3838	57.2958	54.1531	47.4586	39.5146	38.8195	42.2422	44.2229	38.2324	67.1737	34.5056	60.6964	55.5437	40.9352	44.9587	30.1672	64.3528	50.3722	29.506
Atf6b	38.3999	33.2172	38.9029	37.9068	35.8059	42.2296	31.2817	35.4841	40.2905	39.5278	40.9639	39.9497	33.3997	33.9767	43.1199	46.4448	27.4771	39.9427	37.3548	24.1797
Atf7	16.2747	14.8645	17.278	19.794	20.6298	17.7358	19.5536	13.5154	14.4964	12.6853	17.2934	20.0854	21.8665	23.3501	17.5437	18.4736	12.2014	23.2846	19.716	12.559
Atf7ip	45.764	45.5991	46.0373	45.6255	44.376	36.6397	43.0783	44.0458	34.5237	33.5234	51.9343	37.0805	59.0118	51.8386	34.3481	39.9207	34.9389	72.1968	45.224	31.0797
Atg10	8.60814	8.3908	8.77838	8.65213	9.28177	12.011	7.76397	11.577	8.96526	11.8318	9.21418	11.3671	7.78839	8.07473	11.9983	10.3794	12.5217	6.5635	11.7009	15.3734
Atg101	23.3359	20.3012	28.7594	25.9873	30.6567	28.2065	22.7264	24.6077	27.6033	34.3768	23.5622	26.7437	21.4553	21.8121	30.8863	31.0554	24.3067	20.1904	22.0562	17.0076
Atg12	71.588	77.5906	76.0507	52.6903	60.8391	70.0529	69.7619	73.3112	83.4127	80.5558	78.1982	81.6288	48.0404	35.7592	76.4594	71.0308	79.7731	54.5076	69.5616	82.3442
Atg13	70.4113	64.8945	65.4335	73.6666	74.1521	66.635	62.1485	54.7351	55.3109	54.0964	67.688	57.9385	72.1542	71.4483	59.5879	61.7258	43.7776	70.0723	61.6632	32.1691
Atg14	20.4105	15.6817	15.9961	12.8847	15.6502	16.8025	18.2037	15.3461	16.2264	19.8667	19.0498	16.6642	17.4862	14.6462	16.1993	20.3456	14.0268	17.8775	18.4873	11.1367
Atg16l1	45.7304	46.8877	52.1407	33.3325	43.2923	61.2365	51.7471	51.6654	59.1651	53.0667	47.0161	51.501	35.0474	29.607	50.9843	52.8875	46.9478	30.6294	55.4332	42.5187
Atg16l2	5.85088	7.51089	7.07846	3.54805	6.09755	12.4262	8.14086	10.7154	9.4371	9.06519	8.02527	11.4774	4.71801	3.56552	11.2253	8.89271	14.6033	4.06316	13.5438	12.7709
Atg2a	26.3286	23.0982	28.62	28.135	33.4686	28.6537	25.2515	27.623	24.72	23.2809	27.5341	25.9712	32.1268	34.5008	30.8863	27.3112	21.7127	32.3796	28.6087	25.5113
Atg2b	28.5064	23.6009	29.7977	21.6924	25.3045	29.8163	20.066	18.0654	25.9803	20.4449	20.8831	24.1346	33.9536	33.7511	24.524	22.6708	20.0963	38.5699	26.8245	18.8233
Atg3	33.6927	28.1892	29.9858	27.232	26.7273	32.0397	32.5255	32.7653	37.4861	33.6116	33.2896	27.8474	29.6557	26.2164	34.7509	33.368	28.8543	29.2541	33.2012	27.2666
Atg4a	3.7337	3.48837	3.86671	2.24357	2.87414	6.2179	3.31145	4.81162	4.16271	4.82512	1.26205	3.88145	4.12272	0.875231	5.57334	3.62593	4.45818	2.71695	5.83833	8.81482
Atg4a-ps	2.43161	1.22571	1.56767	1.74029	1.12316	2.10385	1.57232	2.16162	1.28998	1.67958	1.54831	2.1517	1.23193	1.09767	1.88794	1.68781	3.356	1.37757	1.15313	4.31929
Atg4b	58.0032	51.3817	56.1536	51.6946	50.135	53.3786	48.6563	54.2229	56.3859	64.6338	50.9884	51.8685	50.7739	43.8338	58.5801	63.4874	43.0412	51.0699	51.9521	42.0347
Atg4c	35.374	37.3654	41.7455	42.9802	37.8384	28.6856	30.6788	35.4845	33.0559	27.6957	43.9088	27.1485	33.5123	30.2712	37.5745	36.3964	23.2499	34.3799	36.4775	27.4784
Atg4d	21.5745	19.22	21.562	19.5185	20.1436	25.5865	20.8054	27.7267	23.4463	29.8068	15.7856	19.983	19.0262	21.1065	23.1286	22.6213	31.7623	16.6523	21.1479	19.4648
Atg5	25.2526	23.978	31.156	29.5353	20.9686	30.9856	34.5983	28.2423	34.4714	29.962	31.074	34.5424	18.9092	18.1767	24.7023	28.5501	35.4512	21.8781	30.4223	34.0756
Atg7	21.184	19.4214	17.2501	23.2796	21.0363	22.5525	17.5253	19.7616	17.1965	19.955	20.7791	19.8279	25.0499	24.4687	15.2247	17.9229	12.3295	25.6598	18.0779	13.2248
Atg9a	97.7811	96.1229	94.7106	132.149	99.1362	78.0706	76.7146	82.7429	66.9892	81.0467	103.651	72.5495	108.662	126.163	69.2454	79.089	45.6265	110.294	73.7085	31.9778
Atg9b	5.64912	3.77121	3.60289	6.44244	5.92818	4.60001	5.06221	5.00777	5.1118	7.32869	4.48555	6.65841	4.94267	3.74029	6.18406	4.95573	4.93187	5.11446	5.00221	5.44734
Atic	25.7233	17.9443	22.8236	30.9669	27.7435	24.7246	27.0229	24.2577	26.6858	24.4876	23.292	17.7679	29.2436	29.1177	23.9965	25.5767	12.5537	28.4103	22.4365	8.44333
Atl1	121.741	114.372	125.509	133.344	93.9371	127.511	110.387	121.795	121.095	133.009	128.226	100.484	103.02	86.8838	114.164	123.572	95.6183	106.885	128.828	87.6358
Atl2	54.6073	67.0941	64.6808	51.1654	46.544	49.9285	62.0733	61.0884	53.1619	58.1582	61.6616	51.6482	52.159	46.2108	58.7145	51.484	54.0574	53.9138	57.5679	63.6119
Atl3	32.381	37.114	32.6052	36.1021	32.8925	33.7009	37.1235	33.3038	30.5916	27.4896	35.8297	28.6199	33.6995	38.2057	35.1546	28.7428	28.9823	40.9432	34.1374	27.5088
Atm	8.07012	8.23367	9.19639	4.13938	5.62331	9.26383	6.06797	8.72314	7.07786	6.12199	8.75481	6.10662	8.53727	8.98357	6.7554	6.30476	8.48658	12.5956	10.4431	10.9854
Atmin	63.8879	64.9574	59.6646	59.5995	60.5004	43.7312	56.0055	52.7421	46.5298	50.8294	69.2003	47.1969	77.6958	80.1521	48.4971	50.4925	31.8325	81.1676	45.3409	25.6929
Atn1	112.868	104.6	100.252	126.452	145.046	97.4703	100.954	96.6746	87.6372	92.9446	99.95	93.5265	134.956	166.799	93.1572	85.7026	74.1992	128.147	84.4345	45.9436
Atoh7	1.00885	1.25714	0.557451	0.217957	1.28734	0.798696	1.13076	1.07702	0.707875	1.91319	0.486474	0.515108	0.486868	0.839022	1.34444	1.29407	1.72942	0.343898	1.49196	1.6948
Atoh8	3.02636	2.10563	2.67539	2.6455	2.30358	2.68338	2.22373	1.56163	3.38169	2.08978	1.4322	2.28085	2.24672	0.908932	1.983	2.53298	2.30586	1.65658	1.93074	1.60401
Atox1	28.3461	27.2463	25.8055	22.4705	25.7449	30.9537	30.0757	24.7423	30.1461	36.3782	18.4283	28.1416	20.8188	19.9944	25.845	30.0643	57.0678	18.4089	31.1828	47.0885
Atp10a	8.23826	10.025	9.58654	6.59805	6.74117	7.02775	10.5152	9.47697	9.77788	8.24109	5.18809	10.3738	7.82584	5.69778	6.68819	8.42468	7.01347	9.43891	7.51789	6.99073
Atp10b	1.91673	1.88565	1.89509	2.45877	2.47296	1.37167	1.69609	1.6424	1.57513	1.47171	1.9456	1.32441	2.99574	3.14606	1.31083	0.688382	1.10027	2.48617	3.79008	1.18034
Atp10d	1.37873	2.26276	3.39994	0.684793	1.62609	2.93893	2.60062	2.55778	2.04478	1.44227	2.37793	2.57514	3.8568	1.29344	3.39456	3.30386	2.33789	1.68783	3.4226	2.26978
Atp11a	50.0342	44.342	46.2046	42.5133	39.8366	52.6755	48.2416	41.7844	43.9606	35.7307	33.9111	43.9966	50.8114	46.84	45.0016	46.3901	44.8664	52.0695	61.6051	48.2686
Atp11b	35.273	40.2879	40.6868	27.6679	28.8952	63.4404	50.2391	55.0036	45.8221	37.7908	39.6126	52.1998	24.6381	18.8409	56.4287	36.2311	69.7171	27.254	65.1738	68.1813
Atp11c	12.8785	14.5503	14.1289	9.24344	9.3834	15.2373	16.357	15.2385	14.942	9.83043	8.88993	12.8753	9.28615	5.97743	11.2926	11.9762	13.2583	12.5643	17.3173	15.4945
Atp13a1	26.4631	23.6638	29.9856	27.2945	26.2869	34.2439	28.342	27.4344	26.7907	28.5492	27.5885	27.4795	24.8628	23.455	31.2224	30.3671	26.8046	27.2851	33.4061	23.968
Atp13a2	100.001	96.5087	92.883	91.9979	108.637	106.437	100.931	99.5609	85.1686	92.5343	90.9247	97.0422	107.089	108.884	89.7348	85.5946	81.5024	98.3885	85.5038	48.8437
Atp13a3	50.27	54.8687	55.3998	45.999	44.4105	52.0358	47.5632	47.7347	48.7064	48.4751	59.825	49.9927	42.7607	41.0722	46.5812	41.6823	54.1208	53.4131	53.8823	70.2383
Atp13a4	8.80989	7.47946	8.27677	5.38427	7.45254	8.65688	13.6057	5.41161	9.01767	7.26983	7.59294	10.4106	8.53727	9.29816	7.19231	9.82878	14.5713	9.03261	9.33153	11.9538
Atp13a5	5.6155	8.13942	7.46861	9.30572	8.40105	8.43328	10.5906	9.20776	6.9992	7.79959	4.62065	9.30704	8.83682	6.88625	7.86449	8.45221	7.94216	8.97011	7.13761	7.38413
Atp1a1	540.516	558.032	514.351	645.231	469.804	454.716	393.621	474.547	395.515	494.663	739.154	318.42	523.241	502.658	415.606	487.636	285.372	594.709	443.167	266.246
Atp1a2	907.797	1080.7	949.306	987.021	1130.53	838.232	1086.93	893.519	876.492	816.791	955.49	1158.31	961.306	1356.16	923.185	821.503	730.021	1300.86	676.604	574.921
Atp1a3	1268.05	973.772	1134.55	1920.95	1515.47	1016.05	895.643	923.964	875.3	1082.75	1117.5	816.015	1558.12	2402.29	966.093	1057.45	445.958	1559.48	1047.47	253.178
Atp1b1	1665.57	1481.49	1797.97	1882.79	1798.89	1521.38	1459.56	1552.94	1622.85	1808.67	1642.41	1479.51	1554.04	1339.19	1597.43	1691.32	1089.47	1507.29	1670.11	967.98
Atp1b2	389.497	360.436	399.441	412.587	438.838	291.634	371.553	320.825	325.122	278.285	353.996	424.248	441.134	669.673	296.134	297.926	222.741	528.309	281.477	177.4
Atp1b3	110.123	113.416	102.051	127.042	117.207	92.765	130.78	114.207	111.644	107.102	90.5145	112.332	102.85	99.3426	115.001	103.077	100.071	106.359	105.005	96.6888
Atp23	5.44737	6.15957	4.87692	3.23683	5.58943	6.51665	5.84185	5.33084	5.60988	8.74143	4.26938	3.93623	3.96913	5.03363	6.15045	7.26836	10.344	3.75062	5.14847	6.08285
Atp2a1	3.7281	1.13143	6.32604	1.51798	6.97829	2.97911	2.97751	2.41188	3.75302	2.70785	0.471375	2.39121	4.52067	6.1522	3.03165	1.99814	2.87581	2.77852	3.13008	1.96716
Atp2a2	675.033	600.499	707.366	895.81	739.125	501.186	492.42	500.022	480.967	519.603	617.359	440.137	797.472	931.003	508.225	545.881	315.106	745.901	561.078	340.705
Atp2a3	8.91077	8.23367	6.38177	11.5465	6.7073	8.88048	10.5153	11.4154	7.47106	6.71062	5.5934	11.1831	9.99757	16.3241	6.55375	9.03036	6.98143	12.2205	8.60021	5.65919
Atp2b1	393.923	428.429	482.816	485.744	393.46	335.511	291.406	352.957	321.068	328.553	520.798	296.205	428.808	435.919	336.347	332.772	291.424	450.871	392.512	300.05
Atp2b2	382.238	462.862	401.194	455.623	422.774	254.869	300.268	288.015	223.916	247.233	434.646	250.842	518.517	555.985	251.9	284.463	198.997	469.12	271.624	171.379
Atp2b3	60.1893	45.0331	63.3156	47.866	41.2936	55.7102	39.0456	48.1117	44.7471	54.2728	68.8764	31.857	61.1077	63.4441	33.8775	47.9046	29.3027	86.4798	59.0589	19.8523
Atp2b4	185.809	128.188	111.693	210.446	127.743	111.358	112.198	120.909	107.007	115.169	200.9	112.749	177.104	140.762	93.8686	107.892	58.7334	183.369	137.399	47.9359
Atp2c1	118.323	110.18	135.855	109.205	101.997	123.445	114.356	122.14	113.176	115.698	132.778	112.89	105.242	92.9817	118.742	115.272	99.6085	113.934	128.665	116.053
Atp5a1	721.632	626.994	630.877	758.844	688.163	706.094	631.102	683.751	647.591	785.06	671.969	582.523	732.907	839.228	700.014	766.414	516.318	747.46	695.623	391.16
Atp5b	1030.95	1018.8	1049.98	1132.32	1086.99	1023.7	1003.6	1060.54	1079.72	1211.96	1004.72	993.099	1035.08	1098.39	1056.96	1135.74	935.957	1069.7	1070.27	806.994
Atp5c1	178.991	186.229	182.984	203.507	185.738	201.024	202.805	210.786	241.898	227.839	167.286	207.956	157.713	150.587	235.797	216.165	245.662	142.016	205.494	211.326
Atp5d	200.273	173.972	176.432	195.012	224.495	197.893	186.707	191.718	188.632	254.758	132.21	183.971	170.025	179.492	202.796	201.502	188.215	154.022	186.683	138.694
Atp5e	79.2211	75.768	60.3056	59.4751	85.974	107.683	78.7693	102.281	86.9781	145.307	42.4497	104.951	54.7802	49.951	107.48	101.618	285.143	45.2876	98.1413	260.289
Atp5g1	50.0095	56.1824	50.728	52.4326	53.0324	46.4193	52.7467	40.4835	46.9684	60.9351	35.213	51.1495	44.3409	36.9229	46.3793	45.0656	54.6839	43.4113	46.9295	41.6941
Atp5g3	173.774	137.673	125.512	125.082	137.056	188.245	155.123	160.592	147.184	226.319	113.976	156.271	126.821	138.425	177.726	179.671	216.588	124.674	175.214	145.108
Atp5h	75.9474	82.1834	76.988	93.5722	95.7573	83.2347	89.4112	98.0012	91.8842	112.961	61.1809	102.823	68.7985	69.3389	98.4418	91.3271	138.75	63.3555	91.7991	135.948
Atp5j	122.429	139.47	129.135	130.588	153.248	152.756	153.166	159.303	162.5	183.159	111.192	168.739	109.448	98.9581	155.474	153.57	227.73	99.2335	139.122	233.376
Atp5j2	135.138	146.57	136.971	130.871	142.713	147.45	160.481	160.057	171.048	189.448	93.9227	178.448	89.0043	87.7708	166.197	147.703	282.658	83.6682	161.853	263.99
Atp5k	36.8718	25.6751	19.6746	12.6669	29.6743	28.5579	24.2716	24.9038	23.4507	51.988	16.3206	27.7002	22.2042	25.5872	26.7525	25.5216	103.759	26.1912	30.3053	66.3353
Atp5l	50.8572	54.6504	66.1118	62.296	58.3242	74.5592	65.6105	81.9397	86.7376	88.0274	50.1255	75.9534	42.8557	44.2471	74.8753	74.0512	113.735	36.094	67.1397	120.614
Atp5md	53.228	55.8713	70.8395	51.5077	50.7105	60.6277	79.2579	88.8191	65.5873	99.5673	38.0724	91.8489	35.1958	30.5835	69.3982	80.9127	172.097	32.8415	67.8361	227.997
Atp5mpl	42.9731	45.2218	34.5838	30.998	44.8502	38.5244	37.2742	45.823	45.9007	65.0154	23.1839	53.7817	31.715	28.7332	44.8674	39.5901	95.1124	25.8474	49.5533	141.386
Atp5o	134.083	135.449	128.767	150.253	153.025	153.617	153.933	169.738	179.034	196.048	102.103	178.4	111.807	122.303	183.618	184.867	247.207	108.043	153.994	228.154
Atp5pb	242.38	234.974	242.494	218.076	218.398	262.21	259.641	279.735	293.003	317.205	205.72	288.579	179.19	152.033	301.796	300.514	347.931	176.103	284.681	352.025
Atp5pb-ps	29.2493	20.8884	21.5504	12.6762	20.9255	32.59	23.923	30.564	24.181	35.4264	18.7307	24.3346	18.5546	18.9692	34.3412	30.4948	42.1674	20.917	25.3322	25.812
Atp6ap1	300.964	260.038	284.546	378.479	280.037	252.812	254.816	256.945	276.287	288.607	274.517	226.126	285.557	305.427	275.129	286.413	163.968	289.593	272.607	135.028
Atp6ap1l	5.54824	8.73651	6.13097	5.78886	2.23583	3.41809	5.95492	4.927	4.71861	5.44504	6.99849	4.85589	3.51981	1.64299	4.83972	6.44243	5.09199	1.53156	4.65119	5.17498
Atp6ap2	314.53	231.765	285.003	314.367	261.445	278.008	301.208	311.258	301.536	361.574	240.755	271.63	243.721	212.002	323.851	334.975	274.769	230.562	332.596	316.999
Atp6v0a1	327.297	255.838	280.515	425.751	377.023	232.683	233.183	246.217	230.597	265.057	303.649	225.837	377.323	422.634	236.964	242.473	123.968	347.583	265.001	90.848
Atp6v0a2	68.7633	70.8344	64.1217	54.5887	60.737	54.7832	60.4151	58.4773	56.7797	54.9204	67.4984	58.1992	47.9281	62.5344	51.1521	55.6684	49.3819	70.8207	60.7561	45.4542
Atp6v0b	192.805	168.978	170.605	149.172	160.936	231.271	193.197	218.996	220.036	267.97	131.969	203.32	125.812	124.092	241.986	222.006	372.888	118.549	202.925	310.886
Atp6v0c	737.983	597.759	654.752	946.294	898.401	631.694	662.361	656.89	647.585	802.322	603.034	604.902	705.803	780.278	688.754	742.707	388.751	633.363	681.088	255.56
Atp6v0c-ps2	79.505	56.6412	52.6244	50.928	56.0168	54.7354	48.6087	50.0687	47.6301	83.7365	58.6792	42.945	67.2621	82.0014	58.4056	60.2772	36.9447	67.5204	57.7966	18.1185
Atp6v0d1	216.983	209.517	212.017	269.645	237.801	192.494	200.994	208.384	204.416	237.283	217.409	198.241	215.413	209.136	205.482	240.266	153.461	192.839	211.93	115.936
Atp6v0e	20.915	20.9297	18.5878	18.7669	22.5268	19.4858	24.2716	16.9615	25.716	24.3404	17.2664	23.3226	14.3411	12.7587	22.6186	23.7045	27.8934	15.2835	22.2024	25.9351
Atp6v0e2	327.191	272.738	277.05	340.651	328.801	269.966	278.946	271.724	287.961	334.19	273.211	278.393	296.459	307.547	275.536	318.208	197.427	279.812	277.778	142.476
Atp6v1a	563.03	429.323	579.294	581.566	479.495	592.006	516.322	564.596	598.652	676.371	549.136	511.168	507.75	460.042	554.81	614.896	477.604	524.691	638.97	445.958
Atp6v1b2	609.69	496.826	559.778	656.445	597.623	512.165	510.054	559.938	543.773	627.624	609.829	464.057	612.719	608.762	563.244	628.289	380.183	607.306	588.444	357.582
Atp6v1c1	231.906	215.164	256.803	274.982	255.217	216.779	231.867	244.939	244.725	246.187	243.551	216.891	217.206	187.497	240.632	266.77	164.025	218.849	228.009	148.98
Atp6v1d	240.619	217.845	225.923	296.285	237.767	204.508	225.495	222.841	235.559	247.05	215.241	197.395	210.138	169.675	248.368	232.969	158.906	189.559	229.19	121.897
Atp6v1e1	340.313	333.677	317.781	351.11	378.651	353.057	363.137	382.923	382.774	444.592	299.841	337.041	295.399	239.555	409.637	415.971	336.236	273.443	380.264	265.876
Atp6v1f	99.427	87.3321	85.8327	90.2247	100.303	128.541	112.765	122.149	111.881	137.831	67.4713	111.131	65.3768	69.7705	126.435	125.075	191.539	69.3847	115.866	146.016
Atp6v1g1	98.4042	77.8946	76.0401	77.487	96.6995	114.074	106.691	102.747	112.936	131.55	66.9472	89.8597	67.5073	67.5288	120.288	119.463	169.318	67.425	111.86	121.007
Atp6v1g2	359.061	316.107	347.592	453.494	416.615	329.494	324.241	320.912	351.675	364.59	387.319	338.481	347.263	324.609	370.698	371.239	226.322	339.857	337.008	151.919
Atp6v1h	165.267	154.679	153.776	161.465	146.608	168.92	159.006	182.746	169.291	206.94	175.742	159.467	145.541	139.645	181.251	214.685	134.856	142.115	176.479	142.295
Atp7a	5.34649	5.65676	6.38178	2.98785	2.77783	5.78193	3.42977	3.90393	4.82345	3.88513	5.59339	4.08338	5.16733	4.40445	2.21826	4.84561	5.12403	8.12621	3.65661	1.51322
Atp7b	1.84948	0.691469	1.17054	0.715915	1.01634	2.71533	1.24383	2.47701	0.891373	1.44227	1.59432	1.91299	2.28417	1.46821	1.47887	1.23901	2.14574	1.7816	3.27634	1.02902
Atp8a1	156.492	142.394	138.558	151.004	138.283	119.63	125.538	123.118	120.848	118.847	147.402	121.323	170.705	153.625	115.076	122.211	90.0545	184.622	145.029	97.4436
Atp8a2	42.6341	34.1286	40.7425	42.9179	39.1932	32.8064	28.756	28.8346	28.4946	20.992	33.6965	27.0516	51.7848	57.5711	27.996	27.3937	20.7839	52.7743	36.1705	17.4302
Atp8b1	3.22811	5.12252	2.50818	2.20979	2.26971	3.41809	3.12826	4.03854	2.43799	2.61956	2.24282	2.46478	2.88327	0.769112	4.16755	3.82695	4.80378	2.28167	3.91988	3.32897
Atp8b2	53.2958	57.9491	55.4564	34.7328	42.9529	62.1627	46.7718	47.1963	53.9214	48.4748	60.4188	55.6945	45.6814	31.5994	47.0517	45.1516	49.99	45.0375	55.55	47.3001
Atp9a	257.093	223.754	215.528	298.838	256.976	213.546	205.293	203.347	192.52	209.494	239.244	177.826	275.063	342.282	188.676	200.845	137.482	251.657	194.206	96.9008
Atp9b	36.2817	31.583	40.157	41.3928	38.0754	43.4755	38.2541	36.8577	35.3103	36.1722	40.5041	36.5658	36.4328	36.2833	35.6924	39.7001	35.8355	42.1308	41.6842	25.5719
Atpaf1	45.9636	41.1913	48.7245	42.1193	45.1033	46.7736	41.5375	46.8718	48.4135	50.4643	40.3423	45.6715	41.9853	34.1747	51.0009	45.825	41.6085	42.359	47.0791	47.7896
Atpaf2	12.9121	10.6849	13.5438	16.495	17.7505	15.6206	13.1158	16.477	17.3013	19.131	14.159	13.8317	13.7419	10.7313	18.5856	18.5837	12.3296	12.3143	13.6316	12.2866
Atpif1	162.782	168.161	147.948	151.72	170.764	168.665	165.718	192.363	193.488	239.667	125.73	200.591	123.713	98.7122	190.025	177.386	298.276	118.237	193.441	279.286
Atpsckmt	6.4225	7.35376	7.52434	4.54397	5.79268	8.65688	8.10318	8.31929	8.65069	7.00494	6.83635	8.05629	6.62764	4.19471	6.08323	8.28702	8.19838	5.00079	7.69341	10.3801
Atr	7.36223	6.47384	8.94558	4.48173	4.81031	7.98606	7.68859	9.55773	9.4371	5.6805	6.62017	6.87914	6.2532	4.61418	10.1499	7.2133	9.60744	8.86027	13.1928	10.9551
Atraid	47.3104	44.436	39.1261	44.3806	47.9668	50.2794	44.7364	44.6113	46.4481	63.3952	34.2894	43.0398	45.2321	43.7692	52.1223	51.1259	56.1713	36.3177	47.7979	52.2334
Atrip	19.1179	16.2847	16.553	17.6178	16.3194	22.66	19.2771	15.0812	19.5466	14.1872	15.0387	15.8213	16.1888	16.1244	17.5146	20.1308	14.4843	15.8398	15.7922	10.8694
Atrn	149.161	130.166	148.367	159.969	129.977	113.784	112.162	113.076	99.7177	112.755	149.56	106.423	163.704	139.681	102.371	112.851	71.9594	157.928	127.333	69.7853
Atrnl1	108.71	88.4954	95.0006	109.862	98.2707	84.9068	85.6288	87.3381	85.7195	95.6545	113.757	78.8699	114.016	118.498	88.424	97.1305	79.8052	107.953	100.598	71.0261
Atrx	111.569	112.034	118.437	90.4729	89.7343	99.8248	86.1564	103.115	92.8495	89.886	121.728	92.8119	115.851	88.9258	97.4645	83.1172	76.5385	120.955	121.776	89.1836
Atxn1	56.8948	65.4229	69.0002	60.2044	55.7579	49.19	57.0985	50.0229	47.2957	42.1469	59.5	46.7555	71.1806	75.0489	50.5252	37.0356	49.0511	63.8528	56.5444	47.5121
Atxn10	196.808	172.34	188.608	234.912	218.086	163.265	177.099	183.749	192.043	222.448	193.604	173.668	206.015	194.246	194.358	197.812	113.975	209.529	202.629	117.842
Atxn1l	25.2189	25.7063	19.8697	23.1552	21.6459	21.3386	21.4826	20.3269	21.1023	18.5718	28.642	21.9615	31.7898	36.3887	19.5602	20.4008	21.9049	33.5357	18.6337	20.0944
Atxn2	61.198	54.3985	56.6549	57.0478	60.602	47.3728	49.0707	47.546	45.0616	48.6512	49.9885	45.3576	64.0663	55.3339	53.7064	48.9783	39.4542	66.8843	58.2412	39.7346
Atxn2l	51.9845	51.8531	47.0128	37.6272	39.7691	89.028	47.111	63.1071	54.7608	50.0347	50.3669	46.3874	57.5512	55.2643	63.9231	49.8867	65.971	50.6632	60.0547	48.9047
Atxn3	20.8141	18.887	21.4302	15.7169	16.9036	21.083	19.7867	18.5769	21.0236	16.953	23.9675	19.46	15.8762	12.1645	20.7029	17.1246	17.6456	18.1901	21.9099	18.2484
Atxn7	14.0554	11.4077	16.3305	6.34907	14.5324	23.5108	18.9199	19.2231	17.878	13.4211	16.1585	17.5839	14.5657	9.50788	17.2413	15.0047	26.5484	16.0336	23.431	26.7219
Atxn7l1	14.0218	17.3158	13.4602	17.8644	20.1555	15.972	15.4525	16.477	15.6236	12.8913	19.0497	15.3032	21.2681	19.54	13.6787	17.042	13.0981	22.1282	16.2643	10.8341
Atxn7l2	8.64175	8.92504	11.2865	7.22049	7.01217	13.3526	7.87704	14.4577	8.36233	8.65314	7.1606	8.57129	9.09893	5.76769	11.3598	11.2879	11.2407	7.87618	11.5839	7.98939
Atxn7l3	177.51	176.329	170.444	169.832	162.091	182.076	172.048	168.587	148.315	172.272	216.292	158.073	176.618	198.966	162.433	149.495	166.169	179.427	143.572	111.034
Atxn7l3b	190.001	162.835	164.507	161.673	170.741	170.566	158.652	166.44	173.646	192.084	225.965	162.027	167.905	169.663	165.072	176.249	138.398	175.005	155.044	104.753
Auh	53.935	49.0873	53.896	49.1734	54.8772	65.8685	52.9904	70.9152	66.5311	77.6126	45.8273	64.7443	46.2806	40.618	66.881	75.1328	82.4633	44.8813	63.9162	63.4911
Aup1	36.4588	31.9609	32.3495	34.0167	35.4747	38.2194	34.1959	42.4902	46.379	38.3336	30.3837	37.7889	29.3903	30.0614	44.9726	39.7542	39.951	27.8562	40.616	28.8362
Aurka	1.14335	0.880024	1.64429	0.684793	2.60845	1.18202	1.58303	0.646251	1.36322	1.14795	0.459453	1.6187	1.7974	0.699202	2.15104	1.59692	0.928811	0.500169	0.906915	0.211937
Aurkaip1	55.0108	60.4321	50.2731	55.9584	53.2851	65.7407	59.1712	59.0418	66.5838	70.8728	43.6116	61.0653	45.7936	49.6713	56.5966	61.2294	81.1496	46.4127	57.5392	52.7781
Auts2	52.2867	55.027	55.1778	60.4086	52.8109	46.5746	44.5857	35.3231	39.4261	43.1475	48.2591	44.6585	58.0377	61.2763	35.4232	39.4523	34.8108	60.1643	51.601	27.6297
Aven	12.0323	14.2345	11.4218	11.8615	14.4066	13.7904	12.2738	18.373	16.7596	13.4499	7.52141	10.6332	8.79982	11.9794	17.0549	14.7875	19.6782	11.8101	15.6307	20.3468
Avl9	52.3544	59.4264	63.6218	45.2521	45.3584	53.3144	64.4102	57.3192	59.5318	58.1285	71.8753	57.2396	63.018	51.1744	45.6068	51.3734	56.1389	65.7282	59.3817	64.6711
Avp	45.0578	49.9044	0.0001	0.747038	0.203348	1.24591	51.8597	4.30777	2.30692	1.41284	2.59409	0.147245	8.6496	3.84516	0.43701	1.29407	5.47629	0.0001	0.351125	5.56839
Avpi1	28.447	27.8434	23.5203	22.7817	28.2516	33.3814	24.1209	35.4845	31.1422	34.7594	17.1042	19.9383	22.9157	17.5825	41.1705	34.4418	51.6876	13.9083	28.4624	33.773
Axin1	18.5276	15.9016	18.0026	17.1174	23.1026	20.2844	19.4851	18.8462	21.548	19.3076	21.5086	20.1222	19.6581	18.3865	14.2501	20.8137	19.375	19.5028	17.5222	13.7696
Axin2	19.0992	16.0902	14.7699	20.0119	19.2748	23.1914	15.151	20.0846	17.0916	14.8339	16.2396	13.4271	21.4928	18.1418	16.7035	12.0038	16.6528	20.4405	21.0616	12.3169
Axl	34.7686	39.9107	32.2148	31.7758	35.8059	34.5316	48.8068	36.3734	37.8533	26.4302	40.4774	34.2112	42.3112	54.7751	27.2232	34.1392	38.0451	53.6956	28.1697	37.1923
Azi2	73.2016	64.1092	66.7154	59.9728	52.0318	71.1072	64.3349	77.6724	75.2861	68.7537	64.1205	71.9908	57.2517	42.5403	71.8888	63.0472	72.9837	57.5082	70.7604	88.7599
Azin1	145.927	133.084	170.505	122.166	112.97	157.431	138.168	153.773	176.001	161.692	161.188	166.151	115.276	109.656	148.667	142.611	177.347	128.884	162.578	205.868
Azin2	24.3111	20.3955	18.7828	22.7194	23.5091	28.1427	23.2916	23.6652	20.6567	21.9566	17.5636	24.1687	16.5128	15.7299	29.0044	22.4657	24.9471	18.2839	23.8406	14.4353
B2m	89.9137	103.423	93.3843	97.6311	112.092	80.0514	124.071	99.8573	125.67	86.972	72.9021	97.8516	97.9903	99.6571	93.3644	117.751	79.0045	126.736	104.313	88.1244
B3galnt1	49.2273	45.2219	43.8358	36.9735	44.5115	50.1839	50.4653	52.0691	57.7493	64.2798	51.7449	47.859	42.012	33.557	60.9995	55.7785	60.3022	41.0058	52.1859	59.2843
B3galnt2	8.3898	10.858	9.97099	6.03785	7.8511	14.7181	13.2801	11.7923	11.3719	10.254	9.51141	10.5845	6.80296	5.86609	9.86936	10.1316	16.0269	7.37224	10.644	16.4381
B3galt1	33.7934	33.8458	36.5067	37.6893	35.1621	24.1497	24.6485	28.9692	27.5247	28.2256	40.2611	30.0913	36.5826	32.4385	26.9877	29.9817	23.6342	37.9742	29.3399	24.2706
B3galt2	50.3369	41.2309	59.5501	45.6255	46.3069	52.5699	48.5431	62.9459	57.5315	61.8878	55.7709	60.8446	46.3554	31.3548	54.8827	46.941	60.5107	40.0994	57.422	59.4961
B3galt4	4.03512	3.73978	3.65075	3.70367	6.7073	5.11111	3.61821	5.43853	4.43025	4.53265	3.70194	3.64194	2.84582	4.15976	3.93229	3.93708	4.54758	2.8755	5.79202	2.84477
B3galt5	44.6539	49.685	59.6919	47.1509	44.3761	48.4915	48.3543	48.1652	61.3937	44.5893	53.042	51.0961	52.0466	48.7981	46.2457	63.1294	42.0164	67.0094	61.1366	37.1624
B3galt6	17.7206	12.1933	17.3337	19.0781	17.8521	18.4636	19.2967	17.5269	21.5217	23.5164	17.8608	16.7011	16.5128	11.6401	20.7365	26.9257	18.8305	15.5022	17.6391	17.6431
B3gat1	128.247	118.223	128.051	127.946	139.634	128.828	138.618	125.569	117.703	118.612	161.342	142.584	127.868	114.969	121.967	111.335	109.781	118.361	111.568	108.491
B3gat2	28.3353	24.1779	27.241	29.8567	23.7148	18.7022	25.4902	23.7833	25.8042	23.7293	21.4303	22.2875	31.4896	29.3009	25.6293	22.9533	23.0264	28.0988	22.9555	20.4756
B3gat3	111.87	95.7243	103.556	128.256	117.138	137.869	103.494	114.423	113.926	128.853	92.0595	111.757	99.2258	103.433	113.833	124.715	143.567	92.1697	106.39	94.2677
B3glct	15.3332	12.9161	18.0025	14.3164	14.092	13.3846	13.7942	11.4962	12.0061	12.3616	18.7255	12.9489	16.5502	15.0657	14.3509	10.4345	13.3543	15.0647	12.7248	12.0446
B3gnt2	21.8621	40.7785	26.6774	25.2855	4.22328	27.6516	22.9184	22.0588	28.666	20.9644	25.9386	17.6031	23.3279	18.8766	24.6379	35.2347	24.9232	23.961	17.9718	26.8313
B3gnt3	0.975229	1.10001	0.668922	0.217957	1.18572	0.670921	1.09307	0.700096	1.41565	0.206125	1.4322	0.58868	1.38552	0.908932	1.00835	2.12001	0.800713	1.25027	1.46271	0.817186
B3gnt8	2.27977	1.02926	2.78726	2.73743	1.55585	1.88804	2.65889	3.57095	3.42358	3.33777	2.84394	1.24384	1.43908	0.67182	4.10629	1.41576	2.09378	1.36162	2.77244	2.11051
B3gnt9	3.84102	4.26364	2.53113	4.35066	3.52653	4.96714	4.8819	6.33068	4.37937	8.39307	2.85916	3.5065	5.21169	5.66246	5.52244	6.21075	2.32676	3.3645	6.30198	4.00841
B3gntl1	4.209	2.68322	3.33853	4.72573	3.72989	3.27395	6.1469	4.17315	4.09597	2.88659	4.30685	3.30801	2.34111	2.44827	4.88638	3.6647	4.02538	2.06835	4.08452	4.2015
B4galnt1	74.0616	66.4543	67.2457	84.1903	82.5381	57.2314	62.0466	61.0275	59.3066	65.6469	71.5969	54.7861	68.1453	64.307	65.4122	65.4334	41.2109	66.5518	59.7176	34.0811
B4galnt4	55.4138	42.4883	46.1481	56.6743	53.9288	62.2586	53.9327	49.108	55.154	55.0087	49.3674	53.0091	46.4679	42.9251	48.968	50.9058	40.9592	45.1316	58.8254	29.4457
B4galt1	5.75	6.15957	8.2489	6.31795	4.36994	3.89725	6.85944	3.95777	4.77103	5.26845	6.16083	5.77554	5.6541	2.27218	4.47003	4.79055	4.61163	8.65755	5.76276	2.93556
B4galt2	58.9366	63.5947	47.988	53.4755	50.643	63.5054	59.1288	50.868	55.1825	60.5981	72.5015	56.4684	48.5112	54.5695	51.1915	51.9454	58.7425	45.6985	51.1778	48.7548
B4galt3	34.1288	30.7213	26.1964	40.002	32.8331	27.2333	26.857	25.5988	26.9176	28.1019	30.5053	26.135	31.0367	34.5417	27.17	25.9481	19.8453	29.3071	28.3214	15.7655
B4galt4	22.4617	19.7041	26.3628	21.9103	20.6975	21.0191	22.3495	26.5191	27.0528	32.1697	20.779	28.1415	14.0789	13.0384	28.6344	23.5393	21.0402	17.5026	23.9283	22.3943
B4galt5	58.3734	44.7506	49.5486	58.8214	51.1848	48.2992	40.2516	41.4883	45.3501	52.713	43.7197	42.5618	54.0688	64.0728	36.9358	44.6559	29.2385	45.8189	51.4838	15.2221
B4galt6	135.341	115.71	129.473	146.431	147.423	113.209	110.88	100.773	118.985	112.49	154.748	113.927	138.504	139.925	113.126	108.418	99.4362	143.239	122.566	95.8716
B4galt7	19.7044	15.3045	19.2008	19.9806	26.3884	23.1274	22.651	20.7847	25.9779	28.5199	18.1851	23.5065	16.101	10.8012	27.828	28.4122	26.5165	16.8149	24.5133	21.5772
B4gat1	86.5503	80.7358	81.9925	91.102	96.065	87.8732	75.3846	95.6761	87.9986	103.142	91.6286	77.9244	96.0213	100.425	83.583	103.102	59.9544	95.8834	87.7184	39.8567
B9d1	8.03651	8.98791	6.46537	6.31795	7.52029	9.16798	7.80166	10.527	13.2905	11.4786	7.45783	8.49773	4.00658	4.64912	8.13335	9.93889	20.784	5.21957	8.16144	17.6734
B9d2	14.0891	16.6244	9.36361	11.4531	8.53653	14.2151	10.063	18.4423	14.6798	19.3664	11.8622	15.3767	12.8059	9.2632	16.5018	10.5997	21.6166	7.71993	13.8948	15.1919
Baalc	175.998	202.199	215.04	186.581	187.662	173.676	219.881	192.568	202.194	180.619	259.282	204.605	180.589	190.373	191.807	182.668	200.945	190.446	149.889	237.336
Babam1	63.0809	58.7979	57.8253	60.0041	66.022	61.8114	58.1538	65.6921	64.8533	73.08	52.7987	63.8243	50.624	57.0119	70.309	63.8177	61.0068	51.6322	57.773	37.6769
Babam2	26.026	29.3205	27.0038	45.7501	33.028	20.8914	31.1309	24.6077	24.4315	29.8148	30.0742	23.2123	35.684	36.7029	25.7106	31.1104	14.9556	28.4416	22.846	12.6498
Bace1	106.689	84.6259	84.0484	92.0591	84.6419	78.6259	80.2394	84.5188	79.7273	88.0083	88.4066	86.1793	93.7859	87.6958	81.9858	85.5467	57.6866	93.8305	82.0828	52.9009
Bace2	4.50587	3.26839	2.87046	4.48173	7.85904	4.34446	4.63581	6.24622	6.94679	5.12129	3.26961	5.22375	4.53079	4.1248	5.74715	5.72661	3.17053	6.59476	6.52332	1.60401
Bach1	9.85227	14.1103	9.00133	9.71029	8.50266	13.7679	13.6434	12.7885	14.1294	10.5074	12.0784	13.0592	14.4534	14.2268	13.2418	12.9398	12.0093	14.1583	11.8765	13.6182
Bach2	6.55699	8.89361	5.29493	5.10418	5.04744	5.59028	4.25892	4.25392	3.53897	4.67981	5.26915	5.59162	6.5902	8.77383	10.3515	5.42377	4.89985	5.84466	5.76277	4.44869
Bad	29.924	26.7434	20.9283	21.5655	24.7287	35.6264	26.4735	29.5076	31.5879	32.7803	17.9416	30.2751	21.7167	19.9236	33.2363	28.8527	44.3854	17.4155	25.6549	36.4043
Bag1	105.043	113.573	116.403	116.086	117.645	105.162	106.885	102.738	121.526	125.233	95.8693	117.2	83.3132	92.9467	118.838	113.152	132.295	93.9176	97.1758	110.218
Bag2	15.2995	15.1474	10.4504	9.27458	10.8061	13.2568	10.1384	10.4462	13.841	14.2747	11.565	10.4474	7.37651	6.39688	11.7631	15.0047	11.0486	8.84508	12.2567	10.8038
Bag3	12.8113	9.93068	7.88662	15.4057	7.79129	11.2443	11.6836	7.83467	9.12254	8.94746	9.51141	9.82203	12.731	14.6812	7.59561	11.1778	6.43702	12.5956	9.41928	5.59865
Bag4	69.4898	59.6244	62.0044	72.2236	61.2869	69.6559	67.978	68.1586	69.6237	79.0049	83.2727	63.0876	74.4801	64.135	68.0537	63.6994	60.6202	73.8238	70.9592	61.6104
Bag5	51.111	59.6459	47.4021	51.9121	42.5128	45.1365	41.608	38.3117	46.7133	52.5961	48.1511	40.2073	45.7935	45.5814	44.2291	55.8068	40.4473	44.9753	43.0884	32.5931
Bag6	135.272	120.549	122.058	166.351	117.206	136.91	117.4	120.264	110.597	120.26	150.102	106.202	152.207	177.22	119.445	118.99	92.1663	158.396	132.045	55.4407
Bahcc1	15.703	17.7558	15.5502	9.74142	14.905	17.5054	17.2238	16.9885	13.8148	12.9796	16.2396	16.2596	19.6581	21.113	14.7542	13.4905	17.5815	20.628	14.5969	11.0459
Bahd1	31.2379	30.8603	28.7037	35.0751	36.3477	35.9689	29.5857	32.8192	28.7567	33.1995	39.4774	26.8541	34.5981	29.8168	28.1304	25.6042	27.1569	41.7558	34.4883	16.7655
Baiap2	203.808	220.829	171.28	188.071	166.602	156.27	140.502	164.017	156.031	167.56	181.448	137.873	149.289	129.302	158.771	155.827	97.6432	137.801	156.559	76.9878
Baiap2l1	2.52199	2.32562	2.67539	4.10826	1.62609	1.66118	2.52524	3.527	1.38944	2.50183	0.783702	1.25083	2.28417	1.0138	1.78135	2.23014	0.832737	2.40668	2.48653	0.817186
Baiap3	52.7918	40.4135	18.3648	34.6081	26.0159	30.2189	47.6387	31.9306	44.7999	43.5008	30.7767	25.7858	69.8319	53.7962	29.0378	37.7178	28.2264	49.9446	42.0061	29.2337
Bak1	9.24703	8.51652	7.27353	7.71846	12.8047	12.3304	10.3614	8.48082	10.6429	11.0665	8.18741	6.73199	8.46239	8.98358	11.1555	10.9851	6.78929	10.9391	7.75192	5.18519
Bambi	7.46488	6.56811	5.32281	6.66029	4.77644	6.61248	8.21624	7.13468	7.62834	7.91734	4.59363	7.09985	5.392	3.56552	6.72179	6.60761	6.5331	4.62574	6.81584	8.1407
Banf1	38.7544	35.8354	38.1229	38.0182	42.6823	45.5569	35.3506	38.554	40.115	54.096	34.4022	41.7396	28.2318	28.5365	48.6546	43.3894	45.1571	29.4429	32.9672	31.9341
Bank1	0.773478	1.88565	0.891862	2.17867	2.23583	2.01256	1.54534	2.74624	0.917586	0.500446	1.83751	1.03012	1.64762	0.804067	1.31083	2.00988	0.800713	1.65658	1.28719	0.817186
Banp	26.5976	26.9006	25.4432	16.8062	15.6502	24.1816	24.1586	20.9462	25.5849	31.8457	21.1033	23.7273	14.0415	10.6614	23.6605	20.3457	14.9555	16.8149	19.482	26.3587
Bap1	116.378	130.038	127.603	97.1322	114.223	126.432	117.1	116.116	118.275	118.904	126.917	102.558	107.166	103.223	121.394	118.304	112.34	110.42	104.398	86.0052
Barx2	3.83337	3.48837	3.84582	3.36132	3.86182	3.57781	2.71369	3.50008	2.59528	4.8564	5.48531	2.50157	2.50883	2.37705	4.43642	3.79942	4.48353	3.2818	3.4811	2.87503
Basp1	482.891	397.883	436.573	371.975	536.305	455.168	383.483	409.202	406.84	544.406	494.588	448.866	443.895	411.911	449.917	445.181	326.81	440.061	409.822	302.292
Bax	23.9076	24.5752	25.3596	24.0265	22.2558	37.3104	28.9827	35.0531	30.7751	34.4061	19.6977	27.9576	19.8453	15.4503	37.5744	28.798	38.9739	15.7836	25.6834	24.7547
Baz1a	0.538102	2.08785	1.67215	1.21387	1.69384	2.0445	1.28152	1.80394	1.17973	1.18671	1.21933	1.54512	1.61018	1.57308	1.37805	1.45926	1.88954	1.25027	0.70215	0.817186
Baz1b	92.402	87.8983	95.1962	86.427	99.4902	100.591	92.3751	94.5265	90.5955	81.6743	87.5752	84.7559	87.581	84.102	94.6755	93.6616	73.4004	101.671	105.337	74.2341
Baz2a	37.223	38.0568	37.3986	34.8841	37.9058	43.763	35.3142	35.6475	31.5878	28.3708	34.4787	32.0041	44.97	44.4631	36.4653	34.4692	36.2146	41.5373	41.7427	40.0919
Baz2b	20.8813	20.3327	18.8664	17.8644	15.8196	20.0289	25.7414	22.9654	21.2858	17.5711	21.1573	17.8414	22.9531	9.61276	21.207	18.8316	26.2603	16.9711	24.6012	33.5308
Bbc3	3.12724	3.14269	1.56068	5.50877	2.13421	3.48198	3.54284	2.53086	3.06712	3.32593	4.40448	2.31763	3.8568	2.37705	2.58795	3.41398	3.65089	3.18804	4.24166	2.179
Bbip1	30.33	35.3542	35.6705	21.9725	26.5579	35.298	40.2139	38.7421	41.6277	39.4096	29.6959	39.3247	20.9686	15.0308	41.6408	37.0847	52.4241	21.3468	31.8849	70.7236
Bbof1	2.42111	1.04314	1.08694	2.14755	2.87945	3.47339	3.9951	2.20778	2.38572	2.64899	1.81115	2.04859	0.724627	1.64384	2.4408	0.473933	2.72459	0.726716	4.25456	2.74348
Bbox1	5.98538	1.97993	4.48678	5.75775	5.28456	4.12086	8.3293	6.78468	8.72933	4.91526	2.62111	5.70197	6.02854	4.50931	8.36861	7.15824	7.42978	5.12581	6.34781	7.14204
Bbs1	27.0011	32.2431	29.1496	20.9144	21.5106	29.2607	25.1008	28.9692	26.9742	27.8723	32.8033	28.068	32.1268	28.7332	25.5425	23.8422	23.346	30.6606	27.8774	19.3681
Bbs10	4.8085	3.86549	2.78686	3.85928	5.65718	4.24863	4.74888	4.57699	5.87201	3.944	4.18831	4.70874	3.70703	3.39075	4.97415	5.20352	4.80378	3.68811	3.62736	2.96582
Bbs12	2.99274	2.85986	2.59178	2.70775	2.10033	2.87505	2.07298	3.60777	4.16811	4.59151	3.35067	5.26055	1.7974	2.44696	3.73064	3.71682	5.4763	2.40668	4.2124	4.53947
Bbs2	17.7205	18.4785	16.1076	14.5965	15.5825	18.9748	18.9952	18.1192	16.7508	18.1303	12.4837	14.126	14.4159	10.7663	20.2324	15.0322	12.4897	11.5955	20.0671	15.6458
Bbs4	46.2347	44.1535	38.8754	36.071	44.0373	51.27	41.7592	50.5075	57.3037	48.8868	48.5024	46.6083	35.5716	18.1418	60.4281	54.925	47.1081	38.3804	52.3029	40.1886
Bbs5	8.13739	8.70508	9.83735	6.38019	7.24929	9.3277	8.7062	9.74619	11.0624	9.47725	9.67352	8.79201	6.29064	4.96372	11.6622	10.8749	9.19112	5.84467	7.69341	7.89859
Bbs7	12.4414	11.5334	11.8995	11.6399	9.18018	11.4999	14.0957	11.927	14.3654	11.5964	14.8885	12.8385	10.035	7.865	11.3262	11.2053	12.0093	9.81398	14.3921	12.6195
Bbs9	12.0715	13.0104	12.8749	9.83478	9.58666	9.26382	9.64842	13.327	11.4031	9.68327	10.7273	9.60132	10.8213	7.16589	9.47769	12.1965	8.64671	10.7828	12.6078	8.38279
Bbx	23.1678	22.3753	23.2138	16.3705	18.5635	19.3261	21.3696	17.0423	17.9042	14.4218	22.022	18.9082	32.3141	23.6647	17.8798	17.1245	16.1084	29.5354	22.5242	20.1852
Bc1	32.4147	34.0029	23.1023	46.9949	43.1226	23.7663	35.8044	23.9346	35.2316	54.4789	18.9417	51.0227	30.6291	31.3199	33.575	36.2313	55.8188	14.6896	39.1394	104.648
Bcam	24.0421	21.8725	15.1601	21.7547	25.0335	19.933	18.2791	21.5654	23.1469	18.6012	13.9969	18.4668	23.8892	27.4398	14.2501	24.8058	17.5175	25.6599	17.6391	9.80514
Bcan	133.559	130.576	133.904	137.934	137.126	150.487	141.333	149.021	120.637	134.739	151.423	152.223	140.713	212.177	141.188	120.064	139.433	142.458	117.856	84.8254
Bcap29	48.4877	53.6437	50.2728	50.1074	50.1346	66.6668	66.0697	73.5273	82.5224	67.842	59.2296	59.815	47.5163	37.8917	70.7111	71.7186	73.7204	45.2246	67.9812	93.9963
Bcap31	60.1219	62.8519	57.3516	68.4694	61.7199	52.6116	57.1362	63.2959	64.696	67.3996	58.9864	61.3596	56.8397	62.0803	68.1917	66.0477	58.1246	56.0391	63.0091	45.5451
Bcar1	50.337	46.2282	50.5796	56.7674	48.7458	48.2034	44.4727	44.2075	46.1627	49.6814	43.1521	40.5754	50.624	50.3703	41.5738	49.1714	36.8922	52.5387	46.2476	34.1059
Bcar3	14.8288	16.4455	12.5126	10.7062	10.6832	12.0418	13.7942	9.85389	12.8187	9.801	12.889	14.6778	14.8831	13.4928	9.67934	14.6192	13.6105	16.4711	8.86349	10.5314
Bcas1	165.162	201.19	198.921	117.894	136.18	179.778	228.549	217.165	228.499	161.142	173.633	208.093	162.134	189.457	197.459	218.332	424.125	219.133	135.349	466.875
Bcas2	59.8865	49.873	52.8929	44.9409	51.8285	68.3921	58.8321	58.369	64.067	72.3151	47.7457	68.0547	45.3446	44.0086	69.1668	69.6544	81.9823	44.9128	60.6688	86.7329
Bcas3	30.599	27.592	34.333	45.7189	42.242	22.776	22.8395	25.9269	26.3189	28.2843	37.5588	25.8609	36.5826	43.7289	30.6175	24.0073	16.0124	36.4113	35.4828	10.3196
Bcat1	77.5368	70.4875	80.3125	85.8339	89.966	67.3002	67.4249	66.5516	73.7409	78.0446	76.4061	74.9289	101.284	114.785	73.1167	90.246	38.0132	98.3743	78.8869	37.9492
Bcat2	9.91951	10.4021	7.58009	8.24753	8.9769	10.7013	6.25643	6.89237	7.70698	10.007	5.99871	9.98513	6.21576	3.91507	9.61212	11.0126	10.6322	6.62602	8.39545	9.71436
Bccip	40.3261	36.4543	35.6703	31.6827	44.7603	41.8465	40.8489	40.7882	46.2936	42.5002	31.047	39.3983	29.9451	22.4063	48.8828	38.6783	41.4842	26.0019	38.336	45.7268
Bcdin3d	4.97662	4.87112	4.23597	3.45469	4.84419	5.9736	4.82425	4.76546	4.06325	4.26776	3.6479	4.12016	4.04402	4.78895	4.90694	3.79942	6.02071	4.56323	5.06071	4.47894
Bche	6.38888	7.66801	5.99163	6.97152	5.45393	7.05969	9.19614	8.1039	8.33612	5.76879	8.4576	7.28378	6.88974	5.1385	7.9317	6.96552	8.93494	9.47016	7.43013	4.66052
Bckdha	33.2621	29.9254	30.0688	38.1887	33.3353	30.2476	35.2938	36.7598	38.8072	38.1911	30.9052	34.8069	27.6174	30.0888	34.5437	45.6354	36.5599	34.081	31.5989	27.214
Bckdhb	17.0817	16.9072	17.9747	17.8644	17.0052	15.9401	19.8997	16.5846	17.7469	20.4553	17.9419	18.614	14.7529	15.5202	14.9223	20.2631	16.9731	13.627	16.2058	11.4998
Bckdk	26.833	29.7288	28.7595	29.5665	27.7097	29.1009	29.0581	31.5538	27.1315	33.3465	29.3446	26.6334	25.8737	24.958	29.8781	32.7074	27.8294	30.0043	25.2155	18.7023
Bcl10	11.4663	13.1361	15.2158	10.5817	12.7031	15.1415	14.5856	13.5962	14.4702	17.1296	12.7539	17.0689	14.341	12.4092	13.0402	15.4452	17.3254	12.5018	14.6847	17.4615
Bcl11a	52.3881	62.6631	66.5199	83.6264	80.0122	59.3516	46.3195	50.6961	52.4018	66.0162	71.0102	58.6006	57.0268	64.2825	51.7909	47.271	32.2808	63.6023	53.9409	23.3627
Bcl11b	60.1217	89.5639	52.8372	57.2652	47.6958	50.7588	42.7766	41.1115	41.7325	45.7375	77.0356	52.0526	58.8993	61.3113	42.3467	36.3691	30.6156	65.8845	47.2132	28.0232
Bcl2	25.488	26.8692	19.3123	15.2812	12.9741	14.9498	22.9148	15.8846	15.5974	14.3335	21.7248	21.2626	23.1029	17.3029	16.3002	15.8306	15.5	24.9723	15.7085	16.4024
Bcl2a1b	0.840729	1.03715	0.947597	0.964895	1.15184	0.452089	1.69609	1.66932	2.01038	1.03022	0.567536	0.735825	0.374537	0.804067	1.34444	2.14754	2.78623	1.094	1.11168	7.23283
Bcl2l1	106.892	91.7951	105.787	92.3723	87.6688	95.3864	99.6482	87.6598	106.27	105.396	99.7593	103.185	91.811	99.7271	83.9889	98.5894	75.6089	94.5445	89.3645	48.3592
Bcl2l11	5.41375	3.36267	4.34744	3.26795	5.21681	4.53613	4.3343	3.74239	3.32927	3.944	4.78278	5.8859	5.46688	5.34823	5.54549	2.7257	3.0104	5.18832	4.70969	3.08687
Bcl2l13	45.6866	44.5179	50.2216	37.3313	39.0777	40.8299	38.9628	42.739	40.2493	43.257	50.7374	35.9993	47.2134	48.9059	35.598	35.1709	31.8796	51.307	41.4824	27.2895
Bcl2l2	85.2084	86.8277	91.9051	65.9786	79.6063	92.288	98.5551	82.3002	81.9986	77.82	103.518	96.0496	77.3575	84.6584	82.5077	82.6789	104.53	96.4767	68.0115	88.8193
Bcl6	24.9163	25.8007	34.7788	25.3337	27.7096	27.1843	22.3118	30.073	25.8994	27.99	35.8296	27.4794	20.8563	23.5948	22.7194	22.2454	16.909	26.285	19.716	21.5167
Bcl6b	1.31148	1.35141	0.334511	0.964895	1.11797	2.6195	1.46996	2.61162	1.23215	1.08909	1.37816	1.47155	2.20928	1.53812	2.55434	1.70704	1.66537	2.25041	1.49196	1.4527
Bcl7a	72.4281	59.0492	66.1301	82.7235	74.4222	68.2325	60.3024	66.7432	64.276	62.8666	80.6287	58.6374	73.4273	67.813	60.1929	63.9002	46.4032	78.0734	65.5541	43.0636
Bcl7b	36.1806	42.1738	30.9054	34.1105	46.5101	41.5592	38.6688	34.1383	38.5086	43.5302	37.1266	35.5726	43.8092	36.7729	41.0027	38.5718	29.623	38.4742	38.2911	22.3943
Bcl7c	19.3036	18.045	14.3979	14.1783	18.0714	22.3873	14.1252	20.4816	19.9524	19.198	12.3044	12.5074	17.4489	15.9493	21.3126	18.4889	23.9737	14.3209	19.4981	11.7061
Bcl9	31.3054	27.0264	23.9663	25.5517	32.8246	25.4594	20.352	24.9309	23.6714	22.7806	32.6683	25.493	37.2193	36.9128	24.0638	23.7595	21.6806	36.7555	25.9173	18.0668
Bcl9l	28.7296	31.6458	23.9697	26.4168	29.0206	30.8743	29.3862	27.725	22.9257	18.6566	35.4779	21.058	39.2196	40.048	18.9745	24.0203	20.7981	42.8328	24.3663	15.2524
Bclaf1	78.6822	71.432	80.3135	62.6183	74.9653	80.3711	67.011	82.0333	79.4005	76.1109	99.5708	65.1122	82.638	67.4281	81.0968	74.6923	63.3761	92.2001	97.3805	73.9907
Bclaf3	8.10377	8.26511	7.35715	6.06897	6.0298	5.90971	7.50015	7.5116	10.04	8.18223	8.8629	6.14341	5.80388	5.17345	9.5113	6.85539	8.26242	6.1572	7.54716	11.8025
Bco2	3.29536	3.89691	2.67539	1.36949	2.03258	2.6195	2.14836	3.44624	2.67392	2.41353	3.70194	3.01657	2.77094	2.13236	3.59621	2.75323	2.20979	2.12539	2.45728	2.36057
Bcor	25.5552	29.1003	25.3039	22.5016	18.4279	19.9649	18.1284	19.3577	19.5557	19.1015	28.9664	22.219	27.7084	25.6222	14.519	25.6867	16.1085	29.0979	21.3541	17.8247
Bcorl1	14.8288	11.5648	13.1815	18.7669	20.3927	14.1512	15.4902	12.7615	10.3021	11.1549	16.2936	11.551	18.7968	18.8758	10.2507	14.1512	10.1198	18.1901	14.9187	7.59596
Bcr	96.4368	128.783	90.9597	95.2028	90.3107	75.739	91.7341	83.4878	74.3685	70.9313	116.514	90.1633	106.228	142.756	73.2662	79.5388	60.2703	117.674	69.0057	55.441
Bcs1l	10.9955	10.4335	13.4044	14.2542	11.382	13.7679	11.3067	13.3539	13.4478	12.6559	12.3486	12.9857	10.5592	10.7313	16.0985	14.7019	13.9628	11.0016	11.6717	7.17231
Bdh1	38.3599	36.1524	39.8953	46.0923	44.0231	42.0173	34.8597	40.5729	43.225	42.7542	42.6618	39.4873	35.9663	34.8807	41.637	39.3135	31.8965	39.3704	40.3568	21.3599
Bdh2	2.95911	2.5456	1.44921	2.92561	2.03258	2.90699	2.52524	2.31547	2.22828	1.76603	1.78347	2.72228	1.90973	3.67038	2.31908	3.11113	3.3947	2.28167	2.60354	2.30005
Bdkrb2	0.840729	0.691469	1.53282	2.0853	2.77783	2.87505	2.75137	2.20778	1.8875	2.03092	1.35114	2.39121	2.62116	2.37705	2.01661	1.89976	1.88955	3.56309	1.81373	1.72506
Bdnf	31.7424	22.9411	36.0327	27.201	32.2488	32.6137	31.2063	25.756	30.1199	37.4966	49.9723	29.3157	25.7615	24.6434	29.3738	32.2391	24.5629	36.0363	31.7006	25.8442
Bdp1	22.1591	28.6918	29.679	13.7251	17.1407	23.5747	24.5732	24.2845	21.8101	16.0406	28.345	25.1619	23.2901	14.9609	23.9293	21.0065	25.3635	24.566	26.3562	33.6822
Bean1	11.9706	11.6905	11.2029	10.5817	11.7546	9.87077	12.0605	9.55773	9.14873	10.3602	11.2137	10.5945	7.63862	8.28447	11.7631	11.5908	8.1023	9.75146	9.79955	8.68541
Becn1	88.5137	78.5018	83.5199	81.3856	74.2583	92.967	86.7349	89.4169	84.3559	99.0463	87.643	78.9802	67.2362	68.3011	93.6148	89.3519	87.8386	70.611	81.8861	71.3378
Begain	87.5925	91.2604	91.9657	83.6571	108.13	95.2559	106.508	91.2939	92.455	91.6536	107.978	105.687	81.404	95.6377	99.4822	78.6277	102.382	89.386	72.3403	76.5343
Bend3	3.32899	4.27402	4.09663	3.85927	4.94581	3.35421	5.50266	7.48469	3.4079	3.41423	5.67445	4.52481	4.86778	4.1248	3.1593	3.19373	4.06721	5.96968	5.32399	2.26979
Bend4	6.38887	6.50525	5.49002	4.69958	6.84279	7.12358	6.14335	5.89623	5.87202	5.5922	7.53889	4.52481	8.53726	7.02607	4.30198	5.67154	6.21285	8.15749	6.1138	5.44735
Bend5	5.8845	7.63658	5.82442	9.05672	10.9417	7.37912	6.03029	5.19622	9.54196	8.85918	5.62042	7.54129	6.96463	4.15976	7.29314	9.52593	6.69322	6.03218	6.69883	7.35388
Bend6	135.507	158.258	165.365	163.513	145.497	144.193	152.15	160.19	171.646	145.393	148.616	179.186	148.617	120.666	169.022	150.901	178.791	129.43	152.197	176.524
Bend7	3.36261	3.17411	2.1459	2.0853	2.30358	2.93893	2.26142	3.47316	2.22828	4.26776	1.35114	2.79586	3.10793	1.7129	2.48713	2.69817	2.36991	3.18804	2.31102	2.20926
Bet1	18.5276	18.8556	23.0466	16.2149	11.8563	17.665	21.6711	18.4154	25.6897	23.016	18.6174	21.0786	15.2771	14.5414	23.2236	20.9239	24.1145	16.4399	20.5643	29.7784
Bet1l	30.5317	27.4349	29.4793	18.7047	30.6906	36.6667	27.0606	30.6115	32.4005	45.561	25.6968	29.4291	23.0654	18.0369	35.7259	31.4408	40.5431	21.6594	34.0788	33.8638
Bex2	211.536	167.777	142.821	177.491	187.768	193.196	184.336	183.318	205.133	275.308	172.366	197.873	209.024	174.216	212.674	266.2	233.074	167.648	210.756	210.203
Bex3	155.954	120.33	89.5378	87.9511	120.763	154.354	119.095	131.923	146.419	181.363	99.3823	121.43	112.204	88.8552	153.627	143.687	165.048	99.108	136.262	100.835
Bfar	44.8226	40.6649	45.0617	37.6893	42.1741	42.8303	42.8506	42.6461	41.9685	45.0015	42.6385	45.5992	34.0737	27.8594	51.992	44.5729	38.5257	35.7236	45.3118	42.7298
Bfsp2	6.99414	6.44241	7.63581	3.85928	6.59455	6.19611	7.61322	6.03084	6.00309	6.18084	3.99917	4.99909	7.82585	5.58498	7.36036	6.16711	6.5331	6.37599	4.47567	3.45002
Bgn	17.3171	17.4101	11.9553	20.9455	19.8507	12.2346	17.4877	11.9	13.9459	10.9783	9.80864	18.7611	13.6671	18.8059	15.3256	13.1876	5.05997	23.0033	12.988	3.8737
Bhlha9	1.27786	0.597192	1.1148	0.591426	0.372722	1.94867	0.980006	1.56163	1.28458	1.56	1.05391	0.809398	0.711531	0.489471	1.47887	1.81717	1.05691	1.25027	1.17018	1.24086
Bhlhb9	57.63	60.7966	58.5036	52.5741	49.132	60.9211	52.2507	63.8023	60.5407	59.2351	64.6905	56.9009	54.0196	46.4775	60.5447	55.6875	52.8151	59.2838	60.6549	58.1544
Bhlhe22	57.7681	26.7435	54.9828	51.3832	47.8651	66.3475	49.0331	49.8883	59.5056	71.4318	72.9291	57.497	39.3909	35.4446	58.2772	63.9553	54.4738	50.5071	61.2833	53.9278
Bhlhe40	110.594	116.371	128.942	142.51	128.184	105.959	102.815	105.458	101.396	102.572	171.606	88.0298	131.54	117.485	85.3661	118.796	64.4012	132.082	108.028	78.1377
Bhlhe41	39.4937	34.0773	30.0843	37.7548	36.5844	38.2924	37.5324	37.4912	35.3705	25.9028	37.6695	26.2424	44.3076	44.617	36.812	39.9031	33.4944	46.2899	38.8696	25.7839
Bhmt	1.46359	0.220081	0.110724	0.327561	1.19319	0.954215	0.333505	0.463232	8.69487	1.63976	0.558805	0.316232	0.561756	0.13992	0.000100049	0.500388	0.730742	0.434237	0.831261	0.599358
Bicc1	5.64912	5.65676	6.85553	5.04193	8.33329	7.05969	9.30921	4.8193	7.10407	4.17946	6.59316	6.62163	6.62764	4.75399	5.07498	4.73548	3.84304	6.96981	5.20698	3.69212
Bicd1	35.3065	32.1488	34.8067	31.3092	30.2163	31.4329	31.2063	26.1423	34.9694	30.168	43.3145	45.0265	34.935	33.2424	30.6847	25.2463	41.664	40.8495	43.9661	64.3987
Bicd2	57.2638	57.6669	64.6245	51.8194	63.042	65.0062	74.4349	62.1109	61.9436	50.5944	53.933	64.854	54.293	38.87	61.3027	57.5133	60.5907	55.7578	70.0301	67.7575
Bicdl1	29.9601	39.9424	34.5281	27.668	32.6553	42.3256	40.9299	41.4344	40.0025	30.1974	35.3432	39.8397	23.1778	22.2665	37.2721	31.4683	43.3293	30.3481	27.7604	32.5321
Bicra	11.6344	10.4021	13.7388	9.86592	13.2451	13.1929	9.34692	8.85775	9.43711	6.76949	11.0786	13.5007	11.046	11.2556	10.2507	9.49841	8.55063	12.6893	10.5309	10.0775
Bicral	35.3065	28.3778	36.9525	28.4771	39.3964	34.0204	33.7692	32.7385	30.5392	27.9312	36.5049	42.4513	42.1992	37.0875	37.3727	34.607	28.4378	41.4745	36.9748	28.5073
Bid	8.45004	7.30357	9.19226	8.4499	11.7007	8.42771	9.24127	9.11484	11.2612	11.3104	6.2496	7.77654	7.34235	2.72298	8.59732	8.76924	8.59955	7.98268	10.4988	3.88105
Bin1	194.22	155.464	187.579	205.965	213.812	218.68	204.388	200.63	178.097	197.574	168.663	171.952	201.857	199.593	207.433	241.753	170.469	183.49	221.788	136.998
Bin2	3.69887	4.6197	4.51464	4.07713	4.20056	4.05697	7.0102	4.52315	4.53511	4.8564	4.59363	3.97302	4.11891	6.85129	3.79785	5.64401	3.10648	3.84438	4.06614	3.26844
Bin3	7.73388	5.93959	6.04736	6.47356	5.7588	7.7944	8.10317	6.38084	7.3662	9.65383	3.59386	6.84235	4.34357	4.61417	7.29314	8.67246	8.00623	5.21957	7.75191	7.02099
Birc2	30.8006	28.5978	28.3692	28.6637	26.7612	33.8287	28.568	31.2311	34.6286	32.3167	35.3429	28.9141	22.0171	16.1494	36.8348	37.6078	33.0494	25.41	34.7806	33.9542
Birc3	1.98398	1.38284	0.473849	0.871527	1.01634	1.18202	2.14836	1.56163	1.99236	0.765335	0.837744	2.50157	1.08597	1.11866	1.07557	1.8447	2.14574	2.28167	0.848411	1.30139
Birc6	57.2302	67.8486	68.5265	59.5684	71.4057	60.9768	67.6136	58.3893	60.633	54.744	49.1476	68.9378	78.1825	67.4986	58.4788	64.506	59.2137	76.8721	70.9366	67.0619
Bivm	18.1913	20.8982	22.4613	17.553	16.9375	23.2233	18.2038	19.7346	24.1955	23.8991	20.0495	27.0381	15.7264	10.1021	26.6853	22.383	26.4844	15.0647	23.3434	31.9268
Blcap	90.7543	75.4218	72.5967	108.869	90.2767	86.5692	79.5618	87.4172	92.6433	99.3963	77.8748	83.6891	97.3181	91.5473	86.6743	86.7214	74.4884	90.0773	91.1777	67.5775
Blm	2.28661	2.32562	2.87046	3.98377	3.0827	2.42783	3.39208	3.9847	2.8312	2.76672	3.18855	3.71551	4.60568	2.86642	2.52073	4.10227	1.79347	3.18804	2.34027	1.05929
Blmh	59.1807	56.0325	53.1717	57.7009	52.7093	53.0909	48.1286	56.8614	56.1508	62.1313	51.8264	45.3207	60.5088	54.9843	60.2938	58.4492	38.2053	48.6318	59.06	37.3138
Blnk	4.57312	4.83969	2.84259	4.41948	6.3008	3.13059	2.71369	4.09239	3.9584	2.17808	2.56707	2.06013	4.71801	3.25092	3.99951	2.39532	2.30586	4.90703	4.2124	2.179
Bloc1s1	23.4976	22.4724	20.1637	14.3685	20.5533	29.1683	23.4882	25.6302	27.8699	32.5701	13.9078	28.3054	16.1864	15.4964	27.0616	27.6415	53.3986	15.6788	25.805	37.5506
Bloc1s2	18.7289	16.3882	12.7702	10.4467	14.3103	26.865	25.3623	20.1433	22.8926	23.5095	12.0381	23.6832	10.972	8.8673	24.0892	23.6188	41.1271	10.7991	20.0522	44.7485
Bloc1s2-ps	6.01934	4.91869	6.26353	3.68307	4.7276	7.7623	8.40696	7.82987	9.87507	9.13092	5.06625	8.65223	4.3052	3.54195	9.45214	6.91352	9.75999	3.45308	8.52719	15.413
Bloc1s3	11.7689	10.2449	10.0324	8.83886	15.5147	12.2985	9.04539	9.77313	14.6799	11.5669	8.64674	9.30703	11.046	8.98356	14.7206	11.811	14.8595	8.40751	11.7009	8.29201
Bloc1s4	14.1563	15.9644	15.4387	16.4639	15.718	20.3483	19.7867	18.6577	14.8634	26.3418	12.5377	18.9082	14.0789	11.3605	22.0473	20.7036	20.816	13.0332	17.3759	14.3445
Bloc1s5	22.0246	21.684	15.6059	19.7628	21.7816	20.4442	26.4199	19.5731	24.5363	27.372	19.9955	25.7137	15.4644	14.052	26.3827	25.3289	29.5587	17.6901	25.742	23.6048
Bloc1s6	29.0184	29.2888	28.6758	26.6721	25.7111	22.9997	28.0405	32.6574	27.7605	28.5785	25.6699	23.2123	28.0454	21.8819	28.0296	27.4488	22.5133	25.4411	28.7551	22.7576
Blvra	15.7367	15.8073	12.4848	14.721	16.0567	15.1095	15.3771	16.9885	20.4208	19.5136	13.8888	19.644	15.2022	12.549	19.8627	17.3448	30.1992	13.0332	19.833	20.7904
Blvrb	12.6432	11.4077	8.02596	12.4179	11.7885	15.8442	10.8921	16.3962	13.2905	10.5368	6.51211	6.32734	10.4094	8.2495	8.20057	14.6468	15.9803	9.4389	8.45396	11.0157
Blzf1	15.7703	20.0498	17.5288	17.8643	15.3454	18.9108	17.3369	18.7385	18.7693	21.5149	18.4012	15.6711	16.3256	14.5764	14.7206	17.7027	15.9803	17.0337	19.3943	14.1932
Bmerb1	246.967	190.56	203.263	245.085	255.002	193.867	199.75	207.395	223.529	221.739	204.678	192.982	223.539	222	206.824	205.326	150.963	192.962	233.086	109.246
Bmf	2.92549	5.53105	3.79009	2.30316	2.26971	3.48198	3.35439	1.48086	3.93218	4.53264	3.13451	2.79586	2.73349	2.7266	1.81496	2.97348	3.42672	3.75062	1.69672	1.78559
Bmi1	45.5258	53.7688	54.6483	43.9357	41.8692	50.4711	55.4018	49.4306	62.4401	48.0318	50.6092	53.1925	40.3269	35.6191	58.3769	54.0706	57.1634	48.3188	50.4893	80.4952
Bmp1	24.2775	17.7243	24.3007	20.6965	17.8182	48.8742	29.2843	33.3846	32.9509	24.2521	20.8331	27.4426	20.2197	12.3742	34.079	26.3751	49.3179	15.8148	33.3182	36.406
Bmp2	5.0775	6.09672	4.68185	4.60622	4.43769	3.73753	2.60062	3.74239	3.80112	3.2965	4.9449	4.8191	3.5947	3.53056	4.63807	4.4877	2.24182	4.68825	4.06614	3.72238
Bmp2k	15.5429	16.007	15.8526	18.7139	18.3727	19.1028	17.1875	22.0347	16.6417	14.3194	15.9295	17.424	18.8052	24.9395	17.2025	19.4136	18.9874	22.2962	19.0764	18.9609
Bmp3	17.317	11.8477	6.57685	17.1797	7.85905	6.80414	11.9474	9.23468	8.17884	12.1556	16.8341	8.46095	16.9247	17.3029	8.60389	7.18576	4.80377	17.0651	11.6717	3.23818
Bmp4	2.15211	3.20554	2.59179	2.76999	2.50683	2.07645	2.44987	3.527	1.8875	2.73729	3.35067	2.79586	1.61018	0.629292	1.44526	1.23901	0.480467	3.2193	1.3457	1.15007
Bmp5	2.06567	0.942876	1.64429	1.58734	1.35509	2.20423	1.05538	3.2847	3.3688	1.88376	1.70241	1.87519	1.53855	0.978843	2.05022	2.09248	1.28108	2.56295	1.87223	1.78558
Bmp6	20.7468	19.987	11.7045	16.8685	19.1732	14.6943	19.359	16.2616	15.0731	15.1576	12.6458	13.7214	14.4534	13.2131	12.4688	12.8297	8.35849	24.3708	18.2534	7.50519
Bmp7	10.1213	11.282	7.91449	9.99039	11.7208	8.8166	11.6836	8.15775	9.75167	7.12267	9.32226	9.08631	9.77291	9.50789	8.77191	9.0579	6.85334	12.4393	10.9404	5.32629
Bmper	7.80113	8.32796	8.2489	8.21641	8.50266	7.21941	7.12326	8.91159	7.07785	8.24109	8.99801	7.90915	10.0725	9.78753	9.27604	5.91933	3.3947	8.62629	8.77573	8.1407
Bmpr1a	46.6382	53.3612	55.2894	33.4878	36.6864	36.4152	46.0934	46.5768	48.889	38.9094	62.2017	56.651	44.1462	43.9387	38.7843	40.1683	49.5418	60.194	45.4579	52.687
Bmpr1b	23.3696	23.538	20.2041	14.3787	17.2762	16.1957	19.6736	16.9346	21.8887	16.953	28.0207	24.9412	18.4972	24.8181	18.5857	19.3271	22.4172	27.9103	19.0725	27.1757
Bmpr2	104.978	114.327	121.837	126.17	115.411	86.3762	100.817	91.7265	80.3195	82.8221	132.429	104.583	140.826	142.058	94.4399	81.7405	87.2669	155.709	111.1	115.361
Bms1	21.0494	23.5381	18.4205	20.2919	17.344	21.9775	17.9776	18.6308	20.0537	15.5108	18.9146	15.7078	22.4288	14.2968	19.0561	21.5296	14.5072	23.4408	23.8113	12.8011
Bmt2	33.3565	32.3687	37.7328	31.7138	29.4373	34.3715	31.5453	32.8998	33.9732	33.6999	36.235	32.0407	27.9706	31.2151	29.374	30.9174	32.6648	29.4419	30.7149	45.3033
Bmx	0.941604	2.10563	1.19841	0.560303	1.21959	1.37369	1.05538	1.07702	0.996228	1.70716	0.945827	1.91299	1.23574	0.594337	2.65517	1.65198	1.66537	1.40654	1.19944	1.15007
Bmyc	52.1767	48.4849	46.7534	61.8166	50.7148	51.2488	47.9685	47.372	57.9573	59.8357	47.4971	52.9628	49.8587	45.6239	65.4998	60.4687	37.6558	44.0447	46.7252	29.5739
Bnip1	17.4179	15.7444	16.1632	12.5736	15.1421	17.7289	15.6409	18.6577	20.9451	19.2193	16.6178	20.8947	14.0041	8.98355	23.1563	18.9141	19.535	12.1268	19.2188	17.4313
Bnip2	21.9573	22.9409	23.1023	15.0633	20.3589	28.1107	27.0229	26.7077	27.6034	21.4561	21.0763	25.0148	16.1009	12.2694	32.029	25.2461	33.0796	18.5339	20.8275	37.1623
Bnip3	124.678	120.846	130.826	140.656	109.583	141.142	141.477	153.907	158.193	147.627	114.162	135.151	105.028	79.0415	159.465	170.726	180.95	98.3389	157.668	175.565
Bnip3l	153.112	154.204	167.702	135.217	146.546	161.045	166.734	174.03	195.333	186.808	160.48	169.862	128.421	110.3	174.316	183.19	208.028	140.537	166.078	218.471
Bnip3l-ps	26.2716	21.1791	26.0149	18.4889	20.8361	27.8728	28.1532	30.8983	36.857	31.0448	30.6649	25.6543	20.7146	19.9752	30.2948	37.6186	36.1153	25.6993	30.0866	30.1533
Boc	12.2397	16.2159	12.5684	15.8103	12.195	12.4582	13.3796	14.0539	10.3546	14.4218	16.5368	11.9924	11.7949	8.38932	13.7796	13.9309	10.0558	12.5331	13.2513	12.2867
Bod1	72.6979	69.0116	65.3774	62.1822	73.9821	86.8872	72.4002	71.8039	83.8055	84.4112	61.6074	74.5662	54.8554	54.1807	79.3497	88.2108	108.563	54.6953	75.7048	80.377
Bod1l	53.2623	50.2806	54.5375	49.5152	51.8967	39.5146	44.1331	44.612	41.5758	37.6726	40.2334	40.5383	55.6044	44.4275	37.877	36.3144	29.7829	60.101	46.1302	34.7413
Bok	44.4861	25.0466	36.005	37.347	38.5496	57.691	42.9651	47.1151	44.5638	55.5678	27.264	35.0942	44.4458	35.864	56.8992	72.5724	68.3403	40.3808	51.3378	68.7265
Bola1	11.5671	7.44803	10.0603	8.83887	12.7709	11.2443	9.87454	15.8039	13.7886	17.4533	8.80887	9.93238	11.5328	10.172	14.4181	10.4069	14.9235	7.09483	12.5492	10.6828
Bola2	26.6753	37.416	26.463	35.194	27.685	38.9554	39.2045	40.9939	34.5782	39.0218	20.53	39.8764	22.8361	20.856	38.2709	37.8325	76.5453	17.8016	32.3966	74.1276
Bola3	17.7878	19.6727	13.8782	12.1067	14.2614	20.6039	19.9374	17.85	20.6305	19.8079	10.241	17.9518	12.2068	14.891	21.6103	13.1876	33.3057	13.8458	17.2296	35.1045
Bop1	39.1062	32.1488	36.8967	37.7827	29.2001	37.4383	36.2189	40.9499	35.8345	45.7965	40.6663	30.827	36.0584	37.9962	36.1628	38.7917	26.7406	38.1304	33.7863	22.9996
Bora	0.840729	0.817173	1.19841	1.64959	0.813094	1.59729	1.6584	1.72317	1.20594	1.73659	2.02666	1.32441	0.748974	0.244786	1.61331	1.29407	1.15298	0.843967	1.78448	0.998761
Borcs5	30.5654	27.1206	27.2825	39.6189	33.0618	27.4079	25.6284	31.0423	29.1762	30.1092	26.6155	24.5365	30.2546	30.5159	35.2218	28.8254	13.6425	25.6912	27.3801	12.8011
Borcs6	24.1547	26.0045	23.3753	26.8856	27.3444	31.3168	24.6558	26.931	23.6214	32.6091	18.1217	24.4978	29.42	27.7893	30.3308	27.0689	25.7003	25.6811	27.3707	13.7381
Borcs7	23.1342	22.6582	26.5579	29.5353	23.7463	24.0858	26.7591	27.1384	21.8363	22.6628	24.3458	25.6401	21.5302	15.3454	26.6516	24.6406	21.0402	20.4717	22.0269	24.089
Borcs8	14.2235	12.759	10.757	10.6128	14.905	15.2054	18.5806	13.4077	19.5032	22.8983	12.0514	15.4871	9.21126	8.35437	21.7784	18.6388	21.1683	8.43877	17.7269	23.6048
Bpgm	74.6139	76.9308	70.0037	81.7896	73.0336	64.2068	80.239	78.7771	80.9221	79.791	63.3906	72.9103	66.1633	64.7368	86.2058	81.6573	78.2038	70.2287	69.7079	69.3313
Bphl	22.8315	15.8702	22.768	16.7128	20.1894	26.3218	22.7641	25.8461	25.0082	25.9298	15.7261	22.1454	13.8543	15.8697	24.9039	27.7517	26.2922	15.5647	23.6651	20.3667
Bpnt1	56.6249	56.8494	52.0291	53.3752	57.6549	56.5406	52.915	62.5152	60.9999	56.9511	50.8263	59.3731	50.9235	49.7061	59.5544	56.4389	43.8736	53.445	53.0928	45.878
Bptf	68.293	55.121	66.6038	59.8798	60.2292	52.676	56.6464	58.2076	50.7766	41.8226	61.9046	60.8074	79.7185	69.5953	52.8326	51.7589	46.4035	85.6683	60.9025	41.0967
Braf	69.6714	69.357	66.91	67.5668	76.557	53.7935	64.2594	55.0576	50.9336	42.8826	79.6844	60.4768	85.0346	81.6203	56.496	54.044	50.4387	87.2623	67.8066	52.2042
Brap	62.1394	59.8656	70.4768	55.8339	59.5182	63.8242	60.3396	63.0271	59.3226	64.9562	59.3651	51.5379	56.9525	49.2869	57.4373	63.0465	44.6423	61.8534	62.337	35.5886
Brat1	16.6782	10.4963	11.8996	13.1338	15.447	15.429	13.6811	11.5769	11.7964	13.7155	12.2675	9.6381	11.8698	10.941	12.0319	14.812	12.2014	13.2519	15.5037	7.6565
Brca1	2.18573	1.72852	3.31634	2.24091	0.0339747	1.46952	1.69609	0.834711	1.78265	3.06104	1.67539	0.699039	2.20928	1.60803	1.31083	1.43173	2.46599	1.28153	1.08243	1.27112
Brca2	3.39624	4.21117	4.90479	3.76591	5.25068	3.6417	3.95741	4.52315	4.19432	2.53126	2.48601	4.26731	4.08147	2.44696	4.57085	3.82695	3.3947	4.34445	5.11922	5.02367
Brcc3	27.5726	23.9152	27.9512	26.6409	23.4075	26.1621	31.0933	29.1576	33.9995	29.9031	28.507	33.5123	21.5677	22.5461	27.9624	36.0662	36.8923	26.6913	35.0441	44.7277
Brd1	40.8883	42.8337	42.0524	38.8099	44.1389	38.237	36.1436	40.1151	35.7558	38.0852	49.7723	35.6092	46.4301	38.2061	31.0207	37.9107	26.4524	53.5071	35.0148	22.6365
Brd2	130.666	146.35	141.609	125.639	155.718	144.636	141.747	149.529	141.546	136.42	170.741	126.9	142.629	121.68	140.652	131.511	141.657	151.789	138.4	112.33
Brd3	42.0312	41.6393	42.4981	38.1874	39.9726	39.6742	40.0258	36.077	39.0587	34.2884	48.0426	35.9401	45.382	37.9266	28.9371	30.422	25.1073	50.9754	35.4241	26.6311
Brd3os	22.8652	25.5493	22.2384	23.5909	22.8317	25.1399	28.0782	32.6038	26.7121	30.8744	22.1031	23.4697	21.3805	16.2542	28.5673	26.5403	23.9544	19.5028	22.3195	23.4232
Brd4	61.6343	54.7751	58.6885	80.7621	67.8503	53.7933	53.0657	43.9383	46.9755	48.5039	49.2589	49.4037	81.3284	84.0309	39.1207	54.1543	32.4728	73.6982	56.7193	20.2154
Brd7	36.6515	34.4114	34.8903	28.6327	31.7746	28.7176	35.9551	37.5576	31.3782	39.8218	31.9116	32.8503	29.2062	23.5948	33.4741	32.2668	28.1176	29.598	32.7332	25.36
Brd8	34.5332	36.234	37.7327	31.7139	32.1811	39.8021	35.0129	32.6576	33.685	32.2282	37.424	33.5492	37.4812	30.9702	40.1958	34.8823	34.8107	43.1937	42.2986	21.7891
Brd9	40.7538	35.8256	52.614	39.8678	46.1375	62.7698	45.9427	60.307	51.3007	50.9764	49.8805	55.621	32.2017	21.5324	62.1086	42.7837	47.7166	33.5674	66.0809	46.4833
Brdt	12.9122	15.5873	14.324	10.8929	17.0052	20.1566	16.7339	19.6538	21.7314	22.5745	14.6994	21.2994	7.90072	8.00482	18.7872	14.6192	21.7127	8.90759	18.4582	24.8456
Brf1	25.3394	27.9377	22.9758	19.0781	28.2855	27.4675	22.651	24.2038	23.6128	24.3875	26.9645	21.698	21.1933	20.9177	23.6351	22.5739	22.8222	26.8394	24.7166	17.8852
Brf2	13.8873	10.5592	12.1225	16.8062	12.195	13.4485	10.2891	12.25	13.5003	16.9236	13.9698	13.096	12.5812	10.976	11.1917	14.0411	12.2655	14.0645	14.1581	6.35521
Bri3	30.3635	33.3429	26.9758	29.9711	33.4685	47.0532	34.8245	36.75	46.0319	49.8877	24.481	40.9432	29.356	26.1814	41.809	45.2888	74.329	23.972	37.823	54.563
Bri3bp	102.456	91.0094	102.971	107.279	100.303	83.725	81.1439	86.9612	84.173	92.1815	105.462	88.2136	111.32	111.961	82.1392	82.126	61.9675	121.142	91.1204	62.5829
Brinp1	141.494	129.884	157.2	153.682	149.591	112.666	109.146	123.173	111.095	140.45	165.368	107.49	149.327	135.731	125.057	118.881	84.8008	141.863	126.866	67.9091
Brinp2	101.984	78.1878	85.581	88.794	85.397	76.5386	74.5864	76.5138	75.1275	89.0605	91.8454	65.2231	87.4694	67.8135	70.9149	72.7918	50.2788	79.135	72.8074	37.4649
Brinp3	25.2863	24.8265	22.712	28.1035	19.5459	18.1761	24.0455	25.0653	20.1323	26.1357	33.5327	22.0718	25.5743	20.0294	22.753	22.0251	17.8058	30.2543	22.9338	21.1839
Brip1os	17.3	13.9082	10.5779	12.0569	12.893	14.9067	13.1119	15.8718	15.0857	14.3899	12.35	12.4858	15.054	19.4202	15.7043	10.3817	11.91	18.8207	12.9855	10.6569
Brix1	18.5276	19.8298	20.232	14.8766	16.9375	20.4122	20.9927	18.2808	18.7168	18.7778	17.0772	21.0051	16.3256	17.4776	17.947	23.677	17.5815	16.7524	17.4636	14.405
Brk1	134.097	158.261	128.191	127.571	149.625	150.232	138.732	150.419	152.617	193.045	103.003	156.673	98.2899	90.1493	166.127	149.715	198.52	86.6684	149.917	200.519
Brms1	7.14879	8.71396	10.1858	7.38182	8.68648	9.20867	7.21933	13.5011	17.7263	7.18555	8.27356	9.25652	7.03248	7.18597	11.7346	15.5749	5.13313	4.98044	13.2384	1.33177
Brms1l	59.0462	59.3947	60.7514	48.1777	48.9153	55.8058	61.9605	62.0302	63.6475	59.6587	66.4982	56.6139	48.8267	39.0449	64.8979	50.162	49.766	47.163	61.9559	54.6544
Brox	57.6216	57.2706	55.2742	49.2577	52.1655	56.1389	59.5232	57.4508	62.5098	59.9632	63.6316	53.3528	56.0894	44.8793	60.858	62.6619	49.9756	55.1461	58.8579	59.5786
Brpf1	23.4704	19.7984	21.9319	20.7588	21.0363	23.447	24.1962	22.2384	21.2072	25.2235	26.5616	18.2093	24.3385	21.0781	18.0142	24.09	19.3749	24.8473	23.1567	15.5248
Brpf3	17.9896	22.1553	20.232	16.0593	21.0363	19.6276	17.1522	19.3038	15.6498	16.2172	20.9955	19.4975	24.6381	23.8045	17.4093	16.1059	14.0909	23.1167	18.3997	11.248
Brsk1	196.527	256.995	234.968	211.861	212.765	235.356	258.073	229.184	215.467	203.79	298.005	277.458	216.133	287.106	226.275	215.583	271.071	261.889	165.811	205.858
Brsk2	109.551	111.876	119.859	124.148	122.423	97.8121	108.355	92.9917	101.108	98.3922	126.647	100.574	137.68	138.003	97.4302	97.6816	79.1965	126.581	99.6916	66.9104
Brwd1	81.6082	85.4786	90.904	70.399	83.2642	85.9928	82.4253	100.8	85.5362	86.7658	82.0082	85.9329	79.0816	68.8267	85.5671	74.72	81.6307	80.1986	99.1351	89.4864
Brwd3	8.13738	6.97664	12.4569	5.4154	8.09616	8.78466	8.81925	8.88467	8.83418	6.12198	10.295	9.04952	8.91171	7.62032	6.99066	7.37849	10.6322	9.97022	9.88731	11.1367
Bscl2	43.9824	42.8676	45.5419	52.53	39.3626	36.4343	41.0237	37.54	40.0124	48.5057	46.1807	41.8311	45.3233	44.6806	37.4735	41.4416	27.1889	44.5857	42.431	19.1563
Bsdc1	52.22	46.8247	49.5208	44.3806	50.6767	47.4367	51.2567	46.1999	50.6453	51.7418	51.0152	40.5018	45.5691	41.0374	48.9004	46.3903	42.977	46.069	53.6192	32.7138
Bsg	522.681	466.44	420.017	594.228	521.582	492.187	465.569	481.675	522.299	554.71	350.423	419.086	453.176	484.81	506.421	578.896	454.567	486.521	509.889	327.483
Bsn	222.868	222.557	223.415	234.966	239.897	176.651	215.542	199.795	148.947	150.751	195.489	184.851	292.061	394.226	154.969	171.492	149.555	311.478	191.543	92.3309
Bst2	6.08625	3.29982	2.42458	4.79295	4.84419	4.50418	6.18105	3.17701	5.40016	4.73867	2.8643	3.86266	6.51531	3.1111	4.43642	7.02058	3.23457	7.71992	3.68587	6.96047
Bsx	1.84948	0.0001	0.501716	0.404691	0.304973	0.351482	0.678496	0.350098	2.6477	0.794767	0.567536	0.257604	4.38101	2.86642	0.571444	0.936164	1.15298	0.812713	1.17018	0.0001
Btaf1	21.6211	23.6009	24.7744	18.269	16.6665	23.0316	25.6284	19.95	21.2071	18.1891	23.9405	18.0989	18.1603	15.8697	21.1398	24.4754	19.439	21.5343	24.3379	21.8496
Btbd1	143.429	163.142	155.283	139.553	134.771	132.316	159.945	147.662	156.644	143.423	159.213	151.539	129.171	118.913	145.579	144.141	155.65	131.344	140.968	185.799
Btbd10	64.6608	74.0074	75.577	64.7668	61.5843	70.4359	56.91	70.135	64.7747	80.9985	87.1689	63.0882	60.3218	52.5373	69.2333	72.8748	59.0849	59.2275	66.2857	55.3509
Btbd11	38.2992	28.8492	27.5055	37.6583	36.3138	29.612	33.0531	30.5846	29.0451	31.5513	22.3463	23.3962	49.7627	54.3552	30.8191	27.1184	20.816	41.9121	32.8209	22.5758
Btbd17	22.26	26.4605	23.158	21.35	24.4575	22.9357	20.6535	25.7117	21.7053	29.1087	18.4552	26.155	18.4599	31.8442	26.4835	21.4743	22.161	23.0971	18.0194	16.6445
Btbd19	4.943	4.77683	3.28847	2.11642	4.03119	4.28057	3.39208	3.9847	4.24675	3.97344	4.18832	2.24406	3.44492	3.46065	4.10033	4.1298	5.05997	4.43821	4.18315	3.08687
Btbd2	71.7573	62.3809	70.337	66.8826	76.218	69.9567	69.6112	69.918	68.6015	74.8451	70.7396	70.2258	73.2037	68.1967	78.5773	80.7507	49.3503	67.447	68.303	36.9204
Btbd3	192.066	183.394	244.677	140.8	163.886	204.35	216.823	237.346	213.095	211.588	245.128	211.999	178.266	160.584	212.139	194.534	234.454	200.978	204.702	270.758
Btbd6	39.3751	38.4024	45.0616	42.2329	56.0629	41.7827	49.0334	46.2534	40.2121	50.1817	41.8285	34.2113	43.0976	45.057	45.4051	50.5757	37.5005	47.8818	41.6261	27.3271
Btbd7	18.5948	22.941	16.7207	13.2582	17.4456	20.2525	20.9173	16.6923	17.7993	15.5697	20.4548	21.4097	20.7065	18.2117	17.3757	16.216	20.6879	22.8158	20.2133	26.0863
Btbd8	131.434	135.007	143.604	128.88	112.364	116.404	92.6003	129.125	106.621	118.23	181.6	102.167	140.042	116.296	104.187	109.27	84.5099	142.658	130.228	72.0848
Btbd9	64.0224	41.828	62.4522	67.349	59.0098	57.8509	52.6512	61.088	58.3267	52.1249	71.7942	46.6453	69.3087	70.6094	47.9257	54.5949	42.8168	77.6353	59.9085	33.8033
Btd	9.04526	11.062	7.4686	10.6751	6.97829	7.76245	11.0052	7.64621	7.94291	11.6258	7.45783	8.20344	7.07696	9.75257	8.83913	8.69999	6.43703	11.8455	8.24919	5.32629
Btf3	72.1112	67.1551	58.3388	56.4066	70.1238	76.9718	71.4695	72.5484	77.4475	98.3349	47.8661	71.1241	53.9117	48.6945	80.621	78.6919	108.344	44.9312	78.9315	95.7998
Btf3l4	44.4588	45.6066	47.7658	43.6274	44.3108	42.3683	46.5891	44.0653	46.9989	47.8555	44.4837	49.7899	34.9693	27.9715	54.4834	42.2963	51.9241	32.7804	46.3737	47.1487
Btg1	25.757	29.729	27.1988	29.0684	32.8586	29.2607	32.337	29.5346	29.3596	31.9928	29.75	31.6731	28.1952	27.0204	35.6923	26.2925	27.285	29.8792	31.9434	30.3231
Btg2	18.7293	15.6502	13.9339	18.3623	22.7639	18.3678	12.5127	12.1962	10.7216	20.22	18.4553	17.6943	22.8408	18.9458	29.9452	13.4354	9.22316	9.68894	13.0758	8.65516
Btg3	8.44178	9.80287	11.6858	9.39169	7.99725	9.38679	9.20482	10.1358	11.5578	17.6237	8.98732	11.7293	8.14264	4.14056	9.92615	10.9401	13.5826	6.68874	11.2605	13.6986
Btrc	56.3556	52.6388	51.4435	56.3629	48.5088	47.756	47.1485	48.4882	47.1851	54.9497	63.8498	42.194	64.4034	58.5849	37.5072	60.6243	30.7116	70.5098	50.1088	24.1496
Bub1b	0.571727	0.597192	1.0312	0.560303	1.15184	1.43757	0.904629	1.2924	1.1273	1.41284	0.675619	0.735825	0.823862	0.384606	0.739486	0.963695	1.95359	0.406406	2.72055	1.24086
Bub3	60.0546	61.5951	59.0513	73.4188	63.6508	57.4026	58.3421	57.9643	58.2468	65.4567	65.1746	57.2395	62.943	71.2047	61.4031	73.7562	40.0947	64.9472	57.4512	43.6384
Bud13	8.3055	4.24259	6.63258	5.47764	8.13004	6.9958	7.76397	5.84238	6.73706	7.68189	5.48532	5.84912	7.41397	5.94247	5.74715	5.91933	7.14157	6.65728	7.28387	4.35789
Bud23	19.1013	17.3016	16.9732	11.6633	15.592	19.9491	17.4524	24.6394	19.7714	23.6079	12.7612	17.0998	14.3937	13.2465	21.3581	21.0667	19.6686	15.2934	19.586	11.7137
Bud31	35.1678	39.9867	35.6261	30.8017	28.1007	35.0802	37.4292	44.4722	47.0565	49.3663	31.5996	36.3269	24.2278	21.7016	35.7765	42.8274	53.8927	22.015	37.5989	55.7425
Bves	1.00885	1.44569	2.17377	0.684793	1.38896	2.30006	2.44987	2.77316	1.25837	2.64899	1.37816	1.94977	1.57274	0.943888	1.51248	1.34913	1.24906	0.406406	2.25251	1.81585
Bysl	27.7167	22.3525	24.3597	28.8419	24.1202	24.9875	26.1965	26.5156	23.4261	21.1872	24.8765	24.8778	29.2967	24.6331	22.8531	25.4704	15.088	28.546	26.6565	11.9425
Bzw1	195.497	200.466	224.446	181.63	177.639	177.448	187.275	202.245	206.645	213.059	259.459	209.461	208.075	183.059	191.904	219.039	172.325	196.31	187.506	210.536
Bzw2	30.8681	24.2923	25.3039	25.4271	24.4238	23.0635	19.1082	28.323	27.9965	29.5794	28.8313	29.9073	18.8717	13.3879	25.5761	26.4577	19.6632	21.0968	29.8374	16.6747
C1d	47.916	50.093	44.4489	47.1817	41.1918	54.3046	57.0231	60.2266	63.0968	68.0767	36.9104	70.0777	36.5827	33.4172	70.0403	66.9013	99.436	35.4425	55.4915	116.026
C1galt1	17.4516	20.0812	17.5845	13.7562	15.0744	17.5053	15.867	17.2039	17.2751	17.4828	24.6971	18.6875	16.4379	17.7922	16.3338	12.7196	19.7272	19.284	17.2003	29.2336
C1galt1c1	22.7307	24.0095	21.2073	21.07	18.3263	20.8914	20.2389	23.5038	28.18	23.9284	21.0223	24.7573	17.6735	15.4503	24.0974	26.6779	21.6166	21.9094	22.9338	25.4508
C1qa	52.758	51.7271	36.0607	50.9475	55.5885	61.4601	66.4076	58.5036	69.6766	53.3605	35.2081	49.1833	42.6111	63.2339	55.1516	92.0648	77.4353	72.8539	59.6159	49.3582
C1qb	52.9933	61.7205	50.942	62.4005	66.9027	55.2629	71.684	63.1882	78.8515	49.446	49.7994	53.9288	55.3045	57.3265	66.881	92.5603	75.3858	80.3237	59.8499	53.5646
C1qbp	49.3615	41.3566	39.6837	49.6095	51.0497	48.9064	50.2769	43.3461	49.3873	55.9503	44.9629	42.2678	46.0183	45.0922	53.3033	54.0719	40.0309	41.5371	50.3142	30.081
C1qc	34.4323	47.1389	31.797	39.9613	46.6117	40.3452	41.3823	41.0037	46.2938	39.7335	31.3172	35.9035	37.3315	41.7365	39.8934	49.8593	44.0978	48.9756	45.0776	29.8994
C1ql1	10.592	7.82514	7.52434	8.27866	7.45254	7.53885	11.0806	7.13468	10.0138	10.7723	7.78208	12.5442	7.41396	9.08842	7.22592	11.811	4.7077	11.8142	8.45396	5.02367
C1ql2	13.5847	5.24822	23.4646	27.8858	24.9658	29.3565	20.6158	18.6577	25.0082	31.8162	20.0225	26.4494	16.7749	23.9443	22.2825	23.0713	15.596	24.9098	22.8752	9.5933
C1ql3	87.3885	40.8561	61.9404	64.6851	39.2408	70.9509	52.5623	70.1468	78.8616	87.5155	117.365	68.8904	62.0411	71.3544	63.7736	69.6257	59.8878	87.0788	75.6041	52.182
C1qtnf1	3.16086	5.49962	1.9787	2.24091	3.38757	2.07645	2.86444	2.26163	2.35935	2.08978	2.62111	2.66053	2.88327	2.97128	0.840312	1.95482	1.18501	3.71937	1.81373	0.2422
C1qtnf12	7.96926	8.79935	5.93589	7.37611	6.26693	10.2541	9.76147	10.0962	8.02155	9.30065	4.10726	6.58484	4.86778	4.61417	8.63748	8.64493	10.4081	6.21971	8.04443	5.41708
C1qtnf2	1.10973	1.41426	0.80826	0.404691	0.846968	1.85284	1.62071	1.07702	0.970014	1.03022	0.540515	1.25083	0.599199	1.53812	0.87392	0.63332	1.5693	1.03149	0.789907	0.635612
C1qtnf4	192.101	190.724	178.854	221.872	221.439	171.187	177.928	185.149	173.222	215.62	178.472	174.477	178.195	194.665	187.199	194.426	151.028	150.333	177.911	123.622
C1qtnf5	12.7794	12.3261	7.86872	9.77042	15.2403	16.0549	10.416	9.6916	10.5092	13.1816	9.86516	13.7333	11.4824	12.9823	13.9775	16.5105	19.1991	10.4216	9.1314	11.1896
C1qtnf6	1.31148	1.31999	0.947597	1.46285	1.59221	1.18202	0.188543	1.2924	0.550592	3.23763	2.16176	2.06013	1.42296	1.29344	0.773095	1.23901	0.960835	1.00024	2.48653	0.12115
C1ra	2.28661	3.61408	0.334511	4.38836	2.37133	2.14034	1.92222	2.2347	3.69626	2.03092	1.89155	2.31763	2.47139	3.95003	2.7896	2.2852	2.11372	3.50058	3.04232	1.42244
C1s1	1.51323	1.28856	1.33774	1.09406	3.03782	2.06286	1.82225	1.93855	4.27297	2.14864	0.621578	1.14394	1.2129	1.29344	1.75634	2.45039	1.63335	3.09428	2.10625	1.60401
C2	1.66972	2.12501	0.80826	1.05824	1.18572	1.85284	1.65161	1.68822	2.11381	1.64829	1.05382	0.892997	1.01108	1.11851	0.852964	1.48679	2.62611	2.32557	1.31644	4.11579
C2cd2	12.7777	14.2046	13.1257	11.4532	13.3806	11.7554	10.5529	12.3308	12.4779	9.41838	8.10632	12.1396	13.2177	15.3454	13.2082	11.7009	10.5682	15.0334	10.6771	8.68542
C2cd2l	126.835	124.416	105.202	156.301	137.296	117.331	113.482	118.785	110.022	111.075	124.43	93.6588	137.305	123.568	115.111	105.282	79.1965	125.456	118.297	67.273
C2cd3	21.0159	23.5381	19.6746	19.0781	20.2233	14.822	17.9023	17.2577	13.9459	13.5683	20.4548	13.7539	26.2855	23.8395	15.628	16.1334	9.70352	28.3165	13.9534	8.89726
C2cd4c	15.0978	7.91943	9.83735	17.9266	15.1421	14.5346	10.8545	15.9655	14.077	15.1576	16.9691	11.5142	18.4973	16.429	12.7041	13.2977	10.2159	14.1583	15.9425	7.80781
C2cd5	27.2029	29.6348	28.425	22.9684	26.3885	35.362	26.0807	32.0383	30.9325	28.7258	30.3984	31.8202	25.0499	18.2816	36.3646	26.8155	34.4584	23.0033	31.5047	37.465
C3	3.93424	0.408636	1.25414	2.76999	3.3537	3.92919	3.84435	3.31162	33.3966	2.97274	1.35114	2.02334	2.50883	3.21597	0.672269	3.44151	3.71494	4.65699	3.01307	3.17766
C3ar1	1.17698	2.04278	1.19841	3.01897	2.64233	1.46952	1.62071	3.68854	2.49042	1.20682	1.62135	0.956543	0.973637	3.39074	1.84857	4.21239	1.53728	4.12567	3.89063	0.786924
C4b	18.5828	13.199	14.324	21.5368	23.1027	38.5536	45.6349	44.2345	63.3226	18.4799	13.7698	16.5753	30.6651	37.6817	26.0078	76.8403	64.7259	77.8539	63.0323	72.6604
C77080	16.9136	12.4448	13.0422	16.1526	15.5486	13.3526	15.0756	14.8885	13.1333	13.3917	13.9158	11.8085	19.5832	18.736	10.7884	10.875	12.0734	20.9405	12.5492	7.92886
C78859	2.95911	7.35376	5.12773	3.23683	5.14906	11.9152	8.6685	5.68084	7.39242	6.12198	5.18809	7.28378	3.37003	1.46821	10.7212	5.4513	11.1767	1.93787	10.7064	10.0472
C87436	11.2309	11.5334	14.9092	17.771	14.3968	12.8735	12.7012	10.0962	13.7886	10.8017	14.0779	13.8685	15.9886	13.7375	15.5944	12.7471	8.32648	13.4394	14.2317	8.20122
C9orf72	20.3769	20.0812	21.4859	14.8144	21.5445	22.201	23.2541	22.2386	23.2256	17.5711	20.1305	22.4765	18.0854	13.7724	21.207	19.0518	18.2861	18.0651	19.5909	21.0628
CAAA01066123.1	7.99912	4.97263	7.2797	6.1623	11.8779	6.05134	6.6314	5.78424	4.05025	9.16799	4.44842	5.12058	4.56762	4.88897	4.93462	4.76296	5.1974	6.13418	4.08916	6.03258
Caap1	8.91076	9.67927	9.33574	7.31387	6.26692	9.96658	10.2137	10.5539	9.96138	13.7743	7.1606	13.5007	7.41396	5.20841	11.9647	11.1503	11.8492	7.56365	11.0574	15.1313
Cab39	187.389	192.613	210.507	203.691	184.107	157.195	175.706	182.299	182.392	181.567	225.368	184.006	197.335	168.203	187.133	196.772	145.234	203.222	183.702	174.221
Cab39l	58.4742	49.873	48.4061	63.4586	42.4451	47.341	60.7542	57.2112	62.7562	45.6493	34.4786	38.0371	35.9835	28.6982	54.2105	49.3637	51.3033	52.9137	59.2063	42.9728
Cabcoco1	2.48836	0.848599	1.53282	2.73887	3.0827	2.90699	1.92222	2.47701	2.98849	2.35467	1.75645	1.69227	1.4604	1.7129	0.470619	2.23014	1.8255	2.06289	1.93074	0.726399
Cabin1	48.0169	46.9818	40.1573	39.0898	48.9491	42.4853	40.327	46.9536	40.3957	39.5863	41.8282	35.0942	50.0249	44.3581	40.1958	42.9214	35.8996	47.913	45.3702	23.8167
Cables1	25.7144	23.3032	23.6271	21.8885	18.279	18.9628	19.7839	24.897	26.275	22.746	23.7575	25.7912	21.1093	21.8607	17.6603	19.3455	17.2148	24.8536	20.0477	16.1547
Cables2	28.2441	22.0297	28.843	33.7681	32.8497	22.297	26.6459	28.2693	26.3975	23.7511	19.049	25.5275	26.5478	26.7409	31.7937	28.5503	19.3749	23.097	29.1647	15.7365
Cabp1	103.163	112.192	88.1173	92.3095	117.137	95.9924	83.9327	93.7447	70.2001	90.6231	91.9793	72.0278	93.6849	92.5257	87.8182	94.8438	66.6438	82.7611	85.0651	39.6136
Cabp7	46.0632	21.6011	127.958	68.404	127.384	118.684	101.944	98.917	115.49	93.6094	78.5346	131.801	42.2782	54.7727	116.609	101.99	107.591	96.9178	80.5751	97.4885
Cabyr	4.57312	5.3425	3.98516	5.44652	9.85764	3.25837	4.18354	3.66162	2.6477	4.65037	3.35067	3.97302	5.87876	7.79508	4.80611	3.1662	2.24181	4.62574	3.10082	1.63427
Cacfd1	33.7934	31.5517	32.5495	28.0725	40.2094	35.1383	33.5053	37.8268	38.0627	34.7006	29.4527	35.7195	31.9396	30.6557	33.6758	33.3406	34.7147	33.3797	34.8687	32.1086
Cachd1	21.7219	13.6075	23.1023	23.7154	22.7639	21.5622	22.5756	20.5692	21.0499	22.5451	17.2394	21.3729	22.2417	27.1253	19.9299	17.5926	13.2262	30.4731	22.8167	15.2826
Cacna1a	73.0338	75.0763	81.791	85.7726	87.1264	74.7482	65.3146	74.4689	59.3484	60.336	78.3874	75.78	79.4936	90.8841	59.5207	54.6773	66.7068	90.9815	83.6311	65.2157
Cacna1b	59.2139	48.4591	50.4961	47.6174	49.423	51.1743	42.8901	45.742	45.8742	44.2068	54.3924	37.4853	58.5616	55.6141	45.5394	43.3345	39.9663	63.2904	50.3136	37.5558
Cacna1c	54.1365	39.9738	50.4127	49.3294	51.3542	48.0435	46.6211	51.4766	34.4713	43.5007	42.0174	37.7059	66.7994	58.7595	40.7671	38.489	33.4337	60.7274	58.8265	35.7401
Cacna1d	22.6177	22.6914	26.3708	20.6874	24.3894	24.0435	22.8974	24.3508	20.381	21.1057	24.2775	22.9634	24.0434	14.9633	21.8492	20.6421	30.9532	17.5267	33.3313	22.0062
Cacna1e	101.75	95.1576	107.291	130.465	124.32	103.115	92.7897	88.7112	70.332	77.3477	91.1933	92.0394	124.275	102.349	78.9128	86.9439	66.7392	120.361	111.802	66.063
Cacna1g	61.6012	31.6459	49.632	55.3359	66.5641	70.7236	53.0657	49.5115	48.7843	47.8273	40.0721	46.4242	66.6126	65.4712	53.505	39.1222	60.1421	52.1321	68.4503	37.9493
Cacna1h	28.7497	28.4406	34.8069	22.2527	23.3398	39.6428	29.322	28.6729	31.6403	29.55	30.8307	30.9742	25.7987	23.8745	32.6004	28.3851	29.3987	29.004	33.6402	19.7615
Cacna1i	41.4935	51.35	41.9129	28.8506	40.5482	37.023	37.8395	38.5807	30.1723	28.6964	44.125	38.0739	58.8617	67.393	29.7772	37.1949	32.8893	57.9775	34.7809	22.9088
Cacna2d2	34.4322	42.8021	26.6414	28.9129	38.4818	31.0814	24.0455	28.8076	27.2626	25.1057	20.1306	20.5637	42.424	37.6118	26.1811	24.1724	22.8335	39.6307	29.7494	12.0446
Cacna2d3	52.0521	64.2031	45.0621	45.2832	43.0549	36.7994	36.445	37.3152	36.3851	46.3852	56.582	29.9441	43.2851	36.3883	39.826	41.8477	26.7406	42.6622	45.0483	23.2417
Cacna2d4	4.23687	2.6713	4.0409	4.01489	4.16669	3.99308	4.93732	2.90778	2.2545	3.59082	2.37793	1.54512	1.64762	1.32839	3.19291	2.09248	4.38746	1.37529	3.5396	2.93556
Cacnb1	83.7265	81.4874	72.9851	88.4192	79.5723	72.8639	61.131	62.0573	61.7335	75.0518	87.5475	55.3635	78.8938	83.927	52.8663	66.323	30.7436	81.3866	65.3783	20.1851
Cacnb2	40.8682	35.417	45.0343	35.7285	42.5467	34.7878	36.1435	40.9496	38.0888	41.0873	35.1541	29.5026	41.365	36.8777	34.8184	35.6256	29.7509	42.4122	42.8545	34.0454
Cacnb3	170.407	181.268	169.188	173.981	212.773	175.821	175.326	165.737	146.088	167.826	198.815	151.191	154.381	169.984	156.477	162.851	135.974	170.429	143.247	98.4432
Cacnb4	151.361	178.014	187.347	128.76	132.606	129.588	121.686	159.048	129.464	118.781	224.355	132.011	171.802	138.678	136.99	125.848	151.822	170.575	151.17	184.464
Cacng2	64.0497	57.7609	57.487	44.751	55.973	51.3261	45.2265	46.9879	45.6259	42.0375	60.0569	50.3369	62.1416	50.3911	40.7672	45.6401	35.6088	62.0047	47.942	33.6231
Cacng3	67.4859	65.7745	52.6977	82.7857	61.5844	39.6105	44.1712	50.0498	43.3841	54.5378	76.0362	42.1204	66.0508	53.7611	38.1793	44.3806	22.6094	54.6952	44.8728	19.5496
Cacng4	44.2508	54.4611	37.1197	41.9531	41.5305	27.7593	34.0707	26.2769	32.5053	28.5787	37.2077	32.4824	44.7828	63.2689	27.5927	25.6868	24.6269	38.4429	28.6087	20.4878
Cacng5	29.3212	13.0418	18.8107	20.9453	19.6813	16.7706	11.8721	15.5884	15.4401	16.1877	7.8091	10.1899	29.2435	26.6711	17.7454	14.0961	13.1301	20.0028	20.5058	8.08017
Cacng7	112.274	116.434	107.457	105.785	134.448	113.146	116.986	103.384	107.948	103.425	122.377	114.995	114.054	112.904	119.042	114.062	121.308	116.673	94.8653	106.281
Cacng8	38.9715	26.2407	34.4723	45.1898	47.1537	42.7086	26.0808	35.646	35.8869	44.4719	56.0133	38.8832	40.1397	58.1653	34.7178	43.8849	30.263	54.8518	41.9478	17.8247
Cactin	19.4018	25.8951	19.1173	23.5286	22.3574	22.7122	18.5052	19.0346	18.612	21.0441	18.6985	19.644	25.4618	25.0629	20.7029	21.3093	19.3429	22.4095	17.2588	11.8025
Cacul1	61.0303	45.002	55.2891	49.4847	52.3706	50.1201	53.4426	41.2463	53.6605	52.1535	76.3062	42.7457	74.4753	63.7936	45.9094	60.9273	41.6317	76.1046	56.106	47.2702
Cacybp	110.358	103.8	101.242	92.8382	93.2898	114.048	120.453	120.157	135.762	143.39	83.4131	124.669	76.3104	57.1168	133.122	128.406	141.036	79.1279	117.272	141.205
Cad	10.9283	10.9677	8.94556	11.2353	11.3481	11.0846	9.76149	12.7616	8.78176	8.59427	9.37631	8.20344	12.2816	12.3742	8.83913	10.9851	7.84609	15.0022	11.3207	3.75265
Cadm1	148.421	126.394	141.929	154.245	140.041	119.564	124.787	125.648	136.707	141.978	184.012	133.828	148.28	152.439	118.57	133.444	87.9399	179.747	133.773	100.866
Cadm2	190.218	224.599	231.721	222.306	187.701	169.046	182.563	182	173.771	178.124	237.132	185.512	205.041	182.534	190.056	184.817	185.905	216.437	205.118	237.985
Cadm3	374.968	264.322	280.016	366.507	355.986	284.076	244.893	266.658	256.396	314.228	334.695	211.408	356.574	357.483	268.094	294.261	144.049	338.329	295.346	99.8667
Cadm4	237.057	212.88	191.422	228.718	220.66	227.184	206.007	206.31	196.185	243.021	204.601	183.637	220.918	249.579	198.458	229.886	196.759	209.654	182.328	110.125
Cadps	224.958	202.668	246.937	213.898	218.76	240.798	218.67	222.734	213.309	232.163	224.277	193.314	235.632	210.95	218.561	221.042	192.66	232.318	252.004	189.749
Cadps2	70.3102	69.7652	64.7362	73.3553	68.63	60.9172	57.1365	58.5306	57.8542	68.4888	100.356	60.2194	75.8986	65.5756	61.6718	72.1866	48.8374	80.0112	62.1904	50.9322
Cage1	1.21061	2.48274	2.50818	2.80112	1.49059	1.75701	3.12826	2.20778	2.62149	1.56	2.97238	1.65548	2.9956	1.60803	3.32734	3.90954	1.63335	2.43794	2.51578	1.24086
Calb1	190.52	165.614	142.599	175.406	131.265	127.074	148.004	136.5	165.987	176.24	160.15	139.089	151.609	126.781	153.019	145.2	111.157	120.36	150.356	108.915
Calb2	84.4328	43.9963	59.9154	49.7026	85.0597	75.8026	68.2543	43.8306	77.0701	89.8563	24.3458	66.289	83.8356	77.2509	60.7978	53.9064	43.4573	74.823	70.3514	30.3836
Calca	1.37873	0.440062	1.78362	0.529181	0.677595	2.10839	2.22373	2.36932	3.1982	3.00218	1.99964	3.53158	1.04852	0.943888	1.07557	2.12001	3.23457	1.37529	2.28176	0.696137
Calcoco1	53.0267	57.0379	47.0688	60.4091	56.1308	54.6562	45.4528	50.0236	44.5638	47.9159	51.502	39.9498	52.6088	53.8312	43.1533	50.1902	29.9749	53.5383	47.5347	17.1891
Calcr	3.32899	2.32562	0.306643	1.61847	0.304973	0.319538	2.22373	1.88471	1.83507	1.88376	2.70218	0.0736725	5.76643	2.86642	1.24361	0.660851	0.768688	2.37543	1.75523	1.63427
Calcrl	5.91812	4.96539	8.4997	4.63734	7.52028	7.28329	10.666	9.85389	8.04777	8.65315	5.26915	7.39415	5.95365	6.08228	8.3014	7.5712	9.031	8.00119	7.45938	13.2551
Cald1	34.0625	36.2971	35.7821	28.0416	31.2666	34.0201	37.9903	39.5769	40.1079	32.9934	30.4796	39.2879	31.5651	29.572	35.8268	34.2212	31.4162	44.4753	37.472	33.0165
Calhm2	4.674	3.77121	2.09017	2.27204	3.25207	3.16254	4.10817	2.3435	2.51663	2.29581	4.91788	3.01867	4.30613	3.25092	3.12569	3.35892	2.72218	3.87667	4.50638	1.9369
Calhm5	6.08625	6.63096	7.69155	9.77254	9.95927	8.97632	8.48006	10.177	10.2235	9.65383	6.26892	8.49773	5.95365	6.29202	10.049	11.6734	8.2304	8.97009	9.65329	10.138
Calm1	2860.5	3154.43	3135.99	2960.88	2810.38	2603.55	2847.34	2919.82	2879.84	2830.76	3809.67	2819.41	2704.94	2579.28	2753.54	2853.92	2579.6	2861.98	2610.38	2275.55
Calm2	1308.06	1386.24	1372.44	1516.44	1500.43	1333.02	1382.59	1441.54	1466.98	1687.74	1376.42	1446.18	1190.09	1040.21	1590.34	1709.08	1320.79	1078.99	1384.29	1234.44
Calm3	1225.87	1151.35	1221.24	1506.48	1523.31	1164.74	1101.75	1196	1165.97	1291.42	1399.03	1121.21	1265.97	1397.68	1171.56	1263.85	856.75	1257.12	1094.09	616.567
Calml4	10.2894	5.68819	5.46215	6.90927	6.67341	8.43328	9.57302	6.54237	8.1264	12.391	2.64813	5.11339	4.45591	1.57308	8.60387	7.2133	11.1126	6.21971	9.56554	6.35521
Caln1	120.715	157.287	114.202	104.229	95.0867	99.3452	91.6965	94.5265	100.635	91.5044	164.799	108.74	117.311	86.4091	90.3397	91.0461	80.2538	149.833	99.1939	58.9212
Calr	426.219	399.684	370.49	496.423	369.6	325.443	317.973	349.806	391.597	393.158	315.788	342.891	336.174	345.284	363.343	402.802	210.912	366.968	351.78	214.624
Calr3	1.04248	0.942876	0.891863	1.02714	1.55834	2.04451	1.09307	1.9924	1.96614	1.7366	1.08093	1.98656	1.1983	0.489471	2.11743	1.21148	1.02488	1.094	1.25794	1.57375
Calu	87.3243	82.5882	84.2995	80.1102	78.6578	77.559	87.0608	76.8374	93.5838	82.0869	92.8431	76.9564	79.044	69.1411	83.2139	85.1262	68.9803	91.8863	82.2557	59.1334
Caly	144.252	121.523	117.657	162.059	134.548	126.21	121.811	139.704	147.952	155.637	118.137	120.402	122.181	127.409	150.166	134.354	102.767	108.953	143.218	59.375
Camk1	64.459	57.7616	62.9802	54.2467	53.1152	76.9217	67.2366	72.6116	80.9143	85.796	58.0129	65.5532	41.6377	37.8918	80.6257	70.4522	98.4442	44.0061	68.4792	72.7817
Camk1d	118.092	105.497	132.566	138.682	125.066	108.897	103.87	114.019	98.4595	90.1507	123.188	80.047	125.324	118.463	104.354	96.9929	83.2318	148.271	115.136	67.3038
Camk1g	25.1853	24.7323	23.0187	22.3461	19.6814	17.3137	18.5806	21.1885	20.0801	24.0755	30.1284	18.9819	22.5038	22.7209	18.3504	19.6573	9.57543	23.6282	21.1495	11.4999
Camk2a	1563.61	1961.28	2098.21	1563.83	1748.27	1611.49	1992.86	1799.12	1617.42	1456.08	2942.8	2010.61	1533.05	1991.57	1566.07	1512.86	1619.44	2149.26	1314.41	1229.62
Camk2b	487.209	448.699	499.602	559.493	609.346	501.786	418.066	422.323	394.405	485.484	498.952	350.642	537.052	604.041	443.346	456.615	286.031	514.815	474.603	197.467
Camk2d	128.583	71.5252	76.6647	145.404	79.9444	80.1795	107.526	91.7265	90.7525	85.0587	96.7342	89.0594	122.74	118.253	79.215	89.2568	52.0079	112.297	102.793	57.9225
Camk2g	209.15	205.085	206.863	196.529	224.493	208.719	210.604	226.05	197.993	212.123	228.188	185.403	207.514	188.931	212.406	216.825	161.211	207.15	212.337	143.023
Camk2n1	1651.84	2381.08	1752.9	1493.97	1562.4	1556.5	1680.95	1688.5	1513.14	1587.69	2144.91	1522.66	1270.69	1319.94	1627.12	1388.1	2052.51	1321	1316.43	1748.38
Camk2n2	98.5218	78.7533	73.7656	82.0699	109.314	103.019	110.315	91.4304	84.6186	107.987	76.4688	93.8419	93.8341	97.9792	89.8691	100.93	94.3123	89.4187	79.127	71.1471
Camk4	28.884	34.4742	26.0006	21.1634	16.5309	19.9331	17.9399	23.0732	17.9304	19.8962	40.0453	18.3565	27.5212	23.6297	16.3338	20.4008	18.4462	32.8483	22.8168	15.4642
Camkk1	101.245	77.9974	109.042	89.8525	114.937	125.092	91.8081	111.431	106.587	114.225	101.974	84.9753	86.3447	73.6174	109.292	119.434	81.2149	98.0447	113.616	61.1608
Camkk2	156.929	196.286	154.329	138.897	148.133	119.726	111.256	124.652	91.5916	119.171	202.983	102.671	137.345	130.279	118.437	111.225	83.9043	132.456	104.518	56.7723
Camkmt	6.18713	4.71398	7.44074	6.78478	8.50266	7.60273	5.23883	5.65392	6.99921	7.88791	6.89039	5.29732	8.16283	7.5504	7.99892	8.42468	4.41948	6.93856	7.13761	3.48028
Camkv	386.985	368.001	372.825	355.907	392.921	450.595	362.755	391.91	410.828	464.121	458.063	349.594	346.145	332.574	382.85	422.53	316.043	359.22	393.057	200.069
Caml	29.893	26.3349	26.1676	22.844	30.5551	33.1578	27.8897	28.8347	29.9887	37.2021	29.9661	26.008	27.0345	17.163	33.6758	30.7251	31.6721	23.5034	32.5283	29.1125
Camsap1	84.6663	76.7414	86.0543	87.0511	82.5187	63.7597	62.4501	69.9719	63.779	69.8431	90.5196	58.2673	96.4175	100.844	51.9586	66.0745	35.2911	98.2947	71.4337	41.2178
Camsap2	128.985	129.443	138.141	138.058	127.405	98.0046	112.915	115.741	110.621	97.9489	143.861	109.036	139.965	143.493	106.507	109.053	81.919	162.273	115.458	95.9633
Camsap3	19.6527	16.084	16.809	19.2608	20.3519	17.3363	15.7616	11.7705	12.0765	16.434	14.9608	17.3203	18.5411	19.0845	13.2246	15.9997	11.527	20.4564	21.7249	6.67643
Camta1	209.584	205.966	256.401	275.864	262.798	203.739	201.105	201.786	203.839	183.035	233.407	208.692	276.187	261.36	203.906	224.636	149.011	305.884	241.826	164.932
Camta2	166.479	169.856	208.414	206.161	228.254	169.336	172.654	177.67	151.308	143.04	218.295	174.075	194.858	253.59	176.313	150.49	134.472	223.124	150.824	86.49
Cand1	126.666	108.734	122.562	152.624	130.926	109.088	105.189	121.261	104.856	107.015	117.676	95.019	148.09	163.485	103.917	117.696	66.0667	154.115	118.032	70.1182
Cand2	3.59799	2.29419	2.70325	3.39244	3.0827	3.45003	4.52274	3.85008	3.87976	3.32593	2.51303	3.23729	2.77094	3.60047	3.76425	2.42285	2.53004	4.09442	4.79745	1.6948
Cant1	45.8986	40.791	45.4523	44.2868	46.5436	43.7314	38.4046	43.3999	42.0736	45.6202	40.7744	41.348	42.7233	41.0725	39.6918	46.3076	38.1412	47.3191	46.3938	29.4454
Canx	393.24	369.266	387.031	412.349	390.899	329.633	378.76	363.923	378.207	414.266	340.682	356.244	363.166	346.276	367.361	412.104	305.979	369.517	377.735	368.641
Cap1	211.136	223.543	205.487	187.11	205.89	185.019	177.745	205.975	209.121	205.73	229.842	153.102	186.74	159.362	197.147	195.913	124.607	202.677	200.753	70.9056
Cap2	176.261	189.876	208.587	205.469	191.092	148.026	154.675	169.585	163.627	184.687	235.247	138.979	184.596	153.555	147.105	171.906	83.072	195.806	162.783	85.8238
Capg	2.82461	3.04841	0.501716	0.684793	2.16808	2.55561	3.69359	3.12316	3.82733	1.50114	1.27008	2.20728	1.87229	1.25848	3.32734	3.88201	3.77899	4.18817	3.13007	2.69346
Capn1	18.4603	11.0306	15.1043	20.8521	23.4414	17.4414	14.661	21.8884	14.3653	16.953	17.9689	12.9121	20.7813	22.0918	19.9636	18.6389	10.6002	18.9402	19.95	7.23283
Capn10	24.3732	17.183	23.8645	19.2363	27.4048	29.2076	23.3323	22.9276	27.9984	31.5259	23.0111	26.2722	20.0509	17.785	24.6932	29.2056	28.8802	21.2037	25.529	19.9347
Capn15	34.8558	34.4115	32.596	24.1199	27.9468	39.5429	32.4878	31.6346	28.6124	32.7857	31.9892	34.469	31.9296	30.2013	32.1272	30.5324	27.253	36.5053	31.4754	18.551
Capn2	72.8134	77.3424	81.9752	66.6445	66.8532	64.0832	69.7834	71.6607	73.1476	71.4498	64.5685	74.1502	62.422	61.1881	61.9447	63.3082	52.8099	69.9044	65.277	47.8334
Capn3	4.70493	3.47096	4.65876	3.8369	4.6748	6.54156	7.95221	7.15479	7.38735	7.47083	4.26071	7.06306	5.31638	4.92795	5.55508	5.26922	6.0847	4.24038	5.42341	6.56567
Capn5	40.2155	28.0635	38.5967	46.6837	50.8122	39.291	36.5204	34.0307	35.7035	40.1752	44.5306	34.0643	46.8424	54.4602	32.3988	36.2588	24.2106	47.9133	39.2857	13.4972
Capn6	2.18573	0.880025	1.53282	2.39653	1.21959	1.21397	1.50765	0.888557	0.786517	1.70716	0.972847	0.625467	1.64762	0.804067	1.84857	2.03742	1.37715	2.09414	1.69672	0.968499
Capn7	31.8433	31.8973	35.8379	34.1101	27.2015	39.4506	35.88	36.2116	37.0139	34.3475	36.8293	35.609	29.2064	21.7072	37.675	31.716	30.9356	29.0356	37.5308	38.9784
Capns1	123	112.85	118.385	176.159	157.552	111.963	116.985	122.554	121.844	123.175	97.0855	111.058	129.292	131.783	122.435	130.363	80.2211	127.549	124.585	55.259
Caprin1	212.342	193.142	199.008	209.391	186.176	177.735	174.16	185.689	205.982	192.808	215.353	158.437	209.385	185.084	184.88	192.938	131.589	227.65	197.452	172.98
Caprin2	4.06874	2.89128	5.1556	3.82816	3.99732	5.78193	7.42478	5.14238	6.99922	4.70924	2.48601	6.21698	3.40748	2.20227	8.60387	5.58895	9.25518	2.84424	8.65873	9.86565
Capsl	4.23687	1.35141	2.36884	5.50877	2.23583	2.26811	5.80416	2.74624	2.75256	4.38548	2.26984	3.09015	3.22026	1.88768	3.1593	4.32251	3.0104	3.9694	3.13008	3.48028
Capza1	44.0829	42.691	49.5241	43.3841	40.605	40.2188	49.7846	39.4615	48.142	47.6036	35.9787	49.9547	37.0501	35.3463	39.948	43.9498	40.1698	41.9789	49.2702	45.1968
Capza2	234.701	228.905	263.458	238.242	218.899	237.345	246.185	255.389	252.831	268.948	268.187	249.927	194.896	182.886	272.63	274.455	228.656	212.808	251.512	294.937
Capzb	150.808	132.963	147.946	193.677	173.165	133.526	154.297	150.069	153.872	165.854	155.534	140.375	151.272	137.271	147.68	168.296	102.063	147.428	148.81	81.8597
Car10	83.4582	70.6775	67.3282	82.753	66.3608	54.0813	59.2843	61.7076	47.1069	61.7778	93.3286	58.5641	82.863	67.2189	56.7989	56.7966	37.853	78.1979	62.541	28.5076
Car11	66.0399	92.7383	62.3677	61.1866	71.6115	77.4638	60.4528	73.6073	66.3213	64.1327	66.3901	59.6307	55.2297	60.2977	78.1399	69.9571	74.4572	46.944	65.1737	53.0805
Car12	34.735	24.4494	18.6435	35.0753	27.5741	22.7761	19.5982	22.9654	22.6228	26.7245	17.2665	17.6208	24.0764	9.8924	23.0219	22.5758	10.5682	33.7235	30.8026	10.2288
Car13	2.18573	1.8228	1.70002	1.5251	2.20196	2.77921	2.93982	2.3424	3.40791	1.47171	2.48601	2.1337	2.20928	2.44696	1.68052	2.34026	2.46599	2.75048	1.55046	1.57375
Car14	12.2213	12.6821	6.73865	9.24188	10.9767	8.98991	12.9386	10.6132	13.8406	9.48957	7.42544	7.56899	8.9557	9.6019	8.82136	13.1996	10.2474	14.7313	16.0515	10.2692
Car15	1.89905	1.36835	2.10072	1.60019	2.67938	1.38845	1.39862	1.91993	0.885202	2.68744	2.05548	1.39369	0.265217	1.16321	1.56316	1.67057	0.608566	0.674008	2.45728	0.931395
Car2	211.031	225.073	257.3	228.905	219.306	234.98	250.404	263.605	263.138	252.262	178.149	232.82	205.453	182.815	283.453	268.705	273.391	224.408	258.763	305.315
Car3	3.22811	2.38847	2.53605	1.36949	4.23444	3.16254	3.54284	0.780865	7.41863	3.32593	3.02643	0.993329	2.54627	2.34209	1.71413	2.2026	3.33065	3.06302	2.95456	2.84477
Car4	29.3886	22.0924	31.9921	24.1511	21.375	25.5871	23.3671	24.0692	27.0266	30.9038	19.1849	24.1686	18.048	18.8759	34.7177	25.6319	22.9296	17.9714	28.4917	21.5167
Car5b	4.23687	3.70835	4.0409	4.20162	3.01495	2.81116	4.07048	4.79238	4.98074	4.35605	4.97192	3.16372	3.55725	4.61417	3.79786	4.4877	4.25936	4.43821	3.94913	3.75264
Car7	9.44878	8.83078	11.6209	14.1608	12.9741	10.0305	9.0077	10.3924	11.7439	9.6833	6.99846	9.30702	9.1738	8.35436	10.3179	8.72752	6.98145	7.06357	12.5785	5.74997
Car8	12.6095	15.1788	10.9521	9.08784	8.67203	10.9249	9.04539	11.3347	13.1333	11.6552	13.3484	11.1831	9.06148	7.72518	12.0991	7.76393	17.6776	8.78257	10.1798	14.3142
Card10	4.405	5.93959	4.29171	6.2557	7.68967	6.06943	6.63331	9.55776	4.27296	5.76879	2.51303	5.73876	4.75545	6.39688	5.34385	5.25857	6.56513	5.12581	5.79201	3.75265
Card19	5.481	5.90817	2.98193	1.8052	5.04744	3.80142	4.6735	5.35776	3.9584	4.38548	2.10772	3.27408	3.63214	1.95759	5.71354	5.42377	5.98868	3.81313	1.93074	4.53947
Card6	1.81586	2.92271	3.0098	2.14755	2.13421	1.8209	2.6995	1.34625	1.31079	1.84233	2.67515	2.31763	1.98462	2.48191	0.907529	1.42188	0.99286	2.96926	2.26607	1.18034
Card9	0.941604	1.28856	0.975465	0.715915	0.779219	1.78896	1.58303	2.12701	1.36322	1.29511	1.21603	1.10369	0.599199	0.978842	2.18465	1.04629	1.21703	0.93773	1.66747	1.2106
Carf	11.0964	11.2191	15.6338	11.8577	10.7045	15.6845	12.4751	16.5846	15.7809	14.5101	14.9696	16.0757	10.8588	6.78139	19.0561	14.3714	19.6311	10.439	21.3249	22.6061
Carhsp1	57.1955	64.6318	55.1172	49.3234	48.6781	56.0296	61.8849	63.9356	64.3184	55.0627	59.8469	50.8248	55.0798	60.7658	54.2106	60.2923	59.1114	60.2875	50.3553	50.9009
Carlr	0.739853	1.10001	0.585319	1.40061	0.982467	0.670921	0.339298	1.80394	1.15351	1.79546	0.675619	1.25083	0.861306	1.18857	1.00835	1.4042	0.800713	1.31278	0.585142	0.786924
Carm1	45.7256	45.1622	42.103	42.241	46.8291	41.8648	41.9619	40.5441	39.6512	41.8824	46.7387	42.8274	51.4209	44.985	40.0418	39.6243	30.3247	47.4287	42.6942	21.9444
Carmil1	13.551	15.0217	13.4601	12.0445	10.5351	15.397	11.9851	12.977	12.5041	11.9495	15.0507	17.1057	11.4953	12.2344	12.8385	11.5082	12.874	13.9708	13.7778	17.6734
Carmil2	44.9856	41.583	50.6115	58.0796	71.1896	54.4042	49.9929	47.3362	45.2978	52.4752	49.1318	51.9177	46.9681	51.6412	48.3092	49.545	37.029	50.591	43.9431	27.5693
Carmil3	14.4925	14.9588	14.1568	13.5072	19.0038	29.5162	18.2037	19.7077	22.8324	19.2487	15.0777	18.6139	14.1913	9.1933	25.0384	16.6015	26.036	13.2207	29.0181	20.397
Carnmt1	12.0298	12.7547	10.9787	6.43754	10.2479	9.47605	9.08361	11.1892	10.3741	10.5348	9.53618	10.4191	8.59445	10.1118	9.86617	9.4476	13.9742	9.14175	8.19415	12.1776
Carns1	10.5579	6.23323	7.9928	9.08783	9.63286	9.88454	9.68089	11.6419	11.5117	8.54705	5.61872	8.83143	7.60932	10.6507	9.0895	12.5497	13.9434	6.66917	15.6561	8.45835
Cars	26.1605	19.9241	26.084	24.7423	28.2516	26.0663	19.0329	29.1307	23.5664	25.8414	29.1015	17.1057	27.8583	23.0355	29.8108	31.1104	19.6311	25.1911	24.4257	23.5141
Cars2	10.592	8.67364	9.85863	8.21642	9.92314	9.99562	8.3293	15.0491	10.9556	12.5322	9.32228	10.3667	6.32809	6.56887	11.1917	9.0579	13.7066	7.71627	9.26538	9.29183
Cartpt	22.1255	12.9476	6.63258	8.99448	8.06228	17.6331	23.857	15.1038	27.1314	26.0181	11.646	62.6841	25.724	10.8711	10.8556	13.0224	30.6796	14.002	18.8092	20.6996
Casc1	1.0761	0.628617	1.28201	0.342446	0.237223	1.50146	1.39458	1.9924	1.704	1.67773	0.864764	1.25083	0.112431	0.489471	2.21826	1.26654	1.66537	1.46905	1.22869	2.05795
Casc3	44.7205	37.1457	40.254	35.1999	40.6501	42.839	35.1634	40.3016	34.2289	41.9416	41.9071	34.1691	42.4986	42.4357	37.3394	38.2338	32.9965	42.3778	44.6957	22.1463
Casc4	89.846	69.0428	86.2795	83.223	77.811	69.925	79.2606	76.0847	77.0689	73.1104	85.4925	74.4554	85.972	69.5947	78.0067	71.995	62.2232	89.9494	76.5524	66.9404
Casd1	51.2112	54.3669	54.9549	48.9868	48.8136	44.4659	49.8622	40.1691	45.3764	47.2975	58.2839	41.3846	52.5711	54.7747	44.6994	42.5635	30.4554	59.102	46.5402	30.202
Cask	46.2683	47.7992	52.5584	45.2208	39.7014	36.7035	42.0983	34.4346	43.1484	43.4714	54.366	38.8833	51.7096	39.3246	42.3466	41.0769	33.3379	47.3503	44.8143	33.1374
Caskin1	117.825	86.8297	108.293	105.194	121.983	131.709	113.481	107.231	106.95	107.987	105.217	113.231	118.699	136.566	118.165	88.514	107.859	114.172	110.632	70.9047
Caskin2	22.3944	25.1408	18.6992	17.9266	18.9361	20.2525	23.2163	19.1911	16.5063	20.0434	20.9952	17.8047	24.3385	26.0067	18.0142	24.172	20.6239	27.5664	21.3249	12.8616
Casp1	1.88311	0.597192	1.28201	1.83632	2.84558	2.01256	3.50515	3.85008	2.30692	1.85432	3.67492	2.86943	2.20928	1.08371	2.62156	4.29498	4.29138	2.12539	3.65661	2.96582
Casp12	0.975229	1.19428	0.529584	0.871527	1.52446	1.15008	1.05538	1.9924	1.96614	1.32455	0.783702	0.919757	1.87229	0.419561	2.15104	0.605789	2.17777	1.00024	1.75523	1.4527
Casp2	6.99413	6.44241	8.13743	4.35724	6.33467	7.31524	6.10567	6.86544	7.05164	6.06312	9.18716	7.17342	6.06598	4.78895	7.29314	4.5703	4.93187	7.21985	7.37163	7.83808
Casp3	11.937	11.7848	11.7602	10.0838	8.70591	12.7776	12.2866	14.9692	11.0886	13.7155	11.4299	8.68166	8.57472	7.34067	15.2583	8.34208	13.1301	11.1266	14.0411	16.705
Casp6	2.35386	3.80263	2.0623	2.24091	1.72771	3.89725	2.26142	4.227	4.03704	1.94262	1.72943	3.71551	1.7974	1.3983	3.02486	2.61557	2.78623	2.12539	2.48653	2.179
Casp7	1.24423	3.67693	2.09017	1.61846	4.33607	3.6417	0.829251	1.93855	2.90984	2.70785	1.9456	2.50157	2.84582	1.7129	2.48713	1.18395	2.24182	1.094	1.57971	2.87503
Casp8	2.52199	2.92271	2.59178	2.61438	2.16808	1.94867	1.9976	3.2847	2.46421	2.70785	2.13474	2.90622	2.43394	2.55182	2.08383	3.46904	1.34513	3.18804	2.98382	1.87637
Casp8ap2	12.4077	12.7904	11.9553	9.27459	8.53654	10.2541	11.3068	11.8462	12.5304	9.30066	14.3482	10.2635	10.1099	6.32697	9.67938	9.41582	12.5537	10.9704	11.2329	14.3748
Casp9	20.7132	20.4269	17.5845	19.296	19.1732	18.3678	21.9726	18.55	18.1401	12.1556	23.9135	16.3332	19.9951	19.9944	19.1569	17.8404	14.4431	23.6909	16.7031	12.2261
Casq1	0.706228	1.66567	1.22627	1.61846	1.42284	0.447314	0.942317	1.23855	1.04866	0.618174	0.729661	1.54512	0.524312	1.0138	0.672269	2.36779	1.66537	0.781458	1.08243	1.48296
Casq2	4.10237	5.3425	4.57039	3.08122	1.89708	2.90699	2.97751	1.83086	4.06326	5.73937	1.45922	3.12693	5.54176	5.06858	4.06672	4.26745	3.81102	1.96912	3.94913	3.96448
Cast	12.9917	12.9413	12.3673	10.2149	11.9652	11.0638	8.58054	11.9012	9.40375	10.4095	13.4881	9.37883	12.6902	7.33437	10.3233	14.7291	10.5049	16.0469	10.8174	9.40532
Castor1	2.65649	1.38284	2.61965	2.11642	1.32121	1.24591	2.11067	1.07702	2.20207	2.35467	1.64837	5.03982	1.23574	1.43326	2.25187	2.00988	0.960835	1.59407	1.31644	1.33165
Castor2	113.418	108.262	116.152	99.4051	119.138	97.8761	109.033	89.5457	88.1835	84.6469	118.783	122.829	120.12	142.932	87.4494	86.7237	80.7979	136.738	85.5917	75.626
Casz1	6.25438	4.05404	4.59825	3.82816	6.33467	8.30549	4.18355	6.83854	6.0293	5.20959	4.26938	5.84912	5.50433	6.5367	5.5791	6.05699	5.86058	6.12595	6.9621	4.56973
Cat	42.973	38.4025	41.4113	39.9301	39.2948	39.8341	39.4979	41.3537	44.5113	43.5596	37.7751	35.9403	41.3754	39.6042	38.0785	37.3325	27.7013	43.4436	37.1795	28.5376
Catip	2.75736	2.89128	2.03443	2.3654	1.45671	3.06671	1.80916	1.75009	1.73022	2.3841	1.21603	2.02334	1.38552	1.22353	3.32734	1.95482	2.36991	1.18776	2.63279	3.57107
Catsper2	1.44598	1.00573	1.47708	1.05826	0.711469	1.8209	2.07298	1.15779	2.28071	0.853631	0.756681	1.94977	0.711531	0.559382	2.82321	1.4042	2.65813	1.28153	1.19944	2.48162
Catspere2	2.25298	1.06858	1.30988	0.186834	0.338847	2.01256	1.46996	0.969326	2.56906	1.11852	1.27008	0.956543	0.861306	0.873977	1.44526	0.330476	2.75421	0.968984	1.60897	1.51322
Catsperz	2.88023	2.76334	3.16195	4.30887	2.68977	1.69031	1.04491	1.83114	2.35322	2.02199	1.83178	1.2249	1.81884	1.34309	3.54217	0.867881	0.800185	1.10347	3.24431	1.12431
Cav1	12.2396	20.5841	13.1536	12.947	14.9389	12.2027	18.8445	19.1155	16.7507	12.1261	16.8881	15.4135	16.8498	18.6311	15.4936	24.668	12.906	20.7842	14.0996	17.8551
Cav2	41.1909	47.7674	52.1681	39.6812	37.4994	45.8076	57.0984	52.5536	47.4472	41.9703	40.3961	47.1969	27.334	29.0128	55.3533	42.123	68.5326	29.5667	48.0906	73.1444
Cavin1	34.7013	46.7932	23.8269	29.2863	34.5523	28.1426	36.7843	30.4769	28.9927	26.9893	22.3192	30.9741	29.4309	36.1786	30.7518	35.6807	23.2499	51.5385	26.1222	14.6774
Cavin2	17.5524	24.4809	17.3616	10.3016	14.7017	18.4317	23.4802	21.4846	23.6713	18.1008	15.1858	22.0351	15.2022	9.75257	17.6445	17.042	18.3822	16.2524	15.6792	24.5127
Cavin3	23.4705	22.7098	21.5139	28.3974	26.9305	25.076	24.0078	30.4769	27.2888	27.0105	19.6442	26.1427	22.8033	25.0629	31.2896	28.4124	29.4242	26.4058	27.0663	20.0641
Cbarp	295.914	229.911	242.663	327.507	302.92	239.17	250.207	229.037	223.988	253.87	282.24	224.927	340.818	383.074	217.483	253.837	156.437	296.777	236.604	112.764
Cbfa2t2	40.5083	38.789	39.4212	47.5663	40.6842	33.9852	37.8715	39.2287	37.3126	42.2537	48.6704	37.2595	42.8571	39.8042	34.2395	40.4207	29.4795	44.9391	40.8339	24.3312
Cbfa2t2-ps1	1.25431	1.27899	1.09829	0.954165	0.0001	0.802003	0.608828	0.886205	1.56242	0.540434	2.85865	1.03533	1.10211	1.89737	0.444601	0.821018	0.495768	1.94232	0.470019	0.0001
Cbfa2t3	24.3784	22.5954	25.1645	23.5287	28.1838	16.8664	17.6384	17.7423	17.3275	19.8373	28.642	20.1222	20.332	22.7558	12.8722	15.748	11.1126	22.1906	12.5785	8.41306
Cbfb	23.2686	27.592	22.4892	18.3313	18.1571	23.0316	21.5956	21.377	22.8062	21.1617	28.1559	27.0749	19.733	22.3015	21.5431	21.5572	22.5774	21.3155	20.3595	34.1059
Cbl	43.982	42.9593	46.2881	38.9342	36.0767	36.1286	35.6913	35.2961	32.6889	32.4637	48.2321	37.1174	52.9832	53.4465	32.7347	38.3788	40.0948	60.3524	38.6714	33.2283
Cblb	15.434	12.5705	15.2994	14.721	17.5811	16.2595	14.6233	10.2577	11.2983	13.3329	14.7534	14.0892	18.3476	15.0308	14.7542	11.7284	7.87812	16.2523	17.5514	11.7117
Cbll1	21.4866	15.4617	13.9059	22.1283	18.5634	13.9915	16.4324	15.4539	19.4246	15.0693	22.4814	18.0253	19.9951	16.9533	14.8215	14.7569	13.5464	18.0026	16.4982	12.1959
Cbln1	36.2816	20.4898	28.6759	32.5853	34.2472	27.6954	30.8294	18.55	26.3451	34.1709	10.6193	23.0651	35.8711	43.7642	26.7523	21.9975	23.8584	30.1292	32.3822	9.10911
Cbln2	29.1868	22.8152	36.4789	24.1511	35.8057	24.8843	22.1234	20.8654	25.2965	31.5807	23.6432	22.5501	27.5961	30.3062	28.3992	21.5847	21.2324	31.5358	25.2447	18.7628
Cbln4	22.8316	18.5728	23.6597	22.346	21.9848	21.5622	15.4525	16.4231	19.9489	25.6649	19.9414	20.8947	23.6271	25.0979	13.9812	23.8147	15.6281	32.2546	22.0562	14.6471
Cbr1	64.593	56.0637	50.6633	49.2979	49.9315	78.4542	60.6791	68.8951	75.55	84.0862	53.6357	53.6345	42.0119	35.13	75.2823	66.8464	86.6904	46.0686	67.514	55.1686
Cbr3	6.45613	15.0845	6.79979	9.18121	5.48781	8.24161	6.89713	6.91929	7.62834	10.684	7.64697	7.54128	6.92719	8.31941	6.92344	8.20443	13.5144	6.21971	7.40088	10.6525
Cbr4	10.2894	7.91943	10.7012	7.5006	12.2966	11.0207	14.3972	14.2423	13.7362	15.0105	11.3218	11.5142	8.08794	7.83005	12.973	13.6556	10.6002	8.345	12.3152	12.4985
Cbs	15.4004	16.0588	22.2384	18.518	16.3955	21.3067	23.1787	20.0308	18.4023	18.9544	22.8326	25.1251	16.7374	24.5736	21.0054	20.1255	18.158	23.7221	19.6867	10.7735
Cbwd1	9.88589	10.8735	8.49971	8.09192	8.23166	10.2221	10.4776	9.28851	12.1109	12.2733	8.13335	10.0795	9.88524	5.27832	10.9901	10.5996	9.22316	8.81382	11.8472	9.01831
Cbx1	31.7759	38.5596	37.2869	20.4475	26.3208	38.8757	32.9777	43.0498	34.4452	45.4728	31.6685	36.6392	27.4463	19.2604	35.0872	35.6806	38.9417	26.0349	38.4373	40.2794
Cbx2	0.638978	2.29419	1.53282	1.21387	1.01634	1.50146	0.791563	0.592405	1.49429	2.00148	0.837744	1.28762	1.68507	2.20227	2.45352	0.63332	1.47323	0.843967	1.17018	0.665874
Cbx3	101.368	95.053	98.6982	108.234	112.748	93.3597	106.181	107.005	104.538	109.053	99.7679	104.775	100.322	88.3635	115.514	121.446	91.1497	96.2556	98.1873	94.024
Cbx3-ps6	27.433	32.2559	33.1604	37.7046	33.0571	24.0753	28.3304	32.9666	30.6745	26.6329	43.6133	30.2077	27.8706	28.2916	31.3807	26.9866	23.5068	29.7758	27.4441	23.3295
Cbx4	53.8672	47.6102	37.4542	61.4976	54.606	38.3327	36.8597	34.0576	33.9733	38.9387	43.3145	37.9636	61.0708	66.5546	36.4988	36.5617	27.5091	53.0074	41.6843	16.4629
Cbx5	143.95	136.861	144.02	122.436	122.355	123.207	119.134	128.34	128.683	114.463	192.795	123.603	172.427	153.105	118.033	120.475	106.61	196.905	115.224	105.585
Cbx6	350.189	381.01	335.253	334.637	372.241	362.433	361.5	314.923	289.437	331.676	417.194	345.873	360.178	382.988	311.917	319.121	301.065	359.571	279.787	221.843
Cbx7	46.5038	42.1109	36.2837	35.604	39.8029	65.6766	64.0712	46.6843	54.0527	46.0908	39.6125	43.8862	40.2897	42.4704	53.6724	50.4924	51.0794	43.1624	50.3137	43.9111
Cbx8	12.1051	8.17083	7.55221	8.18529	5.7588	12.8415	6.93482	8.02314	8.23126	14.0098	12.3216	9.8956	11.9821	10.3818	8.46944	9.96643	13.4504	8.37626	10.8234	8.04991
Cby1	33.9615	28.1577	28.3136	24.9603	33.4345	36.9911	31.3571	44.5306	46.7657	50.7705	28.8042	37.1174	21.68	17.3378	45.674	36.2313	54.858	23.5346	39.5197	45.7569
Cc2d1a	30.8678	24.8894	20.4548	28.9128	28.0144	32.9661	21.2566	28.3768	24.0382	28.9318	25.1293	24.9044	32.3141	34.3959	25.7106	27.0082	19.6311	31.817	28.5501	11.0459
Cc2d1b	14.9164	10.4573	11.466	14.3322	12.2402	19.7802	14.2044	15.1532	13.7729	13.0091	11.2182	12.0687	13.6534	9.61486	12.2	14.6253	12.4178	13.2989	18.9113	16.0335
Cc2d2a	11.8362	8.95648	11.4537	6.2557	8.43491	11.8513	16.0555	13.8654	12.3993	13.5683	14.0779	12.2131	9.4359	8.73888	11.1581	11.4531	16.2685	12.2205	13.6023	15.4945
Ccar1	35.2055	28.8176	33.0234	29.2553	21.68	33.3176	32.2616	31.9038	31.6664	25.4587	35.1002	32.519	31.4154	20.0643	28.0631	33.0928	26.4843	29.6292	34.9857	25.481
Ccar2	60.2228	52.8895	51.8895	53.5933	53.522	64.0161	54.4599	51.5844	51.0912	55.6853	57.1486	45.1	60.7337	51.1743	55.3537	53.2454	42.1124	57.6953	60.0543	25.0575
Ccbe1	4.8085	2.29419	10.5062	7.03376	6.9783	6.06942	3.39208	5.81546	4.40404	4.38548	4.26938	5.15018	4.79289	5.55797	6.52015	5.2861	2.46599	5.56337	9.09749	2.81451
Ccdc102a	2.48836	1.19428	1.0312	3.76591	2.33746	1.21397	2.86444	2.28855	1.41565	1.58943	0.648598	1.36119	2.6586	1.29344	2.7896	2.14754	1.63335	2.5317	2.16476	0.605349
Ccdc103	3.53074	2.57702	2.53605	3.64142	1.86321	3.16254	2.14836	3.93085	4.56132	3.59082	2.94536	3.86266	2.17184	1.99254	3.93229	4.15733	3.36267	2.34417	1.08243	3.23818
Ccdc106	27.1798	28.5128	23.4743	26.4933	29.122	35.8919	27.9311	34.9354	36.1234	41.2295	24.3222	34.1308	23.4063	19.7766	36.549	31.4195	36.592	16.6688	30.2726	23.7237
Ccdc107	17.4851	18.0385	13.7946	11.3286	15.4131	24.4372	20.1258	22.1846	25.4799	29.7854	13.8888	24.6102	10.8962	8.73887	22.9547	18.6938	42.3045	12.0955	20.535	35.4374
Ccdc112	9.04526	6.78809	6.32604	6.97152	7.07991	7.82634	6.78406	7.75391	9.0439	9.91872	6.89039	8.5713	5.01756	6.22211	7.49479	10.3794	6.6612	6.34473	8.45396	4.11579
Ccdc113	4.27049	2.70273	2.03443	2.86336	4.33607	2.42783	2.37449	2.71932	2.67392	2.53126	2.18878	2.24406	3.33259	1.88768	4.03312	2.06495	1.66537	2.75048	2.04775	0.907974
Ccdc114	3.49712	1.75995	2.95406	2.42765	2.23583	3.89725	2.11067	2.90778	2.41178	4.56208	2.2158	1.80263	2.24672	2.0275	4.70529	2.89089	4.35543	2.81299	3.53961	3.17766
Ccdc115	15.6228	13.5761	15.16	13.1649	14.092	22.4776	17.3904	20.8015	22.5972	25.606	13.9699	17.8006	12.8861	8.97712	17.6462	21.2361	31.8318	13.5617	18.8968	29.4151
Ccdc116	1.99467	0.597192	0.362378	1.64959	1.55817	0.996469	1.05538	1.40009	0.812731	1.50114	0.882675	2.06013	0.861305	0.734178	1.07557	1.00159	0.480468	0.593932	1.36192	0.0908874
Ccdc117	21.9237	21.1811	21.3188	15.6547	19.1054	29.5801	27.5128	24.9846	28.0228	25.9298	27.237	22.0719	19.0215	16.7785	21.8792	24.6131	30.2312	23.5034	21.9977	26.7824
Ccdc12	15.1651	14.4874	11.0914	10.4883	12.6354	13.0807	14.7364	14.4039	11.6129	14.5167	10.5652	12.6546	9.66058	7.13094	13.0738	15.6103	15.0196	11.0954	12.1927	10.1985
Ccdc120	6.45613	5.93959	7.2178	6.44244	8.46878	5.9736	7.04789	7.78082	7.33999	5.62164	7.32272	9.08631	7.78839	3.32083	8.26778	6.44242	3.5228	7.03233	10.2968	3.72238
Ccdc121	1.68136	0.91145	0.362378	0.933772	2.03258	1.27785	1.24383	1.21163	0.917586	0.794767	0.621577	1.0669	0.636643	0.454516	1.74774	0.798508	0.416419	1.46905	1.95999	0.605349
Ccdc122	2.58924	3.29982	2.0623	2.48989	1.08409	2.23617	2.37449	2.63855	1.704	2.3841	1.86453	2.57514	2.84582	1.04875	3.36095	2.39532	4.41948	2.1879	2.60354	3.60133
Ccdc124	75.1523	77.2763	67.0216	81.8209	86.9904	79.7	78.0157	73.2036	79.7952	93.8002	55.7169	84.3142	58.1502	49.5315	89.6675	77.6108	74.2329	53.3825	73.2766	52.0818
Ccdc126	12.4078	14.6446	13.2651	13.196	10.2642	13.704	14.0957	12.5462	16.8556	14.5396	12.6999	12.2499	12.7684	8.70392	17.6781	13.4079	16.0124	11.0954	11.4962	18.5208
Ccdc127	64.762	70.9285	69.1116	59.3504	63.1428	61.9073	67.6513	65.2611	68.5901	60.0416	84.8456	55.584	65.2645	60.3324	58.8819	61.12	57.9005	67.3532	58.7966	53.5042
Ccdc13	5.21199	2.60845	2.64752	3.54805	3.69245	4.63196	3.39208	3.01547	4.92832	6.21028	6.86337	5.6284	4.38101	3.1111	5.27663	5.53389	6.53309	3.18804	5.73351	4.87235
Ccdc130	7.33038	7.38517	5.93589	4.07714	5.55556	5.81388	6.40718	7.61929	7.20892	7.62302	7.26869	5.95947	7.78839	3.56552	7.73004	9.19557	5.25212	5.56337	7.54715	4.26711
Ccdc134	10.054	9.17645	9.53081	3.6103	9.99315	12.0429	6.36949	8.80388	11.3769	7.79961	3.94513	5.81233	5.80388	5.48805	9.37688	5.61648	7.52585	5.68839	11.1452	10.3801
Ccdc136	104.641	54.4296	75.5776	110.732	110.329	82.8949	79.4097	83.6234	90.0182	86.7948	47.1509	62.6102	97.5786	97.769	91.2133	75.8486	67.9564	67.9166	96.0933	44.0018
Ccdc137	26.7657	20.9612	22.4892	16.8062	15.4131	31.4967	27.1342	23.5229	31.3519	26.6588	20.317	28.1416	22.5038	11.5003	27.1159	30.1193	31.6058	17.8776	25.4787	27.0149
Ccdc138	2.45474	2.85985	3.12127	1.83632	2.33746	2.30006	3.35439	3.33854	2.51663	1.23625	2.91834	2.72228	1.38552	0.873977	3.83147	2.03742	3.58684	2.62546	1.55046	2.78425
Ccdc14	2.08486	1.85423	2.34098	3.70366	3.55694	2.6195	2.71368	3.85008	2.96227	1.58943	2.2158	1.83941	1.38552	2.27218	3.36095	3.24879	2.27384	2.34417	3.39334	3.66186
Ccdc141	19.2001	19.9555	23.4925	14.6587	16.26	18.4316	20.5028	19.4115	19.2149	17.1296	13.8618	19.0922	17.1868	12.1995	21.207	15.1698	19.407	20.0341	20.7691	21.1839
Ccdc146	3.36261	3.01698	2.28524	0.964895	3.31982	1.15008	2.78906	1.96547	2.43799	2.35467	1.2971	0.58868	1.23574	0.873977	2.82321	1.70704	1.8255	2.15665	2.7498	1.39217
Ccdc148	14.8288	13.639	11.4258	13.7873	13.6516	11.7554	14.5102	12.3039	14.4178	15.0399	14.5913	12.5442	11.2706	7.13095	10.049	9.63609	10.5682	11.8455	13.1343	9.50251
Ccdc149	36.6178	44.3104	42.8045	40.3658	41.2934	39.93	43.6438	34.9191	35.3627	39.4686	40.7475	34.2481	38.7171	38.7305	39.0868	44.1876	31.9928	38.0676	34.6347	24.1495
Ccdc15	1.44598	0.942876	0.975465	0.0623448	1.11797	0.926472	1.05538	1.6424	1.75643	1.14795	1.75645	1.43476	1.1983	1.32839	0.907529	1.21148	1.02488	2.21916	1.55046	0.847449
Ccdc151	3.96787	4.24259	3.48354	4.26387	4.53932	5.11112	2.29911	3.31162	3.93219	4.32662	3.56684	1.72905	3.5947	2.09741	4.40281	3.41398	2.24182	3.90689	4.0954	2.23952
Ccdc153	14.6607	6.72524	7.24567	6.56693	5.86043	12.3304	9.76147	6.32699	8.6769	9.30064	4.70171	3.78909	7.11441	4.75399	10.5196	7.76393	11.0806	5.78215	8.83424	9.92618
Ccdc157	20.9822	19.4528	18.4763	15.1568	17.4456	25.7149	20.4651	21.7808	21.548	18.2186	21.1303	17.8046	17.8607	15.6949	20.2324	17.5927	21.6167	20.3154	25.5958	13.1037
Ccdc159	2.65649	2.89128	3.03766	1.61847	3.18432	5.74999	2.63831	4.20008	4.74482	4.94469	2.2158	2.90622	1.61018	1.88768	6.18406	2.56051	5.09199	1.90661	3.18858	4.72104
Ccdc160	2.72374	1.97993	3.12127	3.92152	2.20196	2.49172	2.41218	3.74239	2.96227	4.32662	1.51326	3.01657	2.95815	2.58678	4.60446	4.4877	2.08169	2.93801	4.09539	2.99608
Ccdc162	2.69011	1.6971	1.86723	2.67663	3.2182	2.23617	2.07298	1.75009	1.91371	1.14795	1.67539	1.28762	2.0595	0.804067	1.68052	1.59692	1.79347	2.00038	3.10082	2.9053
Ccdc163	0.336351	0.91145	1.17054	1.61846	0.948592	1.69312	0.86694	2.47701	2.73252	1.41284	0.189245	0.625467	0.936193	0.943888	2.55434	2.25857	3.20255	0.781458	0.906915	3.32897
Ccdc166	5.11112	6.25386	5.35068	4.04601	7.41866	6.32497	5.50265	7.6462	7.07785	5.23902	5.53935	4.74553	3.44492	4.08985	7.4948	6.96553	6.05273	5.87593	5.90903	4.26711
Ccdc167	8.66921	10.8661	11.7975	7.04214	9.60964	12.8311	9.58364	8.03379	12.9056	12.8097	11.3185	14.5296	7.91826	5.83588	12.8922	12.7616	24.8615	7.91524	13.4996	16.8522
Ccdc170	1.88311	1.22571	1.83936	0.591426	0.711469	0.734808	1.35689	1.15779	1.28458	1.23625	0.405411	0.515108	1.83484	1.0138	0.87392	0.358007	0.832737	1.40654	0.994672	0.907974
Ccdc171	1.04248	1.66567	1.19841	0.342446	0.508221	2.90699	1.77147	1.40009	1.65158	1.53057	0.918806	1.50834	1.08597	0.13992	1.88217	1.29407	2.24182	0.906475	1.43345	3.23818
Ccdc173	1.88311	1.79138	1.81149	1.245	1.28734	0.926471	2.03529	2.20778	1.23215	2.94331	2.29686	1.17726	0.636643	1.08371	2.89043	1.51432	2.01764	1.46905	1.72597	0.454037
Ccdc174	17.1153	17.5042	14.6585	16.3705	21.3266	19.1664	19.7868	20.1654	17.3274	16.9824	18.7524	16.6643	16.2132	10.172	18.1487	16.9593	16.8129	15.8148	19.9208	12.8314
Ccdc177	13.5174	8.26511	13.906	15.4057	19.5208	12.2999	11.7213	11.3616	11.1336	14.363	14.9196	9.01274	17.4114	18.4638	13.0402	15.0873	8.61469	14.9968	12.4907	4.32763
Ccdc18	1.51323	1.85423	0.724657	0.249079	1.35509	0.575089	1.69609	0.727019	1.31079	1.32455	1.83751	1.36119	0.29965	0.174875	1.54609	0.605789	2.01764	1.18776	0.585142	2.63293
Ccdc181	23.067	20.9926	23.2138	24.8358	27.5741	19.39	20.9173	24.5269	24.1169	21.6621	21.0763	23.6537	22.9905	16.1843	24.3998	20.3182	17.6776	20.628	28.0236	16.9168
Ccdc184	36.3489	33.0601	34.9739	33.3322	43.1565	37.0869	33.3923	31.473	29.15	37.5849	22.7516	28.4727	35.8712	37.9963	31.9618	32.1567	24.8191	33.661	32.4699	16.9773
Ccdc186	42.3342	36.2027	39.3212	40.9261	38.8544	31.6245	26.9098	33.6268	34.2618	29.5794	38.4237	28.3623	41.6001	32.5433	28.1976	24.7783	25.2354	45.5376	35.4538	24.2706
Ccdc187	5.44737	5.65677	2.98193	1.83632	3.55695	4.53613	6.74639	4.63085	4.98074	3.88514	2.37793	3.09014	3.07049	2.48191	5.34385	5.80921	8.00622	4.37571	6.66957	6.74864
Ccdc189	5.36002	4.70156	4.03847	5.3118	4.74134	5.39017	2.69418	3.06142	5.45909	6.55053	3.47573	5.5479	4.14803	1.59886	3.72482	2.55852	5.86025	4.15937	5.07173	4.42813
Ccdc190	22.6476	21.9354	17.4898	8.93222	17.7326	16.7135	17.7002	22.1106	20.421	14.4512	18.8069	18.2461	17.374	15.7998	20.6693	14.8983	21.3611	21.378	11.8032	17.7839
Ccdc191	3.29536	3.67693	3.14913	2.27204	1.86321	3.16254	3.39208	2.61163	3.9584	4.00286	3.53982	3.53158	2.6586	3.07615	3.69703	2.6431	2.75421	4.28194	2.19401	3.17766
Ccdc22	16.377	19.3293	15.4701	11.8325	19.3206	18.7827	15.8068	22.5567	18.2204	18.4196	15.1616	16.1494	13.518	14.2621	16.7253	17.5176	18.351	13.4373	19.8495	15.2486
Ccdc24	3.99228	1.5215	1.79386	3.6672	3.14502	3.48766	3.6387	2.55216	3.55648	3.49429	1.79124	2.02298	1.72146	1.11478	3.49958	3.09127	3.72524	1.84095	2.28732	2.64932
Ccdc25	40.2494	34.4113	39.4884	36.7556	36.5509	33.2537	35.8796	35.4576	38.9803	39.5274	34.2084	41.973	31.5278	23.0704	37.5744	44.2978	28.8543	29.5041	39.2564	27.4481
Ccdc28a	24.681	18.1328	18.978	18.2066	19.2071	25.619	22.1233	25.8998	26.5022	26.283	14.9967	26.4862	15.1274	14.087	27.7943	24.2001	36.8922	14.6896	25.6543	33.8939
Ccdc28b	13.7192	10.7662	8.24891	6.78478	11.8224	13.5762	9.6861	10.3654	14.1294	15.658	9.70055	14.0157	5.24222	5.06515	12.1327	9.74009	15.8947	7.21985	10.9671	14.859
Ccdc3	24.0085	11.6905	15.2158	19.4827	14.634	16.2595	15.9801	17.0154	17.0129	14.3335	12.4567	11.8453	11.5702	15.3803	11.7631	16.3537	14.1229	19.6278	19.7453	9.5933
Ccdc30	10.3566	9.99353	11.7323	9.92814	9.41728	11.9471	10.8168	8.6962	12.4517	9.80099	6.59317	10.2635	7.56319	5.8376	13.1746	8.6174	9.63947	8.72006	12.0227	8.71568
Ccdc32	55.0108	46.7932	51.4436	53.6239	54.6401	64.1113	57.2116	61.8152	65.8232	68.8125	48.7185	62.4264	47.329	32.7181	63.2176	65.3318	72.4394	38.4742	63.5943	55.7738
Ccdc33	0.538102	0.502914	0.891862	2.0853	0.542096	1.46952	1.46996	1.61548	0.865159	1.44227	0.162225	1.27905	0.711531	1.04875	0.235359	1.48679	1.12096	1.37529	1.17018	0.786924
Ccdc34	11.4327	9.27073	11.7045	8.52764	9.55278	11.5957	11.7967	13.677	14.7847	13.686	11.8622	11.1096	8.35004	5.62787	17.5101	11.7009	13.9308	8.50128	11.6424	15.3734
Ccdc39	7.25677	8.84508	10.2545	7.47654	5.90254	17.1661	8.37243	12.9265	15.062	10.1537	9.44934	12.6867	7.12049	3.45588	12.5452	9.53605	16.063	4.88222	15.5895	13.5765
Ccdc40	4.90937	1.31999	1.81149	3.51693	2.26971	1.75701	1.46996	2.07317	2.43799	4.26775	1.4322	1.28762	3.81936	2.62173	3.59621	2.36779	2.59408	4.93828	2.39877	0.665874
Ccdc42	2.65649	1.10001	0.195173	3.73479	0.779219	0.383426	1.84685	1.58855	2.01857	0.529878	1.86453	0.184031	3.44492	1.18857	1.51248	0.468132	0.99286	1.06275	1.02392	0.181675
Ccdc43	20.9821	19.704	24.3285	20.4787	21.8493	26.5137	26.6838	28.6194	25.1391	23.6636	23.319	25.5299	19.0215	13.5976	21.7112	22.7409	23.5702	20.6592	21.0323	26.8733
Ccdc47	117.719	109.268	116.598	118.525	120.221	97.7161	111.445	108.686	115.314	110.54	123.026	113.486	113.342	97.8045	110.673	115.705	81.7192	120.889	114.639	79.7085
Ccdc50	48.717	46.5418	54.3945	34.048	35.7041	50.695	53.1411	53.9805	60.3707	42.0586	58.047	50.0294	43.5471	37.4267	50.7489	44.1328	59.5977	49.9695	55.9886	67.4854
Ccdc50-ps	1.41831	1.41426	0.950773	0.529181	0.982467	1.5334	1.13076	1.15779	2.41178	1.41284	2.69592	1.69227	1.64762	2.1427	1.61331	1.26654	1.37715	1.78789	1.49196	2.81451
Ccdc51	6.4225	5.53105	5.79655	3.85928	4.77644	6.32498	3.12826	5.8693	5.24288	7.41699	3.5128	4.59838	3.66958	5.523	5.98241	4.95573	6.24488	3.34431	5.38249	4.63026
Ccdc57	2.65649	1.88565	1.92296	2.39652	4.03119	3.99308	2.44986	3.76931	4.06325	3.14934	3.13451	1.8762	2.02206	1.60803	3.79786	2.17507	3.3947	2.34417	4.62193	1.08955
Ccdc58	3.32899	4.46257	3.34421	2.80112	2.43908	6.32497	3.39208	4.71161	4.43025	5.44504	3.89109	5.95947	3.37003	3.35579	5.31024	3.41398	9.60747	2.37543	3.91988	8.04991
Ccdc59	23.2404	23.8523	24.5793	19.1093	24.7487	27.0159	23.9123	27.219	27.9292	27.9293	23.6258	27.8801	18.647	13.7013	32.2444	27.1725	28.027	17.5026	26.2693	27.4181
Ccdc6	46.5037	34.38	38.7639	42.3577	40.9208	33.2856	32.3747	34.3538	35.3889	32.14	44.7465	34.8735	45.8312	39.2197	26.1475	32.6522	22.6414	53.8826	34.6053	23.5746
Ccdc60	2.21936	0.660043	0.836127	1.12051	1.08409	0.702865	2.26142	1.05009	1.04866	0.529878	1.02689	0.919757	1.27319	0.314696	1.31083	0.881102	1.05691	1.06275	0.380377	0.302725
Ccdc61	3.32899	2.23134	2.39671	3.98377	3.11657	2.71533	2.60062	2.77316	3.11955	2.64899	3.43174	3.86266	1.53529	2.86642	2.08383	4.18486	3.0104	1.87536	4.9437	2.54215
Ccdc62	0.605353	1.38284	1.53282	1.43173	1.28734	1.8209	3.12826	0.834711	1.65158	1.88853	0.540515	1.69227	0.185646	0.209831	1.68052	1.21384	2.49801	1.094	2.42772	2.93556
Ccdc65	8.54089	6.50526	5.60148	7.53172	6.53792	4.31252	4.56043	7.67314	4.66617	5.53334	5.21511	3.67873	5.50433	4.57922	5.47828	5.91933	2.53004	6.40724	10.7356	1.4527
Ccdc66	10.0502	12.5571	11.4517	7.84471	7.04057	10.4823	6.54402	11.1214	10.2422	8.84553	9.90371	8.15571	6.62641	5.16575	7.64097	8.50378	6.57226	8.54395	8.01675	12.916
Ccdc71	29.3883	24.0408	24.7466	29.0994	26.8289	28.1426	28.9829	26.2501	28.2325	30.6391	26.4265	19.7542	25.724	24.5035	24.3662	30.6148	18.4463	24.6284	29.1934	17.976
Ccdc71l	25.9587	18.5414	29.0938	19.6383	24.4915	26.5135	20.352	21.0538	27.6558	26.6656	29.9931	25.8976	17.1493	24.1541	21.4759	21.3369	24.0505	25.0348	24.7474	31.8362
Ccdc73	3.66524	2.797	3.28847	1.89857	1.45671	3.1306	1.50765	4.63084	3.51276	4.88583	3.43174	3.05336	2.32161	1.7129	6.31849	4.15733	5.98868	2.06289	4.24166	6.14338
Ccdc74a	8.87714	8.73649	7.99809	7.56285	7.01217	9.04021	10.1007	10.6077	9.83031	11.2137	9.64651	9.41738	5.50433	4.8239	6.41932	7.76392	8.71076	6.87605	9.59479	7.44466
Ccdc77	3.49712	5.12251	2.78686	2.27204	3.28595	3.89725	3.9951	5.27938	3.7749	2.32524	2.5136	3.67873	1.49785	1.99254	3.83147	3.71682	4.80378	1.34404	3.5396	5.9618
Ccdc8	2.08486	1.53997	1.86723	2.48989	1.49059	2.36394	2.97751	1.53471	1.704	2.3841	2.51303	2.28085	1.94717	1.57308	1.84857	1.65198	1.50525	2.15665	2.51578	1.11981
Ccdc80	7.49853	5.40536	6.01951	5.94449	4.64094	6.9958	3.80666	5.11547	6.26524	4.47379	5.9717	5.15018	4.4559	4.61417	5.20942	5.64401	4.89985	5.84467	5.11922	3.23818
Ccdc81	1.47961	0.53434	0.836127	2.45877	0.677595	1.69312	1.16845	1.56163	1.86129	0.824199	1.08093	0.331176	1.53529	1.60803	0.605052	1.26654	1.63335	1.56282	1.28719	0.514562
Ccdc82	14.9969	16.0901	21.3188	15.4991	15.3792	21.7858	22.7641	16.9077	24.1693	14.363	15.7802	20.4533	16.1009	16.4989	23.3244	17.4825	22.2892	19.2528	25.0106	31.1099
Ccdc84	2.55561	3.23697	3.59502	1.42319	2.55508	9.39159	3.69359	5.60007	5.89823	3.17577	2.10772	3.38444	1.9549	0.349651	7.54463	4.87314	8.42254	1.00024	5.90903	6.32988
Ccdc85a	53.397	52.6069	71.2849	52.7216	53.3189	64.3347	62.6769	58.1272	61.9969	65.634	73.8749	67.7602	50.2122	48.9373	59.2854	61.7521	61.5517	65.5094	60.9034	86.0962
Ccdc85b	98.4868	88.5568	92.1548	103.233	115.175	125.921	103.643	100.474	104.752	120.195	76.7934	103.516	84.6974	94.5884	135.742	114.39	109.683	80.1044	91.7052	62.8862
Ccdc85c	62.0721	76.585	60.1104	54.0908	51.9639	67.2102	70.8172	61.7613	57.4872	56.2743	78.3603	75.0075	66.0508	76.5867	58.2772	51.0982	73.3043	71.0722	42.9714	54.3819
Ccdc86	7.16226	7.41662	7.60631	7.98666	9.01078	8.43328	5.91723	6.35391	8.36234	5.50235	8.1874	7.79879	7.67606	7.43995	9.17122	7.79146	6.84229	7.28158	5.08997	3.63159
Ccdc87	3.12724	4.11689	3.0098	3.08122	3.0827	1.88479	2.93982	2.07317	2.30692	1.47171	2.64813	1.94977	1.90973	2.0275	1.94939	2.23014	0.672615	3.12553	2.83755	1.4527
Ccdc88a	45.932	54.4611	56.7942	36.8802	38.7189	45.1687	47.714	53.3613	49.5968	45.2373	63.472	48.0429	42.0119	30.2712	42.6492	42.1505	47.8127	49.2882	56.5737	65.2157
Ccdc88b	2.38749	1.38284	2.70326	1.12051	2.54071	4.6639	3.39208	3.09624	2.85741	3.73798	2.26984	2.75907	2.43394	1.85272	2.89043	3.02854	2.94635	2.1879	2.98382	2.81451
Ccdc88c	18.7629	25.4865	20.3435	14.3164	15.989	23.3192	18.1661	21.0539	15.4926	14.8633	18.1581	21.3729	15.9511	15.4502	17.8462	12.4718	17.2934	17.6588	18.4874	16.8563
Ccdc9	27.8081	25.895	23.381	24.9603	29.6405	30.7939	28.2666	21.1346	23.5664	23.0455	22.8596	21.1154	22.1668	27.2301	29.5084	25.3839	19.535	24.7848	20.4473	16.4024
Ccdc90b	12.5391	15.0078	12.2207	9.34522	9.75602	13.3721	12.1598	17.3806	16.8725	13.6472	11.3119	11.5039	9.39815	6.36193	16.7691	13.474	23.1217	9.61727	13.9644	29.845
Ccdc91	37.1895	39.031	37.2869	30.9358	42.8855	37.4383	36.5958	44.396	39.3472	46.3262	37.9372	34.947	36.2831	25.6921	42.4812	46.4454	36.5721	37.349	41.5088	30.5046
Ccdc92	84.5673	79.822	73.1803	109.955	97.5593	66.092	73.3424	66.5806	73.9495	67.1936	70.2541	66.5098	97.0166	104.586	77.9717	71.4438	38.5896	95.2635	64.7353	37.6163
Ccdc92b	30.868	27.3092	21.4581	27.3256	29.505	19.965	21.9726	25.1461	24.3528	21.4561	29.858	19.5336	36.2831	36.9476	24.0974	25.6042	11.4008	34.6299	20.5643	6.59732
Ccdc93	18.4939	17.0644	19.9812	17.7087	11.653	19.39	17.6384	17.1769	18.6644	15.2165	21.5356	19.7911	17.8233	13.8423	18.5856	17.8679	12.938	21.9094	13.5438	12.5287
Ccdc96	3.86699	2.63987	2.25737	2.3654	2.5407	1.46952	1.28152	1.48086	1.44186	2.2958	2.51303	2.24406	2.88327	1.92263	3.02486	2.39532	1.47323	4.18818	2.45728	2.14873
Ccdc97	39.2406	30.8603	33.4969	41.0505	42.9194	32.5509	31.6209	28.5384	28.3635	33.641	35.5594	27.9209	35.8338	43.8338	28.3993	30.8351	17.6456	41.287	32.1189	14.1024
Ccdc9b	3.83337	4.24259	4.76545	2.95673	3.52307	6.10137	5.91722	5.76161	5.6623	6.4163	5.02596	2.97979	4.86778	3.77525	5.74715	5.47883	6.11678	4.15693	3.24708	3.08687
Cchcr1	2.42111	1.10001	2.61965	0.964895	1.76159	2.332	2.11067	1.31932	1.31079	2.11921	1.81049	2.97979	1.75995	1.64299	3.02486	2.86336	2.20979	2.56295	2.89606	1.15007
Cck	320.751	244.369	330.205	337.613	405.087	325.591	278.291	343.541	340.161	441.261	333.689	299.174	264.731	299.388	389.633	342.628	275.893	240.887	312.791	164.538
Cckar	1.58048	2.38847	0.418114	1.46285	1.05022	0.127875	1.88453	1.26548	0.760303	0.824199	0.162225	0.478321	2.05951	2.412	0.336185	0.137756	0.448443	0.93773	1.19944	0.756661
Cckbr	35.9454	30.7975	24.4957	45.1276	31.9778	25.4913	27.0983	25.4153	21.6528	25.1646	38.2075	18.9818	30.5167	25.2377	24.1646	25.1362	14.9235	29.7542	24.9229	10.0472
Ccl25	3.22812	3.07984	3.59502	3.29908	2.84558	4.63196	3.76897	3.04239	4.74482	4.47378	4.1613	3.56837	2.47139	3.32083	4.87333	3.55164	8.96697	3.9694	3.74437	7.20256
Ccl27a	36.4072	41.8536	35.3033	31.661	37.1762	56.817	46.9879	50.513	49.5177	60.9207	34.4842	55.2543	24.6827	19.6148	61.9171	52.8892	86.5164	21.4539	45.9185	75.7449
Ccl28	0.739853	1.10001	1.19841	0.77816	2.16808	2.14034	0.942317	1.05009	0.393308	1.08909	1.24305	1.25083	1.87229	1.0138	1.21	2.7257	1.92157	2.59421	1.4042	3.05661
Ccl6	2.18574	2.35704	1.53282	1.18275	1.82934	2.07645	3.12826	2.10009	3.35548	0.941928	1.40518	1.17726	1.64762	3.74029	2.08382	4.54276	3.97114	4.28194	2.45728	5.84075
Ccl9	2.42111	1.41426	2.59178	1.245	2.06646	1.40563	1.13076	2.55778	2.56906	3.26706	1.32412	2.28085	1.87229	1.29344	2.08383	3.1662	4.80378	1.25027	1.25794	6.80915
Ccm2	48.5883	52.6067	40.6033	39.5877	36.0764	38.7484	40.8924	39.6035	44.7997	42.7647	32.8576	40.5016	37.9678	35.0951	37.8771	44.7113	43.0727	36.0049	43.5271	31.6245
Ccm2l	3.02637	2.04278	2.53605	2.52101	3.3537	2.01256	3.6559	3.44623	2.96227	3.26707	1.40518	2.86943	1.75995	1.0138	3.12569	2.45038	3.90709	0.968984	1.49196	2.60267
Ccn1	7.22951	9.80497	9.25213	9.24345	9.3834	12.3943	3.91972	5.81545	6.50115	8.27052	9.16014	9.82203	10.3346	8.63401	17.4765	4.95573	5.92463	4.7195	6.46482	5.41708
Ccn2	42.6909	52.3734	31.6574	37.2195	38.718	27.3276	33.7542	37.9867	31.7649	48.5343	32.9236	43.7389	24.9686	21.0762	30.1302	34.9343	30.1939	23.1118	38.8002	35.1653
Ccn3	119.605	61.9405	69.8084	128.473	109.415	108.449	99.7621	106.696	133.298	169.029	131.159	124.779	67.4737	45.4068	96.7589	112.465	68.5966	84.5743	105.308	88.306
Ccn4	4.40499	4.55685	3.0934	1.8052	1.62609	0.958415	2.07298	2.80009	1.83507	2.4724	4.64767	0.772612	0.823862	1.81777	1.1764	2.47792	1.18501	2.8755	3.07157	0.877711
Ccna2	1.83005	4.07695	2.9182	1.66583	2.83831	1.38154	0.985007	2.34337	1.76911	3.72479	1.67283	2.4576	1.25165	1.21915	1.20109	2.43737	1.23554	1.18259	2.52141	2.31279
Ccnb2-ps	1.41236	2.89128	2.20164	1.49398	2.60845	2.26811	3.58053	3.31162	3.1982	2.08978	2.24282	2.79586	1.64762	2.37705	3.79786	3.27632	2.72218	2.81299	1.72597	4.20658
Ccnc	26.295	30.3889	25.6105	21.8481	23.0688	26.9926	29.6234	29.2923	33.2393	31.1687	27.9937	30.0911	19.5458	15.5551	29.6427	30.8352	31.288	20.3466	29.1061	44.0017
Ccnd1	50.7851	41.686	38.0765	45.3728	46.5408	39.7675	44.5965	41.3739	48.6855	40.12	60.1579	39.3756	43.1323	42.5607	41.9413	53.4069	39.8142	63.6343	44.7047	27.1351
Ccnd2	53.8003	57.1009	51.4157	30.8424	42.5807	45.5201	42.023	42.4845	35.8869	40.0866	63.7421	41.6789	42.9106	34.0813	33.3061	35.6531	29.0143	52.9137	38.4666	20.3667
Ccnd3	24.3688	22.6182	23.2939	29.4819	23.1352	22.034	23.779	22.6996	24.4407	26.8167	18.492	21.6203	20.0543	27.3103	19.7292	26.3161	16.04	32.4312	23.2478	10.8756
Ccndbp1	44.4192	38.2141	39.0426	44.8159	45.4261	50.8548	43.7947	46.6843	51.4577	45.2079	41.9638	40.8699	36.7326	38.9053	50.5472	46.1978	43.6813	41.1935	42.0644	33.8939
Ccne1	14.3244	10.9677	12.9306	8.21641	15.7857	8.88049	11.1183	10.0154	10.2497	15.1282	12.0243	10.0795	8.83682	8.80878	11.6958	15.5828	10.2479	10.2515	11.2329	13.4669
Ccne2	5.54226	6.74602	5.99367	4.91744	4.51844	6.65485	6.43961	8.92494	8.77109	6.95644	6.74878	7.36673	4.51645	2.80959	9.57851	7.75074	10.3795	4.42084	9.03729	12.9214
Ccnf	3.63162	4.3683	3.95729	4.97968	3.15045	4.6639	2.75137	3.2847	3.32926	4.88583	2.78324	3.09015	3.51981	1.92263	2.58795	3.88201	1.98562	2.84424	2.34027	1.4527
Ccng1	70.6129	73.2852	89.1763	69.3719	63.8201	74.557	82.0484	82.8958	88.2099	70.3723	94.843	76.258	69.608	71.7629	78.0054	77.776	84.6409	77.9796	70.9365	116.42
Ccng2	38.871	44.4362	49.7438	41.6421	30.3517	49.1301	40.2139	49.9418	45.2191	45.3259	48.4482	47.3438	32.3515	30.4807	47.5224	43.3347	54.1852	31.2857	43.615	60.676
Ccnh	38.4673	45.0647	50.5238	36.5689	29.4034	49.7687	46.244	55.0038	56.7797	60.189	49.0969	58.8212	31.303	23.2802	52.6308	48.0969	49.8943	32.1609	54.8477	73.4774
Ccni	183.036	222.079	241.348	228.555	215.366	176.48	223.369	198.828	193.477	178.412	230.305	210.137	205.387	283.63	212.049	193.561	200.36	220.178	162.254	219.667
Ccnj	6.92687	8.67364	7.49646	3.48581	6.87667	9.3277	6.40718	6.1116	5.95067	5.38618	7.43081	6.95271	4.83033	5.4531	8.46946	4.4877	6.0207	5.50086	6.75734	4.17632
Ccnjl	2.79099	2.16849	3.65075	1.27612	1.86321	2.58755	1.92222	1.91163	3.25062	3.2965	2.94536	2.06013	1.34807	1.25848	1.88217	2.7257	0.960835	2.84424	2.72055	0.998761
Ccnk	14.9633	19.4527	13.2929	13.7251	16.2599	15.5248	12.6635	14.2423	13.0808	13.7744	17.2933	13.8685	15.3894	16.1144	11.8303	12.279	12.0413	15.471	14.7139	7.23283
Ccnl1	20.4337	19.4189	24.4149	16.3734	18.398	35.7056	25.6029	28.3092	24.4704	24.6223	14.1258	23.4704	14.5905	9.67077	30.4643	22.86	32.724	13.8562	33.0885	37.1298
Ccnl2	41.0899	38.1512	43.7798	31.0601	29.9793	86.2494	53.9326	56.2427	59.2172	55.8033	36.0728	54.9587	27.2965	15.7649	73.9059	52.7505	79.0049	20.8779	76.1439	75.0807
Ccno	0.975229	0.974302	1.22627	1.30724	0.372722	1.3098	1.09307	0.296252	1.23215	1.05966	0.72966	0.478321	0.636643	1.29344	1.44526	2.12001	1.12096	1.12526	1.37495	0.12115
Ccnq	12.0715	13.2618	10.9799	14.0363	12.2289	13.9276	12.8143	14.8616	16.3314	18.1891	11.565	15.7446	9.5108	6.50175	16.6027	15.1148	22.5133	11.6267	15.2404	19.8523
Ccnt1	33.3823	28.9617	25.9944	28.5082	27.1079	32.6759	26.8917	29.5955	29.2684	28.6375	37.1233	28.0109	32.5991	28.2787	26.9829	27.4998	26.1725	36.7838	32.4044	25.3756
Ccnt2	43.3432	37.4281	50.9703	35.9467	38.0754	65.1013	43.2667	48.6232	49.99	41.499	37.0459	48.8891	35.9834	28.104	58.0411	43.0314	61.0072	37.1926	58.7678	68.2114
Ccny	118.226	112.724	117.348	104.26	100.98	104.68	110.127	107.906	108.92	112.904	140.507	102.045	104.356	95.2871	111.446	100.737	104.017	108.701	108.116	105.556
Ccnyl1	10.0211	14.9222	10.0628	7.3645	8.53249	7.6589	9.08309	9.77168	9.29997	8.2033	8.8823	9.49022	8.66848	7.43303	12.0591	10.2895	7.5115	8.95584	9.15281	10.6831
Ccp110	68.4942	82.2725	73.2924	47.4307	55.1143	72.0976	80.24	71.13	72.1137	64.2502	66.3092	78.7593	54.4435	42.82	77.6362	69.3791	97.4503	56.2892	83.8364	113.212
Ccpg1	76.6573	75.5829	74.4972	72.597	78.6078	75.9738	67.5845	66.6755	73.6474	69.1412	79.7211	74.0091	70.7093	73.0088	73.2082	76.5531	54.6193	91.5319	71.8969	52.6378
Ccpg1os	4.10237	4.05404	4.1245	5.53989	3.11658	3.73753	4.18355	4.33469	4.45646	4.26776	4.24236	4.41445	4.38101	3.28588	4.03312	3.57917	3.20255	2.84424	4.68044	3.45002
Ccr5	4.84212	4.80826	3.26061	5.10417	5.18293	5.23889	5.61571	6.78468	4.61375	3.64968	5.43127	3.89944	4.64312	4.08985	6.88984	7.62627	6.11678	5.09456	5.06071	4.96314
Ccrl2	1.17698	2.04278	1.53282	2.02306	1.01634	0.894527	1.84685	1.45394	1.02244	1.50114	0.567536	0.404749	0.29965	0.279741	1.07557	0.550726	0.736663	1.34404	0.965419	0.998761
Ccs	12.3405	8.64222	9.53081	8.02968	12.0595	14.854	11.1937	10.3385	13.0808	15.8052	6.94444	8.20343	8.23772	8.87869	12.9057	11.2879	16.6529	10.7203	9.97506	7.50519
Ccsap	39.1065	34.0969	38.9315	37.4718	40.4804	40.2173	34.5606	39.4157	40.9196	43.5303	50.2858	29.3189	38.8668	34.0467	34.4821	46.638	33.0494	38.0996	37.1503	23.9375
Ccser1	7.70025	7.16521	11.0635	7.87407	9.99314	10.1902	7.23632	9.93466	9.17495	10.2425	11.2408	10.1163	12.4314	8.21455	8.87274	10.1867	10.1519	12.7519	9.06826	9.13936
Ccser2	72.1592	87.9311	86.2207	66.8501	67.8175	56.9243	80.7662	72.8821	65.5341	57.9813	97.0037	64.7443	84.9972	75.538	62.3105	61.5876	57.2278	94.6072	66.4605	63.1884
Cct2	135.239	115.018	129.807	136.596	120.933	120.205	122.262	115.931	125.433	143.217	122.485	129.965	122.928	131.257	123.512	136.775	89.1565	127.705	127.101	95.1754
Cct3	116.679	103.329	95.7233	118.387	93.6969	107.842	101.083	115.471	116.154	128.149	97.0844	100.427	99.638	102.313	109.229	116.705	112.408	101.608	105.893	73.6288
Cct4	103.768	99.8408	85.7765	93.5539	74.8978	100.079	91.2435	98.8339	99.9264	105.541	100.841	86.7055	90.0891	86.6185	94.6738	111.585	94.8248	95.1704	86.7029	78.4402
Cct5	145.697	124.321	142.571	142.137	117.782	157.707	130.14	146.275	161.293	162.346	127.321	138.721	122.104	116.295	160.415	150.183	153.016	128.33	153.864	139.541
Cct6a	152.381	148.631	143.637	148.299	158.772	135.208	148.57	149.173	170.651	178.228	144.612	143.761	132.326	119.647	150.6	171.544	136.896	129.317	146.726	136.255
Cct7	171.123	156.44	152.322	167.942	153.62	166.425	148.686	158.362	163.522	198.986	164.557	145.6	158.197	168.375	160.746	191.07	148.432	160.829	152.606	107.22
Cct8	162.09	130.07	153.626	160.53	149.929	134.227	131.195	144.752	149.461	173.761	150.719	136.352	157.632	146.359	150.767	154.201	107.532	150.289	165.906	103.616
Ccz1	22.8652	23.4438	22.3499	24.8047	22.459	22.4247	22.2741	24.7961	28.0752	26.5773	21.8599	20.5268	18.4599	15.0308	24.4671	28.6327	20.4638	17.8463	26.4733	17.3708
Cd109	2.89186	1.13143	3.34421	2.58326	2.23583	2.81116	3.24133	2.31547	1.25837	2.61956	1.27008	1.80263	2.50883	2.20227	2.7896	2.42285	1.50525	5.18832	3.5396	2.4211
Cd14	1.98398	1.85423	1.83936	1.74295	3.01495	1.72507	2.90213	2.98855	2.90984	2.4724	1.2971	1.47155	2.88327	2.79651	3.26012	5.4513	3.71494	3.6256	1.66747	3.26845
Cd151	24.3447	26.2407	17.3337	24.2133	23.7125	25.4913	22.6509	25.8192	29.6744	28.9023	22.4003	28.3256	23.2901	22.9656	26.4836	27.5866	29.911	26.9413	26.4733	22.5758
Cd163	1.51323	0.942876	1.44921	1.96081	0.440472	1.34174	2.11067	1.45394	2.46421	2.3841	1.51326	2.57514	0.674087	1.46821	1.74774	1.29407	1.47323	2.46919	2.45728	1.30139
Cd164	76.1274	73.1595	76.0228	70.4612	64.2944	61.9712	82.0861	65.4767	71.564	66.0458	68.1734	68.4961	71.1806	62.1852	69.6033	62.799	52.9366	84.1992	66.8996	45.3635
Cd164l2	0.941604	0.848599	0.501716	0.622548	1.76159	1.5334	0.678496	1.37317	1.41565	0.735903	0.783702	1.28762	1.57274	0.943888	1.78135	1.01876	2.04967	1.03149	1.08243	1.72506
Cd180	1.51323	1.97993	0.80826	2.42765	2.5407	0.543145	1.73378	2.53086	0.996228	1.17738	1.10795	1.32441	1.34807	1.74785	1.21	1.62445	1.34513	2.31292	2.31102	1.24086
Cd1d1	1.71498	1.03715	0.80826	0.186834	1.28734	1.05425	1.95991	0.861634	1.78265	1.38341	0.270308	0.956543	0.898749	0.279741	1.04196	0.798508	1.98562	0.562678	1.22869	0.998761
Cd200	107.398	79.4438	82.1253	99.2195	84.2469	83.4378	91.846	95.9284	97.3868	109.808	92.2501	88.1029	96.1568	78.9979	85.0624	99.8553	65.2666	85.636	99.4289	49.5998
Cd209f	0.874354	0.942876	0.445981	0.591426	0.440472	2.07311	1.74097	1.72317	1.26221	1.00079	0.594557	0.662253	1.39864	1.04875	1.77173	2.83582	2.20246	0.784413	1.17018	1.03151
Cd248	2.21936	2.63987	1.72789	5.07305	5.82655	2.74727	1.95991	1.21163	1.75643	2.56069	2.32389	2.6855	2.62116	1.57308	2.15104	2.56051	1.37715	3.71937	1.60897	0.484299
Cd24a	18.9983	10.5592	13.3487	13.1026	11.8224	11.9152	18.8444	11.0385	12.1633	14.8045	9.91672	14.6042	12.6935	10.7313	15.8633	13.7107	10.8564	14.0646	15.1234	11.9235
Cd274	1.54686	3.36267	3.03767	2.48989	1.72771	1.59729	2.97751	4.25392	2.85741	1.35398	2.13474	2.17049	2.77094	2.34209	2.11743	3.22126	1.53728	3.591	2.89606	3.59903
Cd276	6.12297	6.53668	6.64264	10.4883	8.73977	4.3876	6.03029	6.78961	5.10094	6.51652	7.64107	4.63517	5.46447	7.75366	6.08323	7.22706	3.97114	9.18233	5.58725	3.11714
Cd2ap	17.0129	23.9782	23.0187	13.6629	17.852	19.1663	21.4826	20.5638	20.0531	14.4808	15.7497	22.2558	13.33	10.976	24.3661	16.6291	26.2923	19.2528	17.1125	27.418
Cd2bp2	59.8198	57.3838	48.2094	58.3242	67.6825	58.649	48.4258	51.9343	54.0009	61.6597	55.7167	46.5702	60.2833	59.0045	60.0254	59.8809	38.7174	60.9456	53.4146	35.8307
Cd300a	0.773478	0.220081	1.19841	1.05826	1.01634	1.69312	0.980006	1.91163	1.41565	1.82489	0.945827	1.21405	1.49785	0.384606	1.00835	2.78076	1.50525	1.06275	0.906915	1.81585
Cd300c2	1.71498	2.73415	2.03443	1.99193	2.30358	2.45978	3.80666	2.53086	4.56132	3.62025	2.62111	3.4948	2.24672	0.908932	5.1758	3.6067	6.50108	3.84438	3.65661	9.04857
Cd302	15.0642	19.767	13.6274	11.8577	11.382	14.4707	16.9977	18.9269	14.3129	17.571	13.6186	15.3767	9.02404	8.70392	19.7619	17.6752	25.5875	9.15762	11.4962	29.0521
Cd320	13.5847	12.4447	12.2618	13.2271	10.7384	14.5026	16.0555	11.3616	15.2042	16.4232	11.9703	14.1996	10.1099	10.8711	15.8297	14.8945	18.3181	9.68894	14.0996	14.859
Cd33	4.16962	5.62533	4.57038	2.76999	5.48781	5.55833	7.46246	5.1693	7.05164	4.00287	5.91765	4.59838	5.84132	4.71904	6.31849	6.05699	8.71076	5.8134	6.20155	6.86968
Cd34	41.1237	55.9064	60.7792	48.4571	58.6376	44.4656	51.6713	51.6113	44.6686	52.1245	61.6874	42.231	45.8684	48.028	53.4712	60.8993	44.2899	47.8191	49.5824	32.1993
Cd36	4.00149	1.50854	2.0623	3.51693	2.06646	2.81116	3.80666	2.39624	3.56519	2.94331	2.51303	1.25083	2.95816	2.90137	2.15104	3.82695	3.07445	2.96926	3.89063	3.02635
Cd37	2.21936	3.14269	2.92619	2.76999	3.72632	4.47224	4.3343	2.66547	3.74869	1.70716	3.35067	3.7523	3.33259	3.70534	5.81436	4.26745	4.38746	3.78187	3.10082	3.29871
Cd38	5.24562	10.1192	5.96376	2.45877	5.18293	6.54859	6.70869	3.09624	7.36621	5.73936	5.75552	8.09308	5.76643	5.24336	5.81437	4.46017	4.54758	4.53198	5.17772	6.446
Cd3eap	21.2848	21.5897	17.4452	15.5924	18.4618	19.2622	15.264	21.4577	23.0683	23.0454	18.2391	19.3129	18.048	16.0794	27.0213	22.0802	19.3109	18.1589	18.4582	12.0143
Cd4	2.62286	12.4762	0.863995	0.622548	0.880843	0.159819	0.942317	1.56163	0.760303	1.41284	0.999868	0.257604	3.22026	0.873977	0.739486	1.15641	1.3131	1.71909	1.63822	0.302725
Cd44	5.0775	3.83405	4.54251	7.99855	7.07991	5.07916	5.05038	4.1193	5.89821	4.88583	2.62111	4.70874	5.46688	4.26462	4.20115	5.91932	4.09923	5.90717	5.76275	3.75264
Cd46	1.74699	0.422546	2.97699	1.59906	2.70183	4.56456	3.75667	3.29998	3.55223	1.88533	1.85103	4.90306	1.22335	0.354157	3.85337	4.23417	5.61763	0.876007	4.83787	6.1271
Cd47	128.179	127.747	128.135	146.306	139.903	97.301	103.041	107.639	93.0592	98.3917	119.756	94.0995	153.369	142.931	102.741	107.565	73.6244	133.362	114.727	72.6601
Cd52	1.0761	0.91145	0.836127	1.40061	1.32121	0.766752	0.942317	1.80394	4.03704	0.883063	0.972847	1.28762	1.01108	0.943888	1.91578	3.27632	1.50525	2.62546	1.22869	5.68944
Cd53	6.557	8.26511	7.44074	8.62101	6.53792	8.46522	9.08308	10.5	6.89436	8.0645	6.56614	7.43093	8.08794	6.5367	6.68819	10.1867	10.8884	7.1886	8.13219	7.62624
Cd55	9.81864	6.06529	5.96376	7.65621	4.57319	5.90971	7.9901	5.1693	6.76329	6.76949	4.83682	6.18019	3.40748	1.3983	6.95705	5.8918	4.67568	4.90703	7.6934	5.81049
Cd59a	36.2475	29.5093	29.4564	32.305	30.6569	32.5826	40.4774	39.7386	45.7961	38.3208	14.9425	33.807	19.4335	14.5414	39.3226	36.2589	46.1477	22.7221	35.7759	48.1776
Cd6	1.91673	3.29982	1.33774	2.3654	2.26971	1.0223	1.28152	1.40009	1.67779	1.32454	2.37793	0.441535	1.38552	1.18857	1.71413	0.991226	0.896786	1.68783	0.643646	1.11981
Cd63	34.6208	28.3381	28.202	33.0908	34.0577	34.7976	39.05	34.2841	33.6057	38.4215	24.2279	34.4464	23.4465	29.663	35.7264	37.3089	52.8214	37.2563	34.4073	42.8351
Cd63-ps	32.9994	29.3914	30.4039	33.511	30.5416	37.683	38.0234	38.974	38.5351	32.8337	27.9493	35.4475	25.1556	32.3126	40.061	42.7249	55.1655	35.879	31.9366	53.4901
Cd68	3.66524	5.90816	3.48355	6.59805	5.96205	4.47224	5.76647	5.84238	8.83418	6.41629	5.67447	4.74553	6.29065	5.20841	6.25128	10.0766	4.64365	11.4392	6.55256	7.4144
Cd72	2.70987	1.85814	0.42499	0.660669	0.959756	1.68649	2.41991	0.977098	1.6859	0.816381	0.530596	0.497701	1.70432	3.18997	2.73359	3.10444	2.3528	4.13605	1.52537	1.32447
Cd74	7.46489	5.78247	2.9262	6.62917	11.4159	8.17772	10.063	9.2885	10.8789	4.9447	2.40495	5.8859	7.22674	6.50175	5.27663	11.9487	4.29138	15.1897	9.39003	2.54215
Cd81	282.042	245.952	231.699	277.177	286.176	242.519	262.239	251.085	255.784	311.649	194.565	265.494	272.484	307.993	263.89	295.718	233.227	276.284	260.678	191.266
Cd82	30.599	28.8805	20.7615	28.0102	25.4738	26.833	32.1485	23.6655	27.9967	27.5191	17.1583	19.3497	26.2856	33.3126	22.4505	34.5791	21.7767	31.3168	29.3402	15.9484
Cd83	32.8855	23.5694	30.9327	31.9627	31.402	36.2563	42.9653	39.3076	52.6111	41.3818	24.3998	39.3245	31.8647	25.3425	37.8096	44.8486	49.1256	31.7545	42.5622	60.3132
Cd84	2.01761	2.19991	1.83936	3.08122	3.38757	2.81116	4.03279	3.85008	4.79724	3.82627	3.94513	3.7523	2.54627	1.88768	3.79786	3.96461	5.25212	4.06316	5.00221	7.71703
Cd86	2.55561	2.70273	3.95729	3.67254	1.82934	2.81116	5.05039	4.52315	5.19045	1.94262	1.64837	2.943	1.83484	2.0275	4.23477	6.85539	3.93911	2.93801	4.12465	4.99341
Cd9	50.0007	56.001	52.3075	51.3832	49.1862	46.063	55.7417	53.7114	62.1795	55.5974	39.6396	50.7284	38.7543	40.6529	48.2949	63.6525	75.2247	52.9449	53.2097	79.2575
Cd93	7.29676	10.3706	8.44397	3.29907	9.41728	6.32498	6.85944	7.24237	5.97687	6.85778	6.13381	7.57807	7.00208	8.14464	9.88099	6.41489	3.55482	10.0015	7.95667	4.26711
Cd99l2	102.053	74.1345	85.3587	82.8164	81.0966	79.1902	80.5031	87.3383	84.4364	90.2107	83.9291	75.5595	91.8116	95.0061	79.1482	89.2279	55.3071	87.0438	91.6756	49.6613
Cda	2.58924	1.10001	1.30988	1.46285	1.79546	1.72507	1.13076	1.45394	2.01857	3.11991	0.567536	1.94977	3.89425	1.92263	2.35269	2.2852	1.3131	1.4378	2.0185	1.27112
Cdadc1	52.0184	46.6361	59.6093	48.5823	48.6783	48.7144	46.2062	49.2419	62.2844	55.2146	46.2058	53.1928	42.6859	35.4445	57.1009	52.4748	51.944	39.318	56.6322	46.4532
Cdan1	14.7641	14.4655	16.7729	10.0838	13.3805	24.2667	15.2308	18.537	17.5428	15.7437	13.8679	16.0955	12.4378	9.69597	19.8935	15.3594	19.1797	11.6766	19.6902	16.9881
Cdc123	52.7243	49.2759	44.0864	45.6878	44.8501	57.6587	50.7308	54.223	55.1801	59.5746	41.9364	51.0227	41.525	42.5056	60.8315	51.7865	53.0005	40.3184	45.9551	54.5936
Cdc14a	3.93424	2.76558	4.57038	3.67255	2.06646	3.32226	4.74888	3.68855	4.71861	3.47309	2.83728	4.15695	3.2577	3.18101	4.16755	4.23992	5.28414	4.09442	6.52333	7.56571
Cdc14b	9.28064	7.51088	6.96699	5.91336	5.21681	9.64714	9.23383	8.26544	8.99146	6.35744	7.13358	6.6952	6.2532	6.08229	7.89809	6.46996	10.4401	9.81396	9.27302	9.16963
Cdc16	43.6791	41.891	47.3747	39.4321	36.6525	48.5228	42.2114	50.696	48.6004	52.4773	39.3694	41.8995	37.4813	27.1602	48.5978	45.4546	50.5666	33.1608	44.2294	43.4875
Cdc23	46.92	46.5461	43.04	43.8973	31.1943	46.5087	41.7608	40.4049	45.5959	46.6222	43.1212	43.2607	32.3022	27.1861	46.1656	38.8743	37.3945	35.5816	49.5289	31.8665
Cdc25a	6.22075	4.11689	4.70972	4.13938	6.63955	5.90971	6.671	6.08468	5.8458	4.94469	4.08024	3.82587	6.2532	8.21455	6.58736	6.27723	3.20255	6.87605	3.39334	2.36057
Cdc25b	5.88449	5.90817	5.88016	6.81591	6.06367	9.19992	6.40718	8.69622	8.02154	5.18015	6.377	7.02629	5.20478	4.96372	7.86448	6.99306	7.46181	3.56309	8.3662	8.68544
Cdc26	22.6942	15.1788	21.3745	19.1369	22.2897	22.5205	25.1761	24.6884	27.6293	25.7381	21.721	23.4296	16.2064	14.9609	27.8279	27.7241	32.665	18.8754	24.6521	27.204
Cdc27	40.7202	39.5027	46.3715	44.9718	39.4302	38.1092	38.4802	45.4194	40.6314	42.4412	53.1767	36.7128	45.0449	38.4159	39.7253	36.3689	39.5824	45.9438	42.9422	37.4045
Cdc34	39.7786	45.5677	36.4788	27.9788	42.5807	50.3438	35.9552	45.6869	46.5212	52.2125	32.398	40.6857	32.651	33.0677	41.8091	43.8025	51.015	31.8482	44.9896	48.8438
Cdc37	125.624	107.949	115.762	122.279	137.734	130.491	111.936	117.224	118.775	141.949	121.297	101.273	114.167	119.302	119.344	134.352	87.9075	115.954	113.732	68.696
Cdc37l1	123.256	128.098	153.229	93.0873	101.694	148.507	152.059	150.723	173.693	135.431	135.227	160.41	104.992	81.201	145.826	141.842	187.022	105.788	162.554	210.866
Cdc40	28.6824	25.1408	36.5346	26.2363	30.4874	33.2856	28.1158	32.3076	31.6665	30.8744	38.8019	29.6499	24.1513	21.847	31.5249	35.6531	23.8263	31.3482	34.8101	30.6862
Cdc42	279.256	262.407	263.098	262.579	253.655	245.552	266.044	268.53	283.136	300.914	258.725	261.146	247.99	237.556	294.511	301.025	255.907	243.846	275.292	267.521
Cdc42bpa	168.827	188.856	195.868	146.488	176.868	151.583	167.673	164.537	151.891	128.338	189.176	165.622	186.609	181.059	136.498	143.307	146.031	207.74	154.632	146.887
Cdc42bpb	102.726	101.977	110.607	110.111	111.177	91.4824	97.3973	92.6953	90.0835	95.9444	136.319	90.0918	140.934	139.821	92.8022	93.5515	75.9373	142.174	98.6228	56.1978
Cdc42bpg	4.00149	3.17411	3.51141	1.61847	3.79407	5.52638	6.18105	3.33854	3.5914	4.09116	3.43174	3.27408	3.2577	4.01994	4.06672	4.12979	4.99592	5.84466	3.86138	3.05661
Cdc42ep1	17.5524	16.7815	17.0829	26.7031	22.3574	16.3553	22.5756	21.4577	15.0993	14.8339	14.159	17.1793	28.8318	34.3959	22.4842	31.1931	15.8522	33.1297	17.5514	13.6182
Cdc42ep2	12.5759	8.04512	11.2307	14.3475	14.4985	10.5096	14.2087	11.8462	10.2759	9.27122	9.64651	11.5142	14.9776	18.8409	13.8132	16.1885	8.77481	14.3458	13.105	6.86968
Cdc42ep3	9.81864	15.8702	10.5619	12.7603	11.9918	10.4457	10.4776	8.85775	9.6206	12.1556	13.2133	10.1163	10.2971	7.51545	15.7961	10.7373	7.9742	8.87633	10.6186	10.2288
Cdc42ep4	40.4514	34.2226	30.0967	28.8819	32.2487	39.1632	42.7011	31.2841	32.217	36.5254	29.1558	29.6868	38.0808	42.6107	29.2393	30.3122	28.4376	42.1309	25.2449	22.0311
Cdc42se1	50.1687	46.9818	53.1157	43.8517	44.7486	58.0102	56.5709	53.7921	60.2395	61.9252	58.2027	52.4574	43.0231	43.6591	52.4965	57.8434	50.3106	47.9755	49.6116	37.9189
Cdc42se2	144.588	136.074	155.724	134.262	132.552	137.774	147.664	158.442	156.759	172.502	197.225	144.423	121.243	129.649	143.105	155.772	123.006	142.051	140.264	108.067
Cdc5l	44.0835	42.1984	50.6813	44.2092	48.7	44.1414	45.7333	47.6426	53.5733	49.3416	52.1512	40.9657	41.9934	33.6075	47.2436	53.348	28.8844	46.6328	48.2639	31.6562
Cdc7	5.31287	6.94522	8.86198	4.23275	4.50544	11.468	6.25643	8.42698	9.77788	6.91665	3.81003	10.7417	2.3965	1.36335	10.2507	7.57122	9.25518	2.81299	11.6132	14.5261
Cdc73	35.0712	39.5339	37.7076	29.3175	32.1471	31.0913	41.2694	33.4654	35.5017	28.2628	41.1257	41.8263	40.3271	38.9401	32.7683	34.194	33.0651	47.1003	38.0862	42.5188
Cdca4	5.01025	3.01699	3.90156	3.57918	4.67481	5.6861	3.91972	6.03085	5.24289	4.32662	4.62065	4.19373	6.17832	4.26462	6.65459	6.85538	5.82856	4.56323	6.9621	5.11446
Cdca7	2.35386	3.45695	1.28201	2.45877	2.06646	2.23617	2.90213	1.07702	1.75643	2.67842	2.75622	1.36119	1.83484	0.839022	2.7896	2.2026	1.47323	1.00024	2.7498	1.2106
Cdca7l	1.70984	0.421361	1.45623	1.23978	1.0885	1.12954	0.705724	1.18589	0.928556	2.24688	0.588413	0.890239	0.290818	0.699202	1.29095	1.75657	0.928811	1.70145	1.81066	1.70137
Cdca8	1.31148	0.91145	0.891862	2.80112	0.711469	0.958415	0.339298	1.2924	0.786517	1.70716	0.837744	1.98656	1.23574	0.349651	1.81496	1.12888	0.480468	1.00024	0.936167	0.0001
Cdh1	2.95911	2.92271	0.975465	1.83632	3.96344	2.71533	3.54284	4.71161	1.78265	1.26568	2.37793	2.09692	3.10793	1.25848	1.81496	1.73457	0.864762	4.53198	3.65661	0.544824
Cdh10	27.539	35.1344	24.1055	26.0183	29.8098	23.9261	24.0831	24.1769	19.1101	28.2843	37.7481	24.4997	25.7988	22.7209	23.5934	22.438	19.0867	31.0045	22.729	18.4602
Cdh11	56.4008	59.2969	73.1012	48.1615	61.6182	53.0588	52.7642	56.8731	52.1616	68.9595	66.904	59.1042	48.0404	43.9386	55.8237	52.7226	46.852	55.4145	60.903	53.6554
Cdh12	11.0292	9.99353	10.2832	7.74957	8.13003	8.62495	7.6132	9.93467	7.31379	7.41698	14.5374	7.17344	12.8059	9.33311	6.85622	8.92024	8.3585	13.4394	8.13218	8.292
Cdh13	64.3586	58.8609	45.6472	83.377	52.4043	37.7577	40.4777	37.423	42.7549	55.4796	53.9334	39.1775	70.0573	59.8083	39.6581	43.1967	21.6166	61.2272	48.5	14.5261
Cdh15	2.01761	1.13143	1.47708	0.90265	2.91333	2.68338	1.95991	1.72317	2.98848	3.1199	1.32412	3.05336	1.23574	2.86642	1.71413	3.02854	3.33065	1.65658	1.60897	2.93556
Cdh18	14.8288	12.9476	10.7848	13.1026	11.8563	10.861	10.9675	11.9269	11.6653	10.9489	12.7269	8.42416	18.0106	11.4304	11.3598	13.105	10.7283	11.0641	12.52	5.11446
Cdh19	8.74264	13.3247	12.7077	9.67917	8.60428	10.6055	13.2665	9.71928	14.3129	15.2459	12.7539	16.0021	7.11441	7.65527	14.082	16.216	19.6311	14.3458	11.0574	23.2417
Cdh2	104.507	86.8299	85.8596	98.1912	102.776	79.0928	75.7161	82.3053	82.4687	88.3258	98.4087	85.4178	100.387	103.325	82.9466	93.6607	50.5028	114.735	85.6209	65.608
Cdh20	18.1913	16.4044	16.1076	11.5154	20.6637	14.822	15.6786	17.3654	13.343	12.185	17.6717	20.9683	17.4863	17.1631	16.0986	15.9407	16.0124	23.7221	16.8493	14.1024
Cdh22	37.1894	30.7032	19.7025	39.2455	27.7096	28.2705	33.0531	30.9884	25.0867	29.8737	33.9382	21.9615	33.9614	44.2882	25.4417	29.789	26.1961	34.7549	27.6433	16.705
Cdh23	1.10973	0.597192	1.22627	1.58734	2.20196	2.77921	0.527742	2.63855	1.1273	1.32455	0.675619	1.72905	2.54627	3.18101	2.11743	2.06495	1.98562	2.96926	1.19944	1.66454
Cdh24	5.31287	3.5198	5.62935	4.13938	4.43769	9.99852	7.6509	6.89237	5.92444	6.68119	4.70171	5.81233	5.01756	4.8239	6.31849	5.25858	5.70046	6.12595	8.62947	5.74997
Cdh3	3.59799	0.0315259	1.86723	3.0501	1.69384	1.18202	2.11067	1.6424	0.314667	1.47171	0.35137	1.25083	1.38552	0.279741	0.504227	0.770976	0.0961735	1.68783	1.31644	0.302725
Cdh4	19.9062	18.07	12.9585	21.0389	11.4498	12.2026	17.9776	14.1885	14.208	15.2459	17.8608	9.82203	24.7504	20.0294	11.4942	12.7746	12.7779	20.4717	17.7561	6.17364
Cdh5	11.8698	14.5503	12.3733	15.0322	15.2437	10.0624	13.4173	12.1154	12.2682	14.5984	5.89063	13.0224	16.5877	17.5126	10.8892	15.3626	4.16329	18.0338	10.0043	5.38682
Cdh6	19.0656	22.501	22.6286	25.147	14.3969	13.4804	16.3193	14.2154	12.9236	12.8914	22.4814	14.1628	25.2372	25.4474	13.8468	14.4265	10.312	22.3782	16.3228	12.8919
Cdh7	18.5612	19.8298	13.5159	11.0174	13.0757	17.9525	14.9248	16.8	19.2673	18.7778	17.5096	11.7717	14.5283	12.549	21.812	15.28	15.564	14.8459	20.9739	21.1838
Cdh8	31.1369	28.0007	41.0494	33.9235	32.8925	32.519	28.1913	30.2074	35.7821	33.9353	45.6922	34.1379	30.2547	32.0538	37.8433	33.2581	28.0215	42.1934	38.6127	25.8746
Cdh9	15.2995	11.8791	12.4569	16.3704	10.6367	17.2817	15.754	13.7847	14.8372	13.8332	16.4288	11.551	13.2178	9.47292	19.0561	13.8484	13.6425	12.4706	17.1418	9.71436
Cdhr1	6.89325	6.4424	4.65398	6.81591	6.3008	6.64442	6.97251	7.00006	8.59826	5.97482	4.1613	5.44447	4.94267	2.79651	4.87333	4.90067	4.77175	5.7509	9.039	2.81451
Cdhr3	2.45474	2.29419	1.30988	0.996017	1.35509	1.50146	1.35689	1.53471	1.86129	3.09047	1.45922	1.54512	1.94717	2.16732	3.12569	2.34026	1.63335	1.7816	3.15933	1.54349
Cdhr4	2.85824	1.63425	2.1459	1.89857	2.64233	2.86314	2.22363	1.95712	2.04138	0.939742	1.97262	0.625466	1.57484	2.96896	3.18426	1.24438	1.86433	3.03306	1.17018	1.65134
Cdip1	202.258	175.93	185.331	179.324	212.04	196.369	189.123	188.281	195.032	229.495	184.364	166.024	198.584	205.49	197.095	210.009	151.637	189.613	193.165	117.776
Cdipt	111.232	109.614	101.326	140.144	124.76	91.7746	101.948	101.581	97.3322	116.229	107.922	87.552	115.213	116.68	92.961	102.721	60.3983	109.359	110.692	45.4242
Cdk10	27.7395	20.7141	27.1265	27.3248	32.2083	35.6721	34.0626	37.125	33.5334	36.716	24.6917	30.4892	22.7693	24.8986	41.0535	30.924	37.1216	23.6806	32.0044	28.9282
Cdk11b	38.6691	36.2655	39.795	36.0708	42.2759	40.3774	34.1836	38.5	39.321	44.0006	42.9897	32.7767	40.7766	41.1074	41.708	46.1977	31.7684	43.7873	43.673	27.3875
Cdk12	14.6271	14.2674	11.6209	13.4139	9.62053	11.8193	10.176	14	11.2721	11.1843	16.861	11.036	17.2991	16.3591	8.93995	14.1512	11.0485	19.659	18.0487	11.5301
Cdk13	46.4701	42.0479	41.1326	43.5094	40.582	43.316	43.5683	38.3923	36.2539	43.2947	47.6108	38.6992	46.8797	37.472	38.8853	38.9293	30.9037	51.4446	45.4871	39.7651
Cdk14	181.576	125.012	194.736	187.699	199.15	171.858	174.617	182.374	187.429	177.623	222.295	183.158	177.518	190.923	169.653	168.026	141.515	221.437	182.855	120.626
Cdk16	173.909	189.303	184.989	165.051	179.841	171.217	184.215	179.734	146.22	159.965	196.927	183.01	166.068	183.898	158.026	157.42	191.312	164.706	138.711	148.535
Cdk17	152.18	185.382	144.61	164.242	144.171	127.403	143.576	149.571	147.726	149.615	174.267	142.519	134.787	112.735	147.106	145.751	101.556	128.906	142.974	125.51
Cdk18	31.6078	19.2641	20.7615	30.1576	29.5727	26.5454	25.5907	20.5153	23.4091	24.37	18.2391	23.2858	35.9837	34.8852	22.1817	20.8413	17.7737	28.754	27.5263	12.9222
Cdk19	61.2643	81.0797	64.1518	58.4179	50.7783	56.093	60.1897	62.9723	55.4633	42.9706	82.98	54.3702	65.7519	65.2613	55.3198	66.4875	57.0355	74.5421	54.2627	63.2493
Cdk2	1.24423	1.75995	1.47708	0.90265	1.52446	2.97088	1.80916	1.50778	1.91371	1.11852	2.10772	3.23729	1.12341	2.0275	2.68878	2.25767	3.2666	1.50031	3.07157	4.50921
Cdk20	6.92688	5.71961	6.1031	8.40315	7.85904	8.88048	7.01019	6.43468	6.0293	8.18223	5.18809	6.9527	6.81486	5.1385	7.89809	7.90158	6.59714	5.59462	7.07911	3.63159
Cdk2ap1	22.9665	26.8446	25.0523	15.7279	22.6495	23.361	31.3258	22.3615	19.994	24.7454	22.4637	25.8878	14.7011	21.5956	25.4239	25.2783	21.3621	21.5249	20.6556	20.5363
Cdk2ap2	13.3493	13.6075	14.1847	11.1108	14.4984	14.5026	11.9097	12.0346	14.7061	15.0694	11.9433	12.2499	8.46239	9.68265	18.7536	14.9772	10.7283	10.4703	11.8764	11.6209
Cdk4	41.5133	33.8281	33.9223	35.5313	37.4803	41.5946	34.166	30.2623	39.0702	44.0407	31.7495	42.0342	28.913	27.9841	46.2975	36.6873	47.6108	31.804	31.6929	35.5013
Cdk5	61.2315	45.7876	56.9614	49.7026	51.4558	57.2115	57.4	56.8075	58.693	71.9027	45.7192	59.0421	50.2121	45.9311	63.6209	57.1	59.95	41.037	54.9356	53.0805
Cdk5r1	311.099	281.356	282.967	319.16	302.908	232.743	249.16	259.458	236.082	270.894	324.467	203.686	314.826	320.644	231.731	242.716	172.228	271.85	253.822	136.877
Cdk5r2	253.029	270.043	237.32	255.266	276.553	230.251	212.602	211.534	184.074	225.538	326.303	216.855	289.74	380.486	189.821	206.457	171.587	271.694	185.371	120.354
Cdk5rap1	8.87715	10.6849	8.49972	7.096	5.82655	7.66662	10.063	9.5039	15.8857	12.0672	9.5114	9.34381	7.37652	6.57165	10.8892	11.6183	14.9556	6.25096	11.8765	6.62758
Cdk5rap2	53.3179	43.2282	46.3212	33.9186	32.1766	75.17	48.5909	63.6169	59.2701	64.6508	51.3004	40.6802	53.7453	53.6312	59.692	57.2447	67.1605	61.3249	55.8092	46.1926
Cdk5rap3	21.2176	17.3785	15.5224	19.825	19.783	22.808	18.4298	20.4345	21.9411	23.2514	19.1578	21.2993	21.8672	19.0156	24.6688	22.1352	18.7985	18.9402	21.4418	14.3445
Cdk6	1.98398	2.04278	3.177	0.996017	2.91333	2.77921	2.11067	2.77316	1.65158	1.44227	1.16199	2.20728	1.27319	0.524426	2.21826	1.89976	2.56206	2.00038	3.04232	2.08821
Cdk7	10.2894	12.979	13.2651	7.5006	8.36716	10.9568	7.99011	10.0693	12.8711	12.8914	14.8886	13.611	11.8323	8.4942	13.4771	12.9398	13.8667	13.2832	10.3846	13.2248
Cdk8	17.8737	14.4513	15.6278	16.1996	17.8611	20.2372	18.4419	18.9426	17.6957	19.9822	16.843	17.6762	16.7588	13.8073	18.2469	15.4077	17.9739	16.6451	18.8508	16.386
Cdk9	59.9875	50.7529	52.3076	61.0313	64.0572	77.9756	61.6213	59.8492	63.1495	63.8683	45.4218	55.5841	53.8443	51.9433	70.1074	72.0223	65.1385	44.4439	63.0676	59.2843
Cdkal1	9.11251	8.83078	9.97669	5.38428	8.23166	7.41108	9.08308	11.6577	9.0439	8.71201	8.61972	8.93916	8.57471	5.1385	11.8639	10.049	6.75727	9.0326	8.3662	7.02099
Cdkl1	11.7674	10.8122	9.62679	10.3402	10.8059	11.7621	9.3469	10.4681	14.5603	8.38741	10.313	12.581	10.3741	6.33733	11.7295	8.55273	12.0636	9.24869	15.02	16.3882
Cdkl2	38.8373	31.6459	41.0213	27.1388	28.6919	33.7646	36.0681	34.4076	36.1228	37.4965	34.1813	38.5888	27.5961	18.2117	34.0455	27.3111	32.6011	28.4104	36.5651	30.1716
Cdkl3	5.95175	8.04512	5.57361	7.06488	8.63814	8.04995	7.19865	5.11546	6.16037	6.26914	6.94443	9.08631	3.93169	6.18715	6.01601	5.28611	6.82132	6.8448	5.79202	6.11312
Cdkl4	21.9236	10.9992	10.8406	16.0281	12.1273	14.9498	14.171	14.727	15.7547	17.2767	18.212	17.1425	13.9666	9.26318	11.7631	15.7205	9.51138	14.0021	16.1764	10.6525
Cdkl5	116.814	119.67	143.268	116.46	111.617	83.6293	83.6314	104.219	83.5178	82.6454	161.558	78.0604	147.042	147.894	87.3486	85.8973	67.1237	144.082	103.64	76.2918
Cdkn1a	28.9848	31.1431	42.3871	10.9552	13.6855	22.1371	18.4675	16.2077	21.9411	32.0519	34.965	34.9476	15.689	16.1494	11.7631	17.0144	11.3688	15.346	16.352	8.26176
Cdkn1b	47.8152	55.4351	55.234	40.2727	53.7595	66.411	47.7514	56.4571	57.854	68.5771	62.121	56.7983	50.6989	38.7305	60.6969	66.3231	64.5619	59.4459	68.9183	67.3044
Cdkn1c	18.6956	15.2731	8.10957	23.8399	14.6679	15.429	17.0354	15.8038	17.5371	14.6573	8.37652	12.5442	12.4314	9.26318	12.9393	18.1157	12.3936	19.3465	14.9772	7.44466
Cdkn2aip	13.6545	18.8002	13.6901	14.8796	18.3524	19.8496	15.4869	16.444	17.0469	18.7758	18.5633	17.2529	19.658	11.4654	15.964	20.7725	18.7195	15.2254	17.236	23.8167
Cdkn2aipnl	48.5212	45.819	53.4501	56.6118	52.0994	58.4893	59.8497	54.3306	65.299	64.3681	52.8257	62.4264	49.7254	35.13	56.4623	65.6622	71.9592	42.3185	60.8445	63.4907
Cdkn2c	1.84948	4.21117	2.28524	1.99193	3.31982	3.64169	2.14836	1.69625	2.38556	2.85501	2.56707	2.72228	2.69605	2.93633	2.05022	1.70704	4.00316	2.50045	1.49196	5.26577
Cdkn2d	41.4936	37.4597	34.3611	35.1996	33.5363	46.4787	41.6087	38.5539	36.4372	57.393	29.615	43.2243	33.8866	31.3898	41.7755	41.4902	51.528	31.2546	40.1929	28.5373
Cdo1	22.5626	24.2609	17.8354	25.1471	15.989	17.0582	19.4099	24.85	22.9635	22.8982	19.8874	19.1289	20.7066	19.4352	23.0555	19.575	15.7881	16.94	18.1364	10.8946
Cdon	3.73249	7.88798	5.4064	3.6103	6.77504	6.80413	5.46496	8.72312	6.21279	3.73797	6.45805	6.80556	5.72899	4.36948	4.7725	3.71683	6.72524	7.12608	7.43012	5.11445
Cdpf1	6.62425	7.41661	5.79656	5.35315	7.35092	10.4777	8.85694	7.00006	8.41476	9.41837	4.8098	10.5578	5.31711	4.64913	8.26779	9.66358	12.5857	5.28208	10.0921	6.96047
Cdr1os	25.5246	25.8615	28.8144	22.2779	13.2081	36.7255	29.0859	30.6785	24.24	18.7903	31.4237	35.0639	33.4145	22.0895	36.273	26.5703	46.2627	40.1546	46.3961	61.2508
Cdr2	28.4133	27.0578	28.5922	25.8628	23.6108	23.1913	29.3596	31.473	28.8878	20.22	20.4818	25.2723	22.7284	23.0705	23.3244	19.4097	25.0753	27.2851	30.3053	19.3378
Cdr2l	22.2936	21.5583	22.2663	25.0848	26.0498	22.2011	24.6108	24.3115	18.8741	17.8948	18.077	20.6004	28.3824	27.9991	21.644	23.8697	14.8595	24.9411	26.2977	10.6827
Cds1	72.933	66.3401	86.1666	84.8087	88.6164	65.453	67.4252	67.1459	65.8232	66.5755	87.8985	58.8581	79.905	75.0836	68.3261	72.1596	46.3075	76.8858	73.0719	34.6809
Cds2	484.807	398.731	453.769	453.08	460.827	397.071	411.814	376.787	355.688	352.979	533.89	371.569	573.185	575.955	357.429	389.248	290.6	615.96	402.731	202.758
Cdt1	0.975229	1.10001	1.14267	0.77816	1.08409	0.894528	0.829251	1.37317	1.17973	1.26568	0.972847	1.83941	2.28417	1.57308	0.773095	1.48679	0.864762	1.25027	1.78448	2.08821
Cdv3	78.8378	71.4767	63.3879	76.8666	69.257	62.1013	67.4038	73.1674	72.0234	65.3365	71.418	55.6741	70.736	55.1424	62.8028	61.1766	50.275	78.1807	72.5689	48.6682
Cdv3-ps	4.08132	4.73193	3.27226	2.24548	3.94685	3.51192	2.20733	2.08126	2.9741	5.18293	5.80652	2.1541	4.75173	3.54773	1.89379	3.90752	2.34146	6.95678	4.21419	3.11096
Cdyl	11.399	12.2876	11.3422	9.99039	7.31704	7.76246	8.93232	10.2308	9.22741	8.44714	9.75457	7.28378	12.0195	9.08842	6.68818	11.3154	7.78207	10.439	10.5601	7.80781
Cdyl2	4.97662	2.95413	2.28524	1.49398	1.55834	2.87505	0.942317	0.969326	2.14964	1.67773	3.99917	1.17726	3.70703	4.01994	0.941137	1.45926	2.01764	2.90675	2.28176	1.33165
Ceacam1	1.66651	3.7712	3.51141	2.53874	4.01292	2.39872	3.9951	5.1525	4.1406	2.97274	2.71816	4.92946	1.71701	2.79651	2.52073	2.2852	2.50706	3.72711	3.12474	2.96582
Cebpa	14.5598	13.6704	14.129	14.5031	20.8331	17.4734	16.9223	12.4654	20.0536	16.6881	14.1049	12.1764	14.1538	19.3302	11.0237	19.2721	14.6674	18.5964	11.818	9.47224
Cebpb	13.545	10.3294	16.3817	12.0909	17.6337	17.8358	12.6242	14.2632	12.7674	18.2515	14.6174	15.2421	9.40199	13.402	16.491	21.069	8.16685	14.4988	12.8074	6.99395
Cebpd	9.24151	7.88157	12.887	6.49887	10.4417	16.3248	12.3522	8.23009	12.562	15.1732	9.68575	17.2324	5.59295	8.10118	18.5586	12.9123	6.9679	7.79158	10.4555	8.83019
Cebpg	29.5566	32.0545	32.8282	20.572	25.1691	31.4329	29.2465	29.6961	30.9849	29.7854	34.7759	26.6701	26.9971	20.4838	28.8698	24.1726	28.598	31.6294	28.2284	30.9283
Cebpz	30.3972	35.1345	38.9028	24.2132	26.8967	27.3119	31.96	31.6344	32.0071	35.0539	37.1263	31.1581	25.4618	23.56	33.407	28.4948	19.7912	32.536	30.1007	24.1799
Cebpzos	17.0145	12.1305	17.2502	12.8537	12.466	16.1637	19.0329	15.1039	21.0236	23.1632	8.48461	20.674	10.1099	5.76768	21.7448	20.7862	33.85	8.72007	20.4473	45.121
Cecr2	4.00149	3.45695	2.61965	3.0501	3.72632	4.56807	3.95741	2.98855	3.85354	5.82766	4.62065	5.37089	5.87877	3.56552	3.05847	8.09431	5.44427	6.68852	3.36409	5.44734
Cela1	2.79099	3.77121	1.81149	3.39244	3.3537	3.06671	4.6735	2.77316	3.74869	3.47309	1.51326	2.83264	4.83034	2.69164	3.5962	5.8092	7.07751	1.18776	5.52875	7.23284
Celf1	117.823	108.575	110.718	104.477	110.093	106.95	97.6516	107.396	83.3345	100.541	147.343	86.5217	123.601	132.934	95.9863	94.2964	70.8386	140.05	110.923	68.5445
Celf2	202.219	209.418	205.989	206.003	208.466	167.929	170.089	162.614	160.481	163.408	224.271	175.104	216.275	208.191	178.999	154.202	137.61	225.031	193.882	138.572
Celf3	62.1731	56.4409	65.5728	50.0759	56.8757	92.2222	72.7013	77.2149	80.1101	70.961	79.9812	71.7701	57.7009	42.8551	73.5356	64.5883	71.991	49.0069	83.0466	55.9556
Celf4	416.662	399.303	419.276	414.352	416.625	368.764	423.996	395.051	404.008	403.04	529.701	443.433	389.012	350.077	401.786	360.873	368.25	437.022	380.467	373.165
Celf5	116.209	103.738	106.763	102.331	119.579	141.672	93.7687	112.216	106.193	95.3018	138.48	100.684	103.572	84.032	117.596	100.517	86.6575	109.516	120.956	82.0708
Celrr	0.874354	1.31999	1.19841	0.591426	0.542096	0.990359	1.43227	0.538559	0.9438	2.4724	0.891785	1.0669	1.12341	0.244786	1.44526	0.578257	2.11372	1.25027	1.19944	2.08821
Celsr1	4.40499	4.99681	4.76545	3.76591	6.0298	5.49444	7.6509	3.23085	3.61762	4.70924	5.08	5.22375	6.55275	6.43183	3.89868	4.4877	5.18807	8.5638	3.86138	3.11713
Celsr2	109.786	81.9589	92.7703	164.98	128.081	78.9655	75.3398	76.4068	63.883	64.8388	92.4932	69.9304	139.028	177.607	76.0892	68.0023	47.6205	141.27	89.8628	30.8678
Celsr3	32.6835	29.9804	37.8443	25.8939	29.3018	64.1115	30.8295	43.9122	42.4404	26.9894	26.4262	38.8831	31.6402	22.686	41.7083	27.3938	52.9696	28.7227	52.3905	31.9268
Cemip	11.2309	10.5906	10.8963	10.8929	10.298	13.3207	10.2137	11.1462	10.04	10.007	12.3486	13.3535	9.54825	8.03977	10.1835	7.98418	9.35125	13.6582	11.4962	5.84075
Cemip2	7.46489	7.888	9.08493	9.36792	6.02981	6.00554	7.57554	6.83853	5.84581	6.94608	7.40378	7.61486	9.32359	6.57167	7.05789	5.75415	4.61162	8.6263	10.0043	5.44735
Cend1	242.239	190.974	187.03	208.358	248.125	236.473	191.344	208.529	213.796	271.728	168.631	196.66	213.73	170.577	214.861	233.949	189.135	187.211	232.881	111.484
Cenpa	2.18573	3.39409	2.56392	1.08938	0.57597	2.58755	2.03529	1.91163	2.35935	3.944	1.99964	1.72905	1.16086	1.29344	4.10033	1.95482	2.43396	1.03149	1.69672	3.45002
Cenpb	139.175	150.436	135.102	127.135	149.388	166.779	170.051	143.419	151.883	152.429	161.098	148.801	147.865	156.04	149.827	160.976	225.004	147.989	129.821	181.514
Cenpc1	13.8537	15.0217	16.5813	11.2975	9.85764	15.8443	16.9977	14.5116	16.043	13.1563	14.4022	16.8114	10.1848	5.523	18.0478	13.3528	14.1229	10.9704	15.3282	15.8274
Cenpj	2.21936	3.6455	1.9787	1.71183	1.76159	1.66118	2.60062	2.50393	2.64771	1.70716	2.0807	2.17049	1.42296	0.804067	2.68878	2.58804	2.20979	3.31306	1.3457	2.51188
Cenpl	2.32024	0.722895	1.22627	0.809283	1.15184	1.69312	0.904628	1.69625	1.8875	1.50114	0.918806	1.25083	1.64762	1.32839	1.84857	1.54185	3.0104	0.312643	2.16476	3.90396
Cenpm	1.74861	1.66567	1.58855	1.58734	1.69384	1.69312	2.03529	3.527	1.07487	1.70716	2.2158	2.09692	1.57274	1.74785	1.07557	1.3216	2.08169	1.34404	1.37495	0.968499
Cenpo	3.43977	3.75433	3.20665	4.67671	2.95365	2.79099	2.72164	2.1803	3.13404	3.81469	1.83249	3.33691	1.8575	1.44255	3.74665	3.4031	4.9859	2.6294	3.30214	7.64936
Cenpq	2.82461	3.5198	2.78686	3.45469	3.04883	2.58755	1.92222	3.66162	3.40791	2.64899	3.53982	4.0098	2.54627	2.412	3.46177	3.44151	3.93911	3.25055	2.51578	3.84343
Cenps	1.98398	4.33687	1.9787	2.83224	1.93096	2.07645	2.75137	2.98855	3.43412	2.53126	1.86453	2.06013	1.83484	1.7129	2.7896	3.68929	3.42672	1.00024	3.15933	3.81317
Cenpt	8.6754	6.41098	8.49971	8.74549	7.45254	7.76245	8.97001	10.2308	7.60214	6.88722	8.32249	6.73198	7.33906	7.06103	9.84738	8.25949	6.08476	10.0327	8.10293	3.81317
Cenpv	19.0655	16.3416	11.175	10.4884	16.5648	20.7317	17.7138	17.5808	20.2634	23.3397	12.2945	19.7543	11.5328	13.1782	19.7619	20.5935	20.5919	10.9704	14.8309	11.3788
Cenpw	3.49711	3.20554	2.81472	1.74296	2.5407	2.87504	2.60062	3.47316	3.93218	4.26776	4.32342	3.38444	1.75996	1.22353	4.97416	3.1662	6.7893	1.7816	2.7498	5.68945
Cenpx	7.53213	9.11361	9.14066	6.9404	7.52029	7.25135	9.15844	6.8116	9.75167	8.47655	6.78231	9.04953	5.392	7.20085	11.1917	8.36962	12.1374	6.43849	7.83966	15.4945
Cep104	31.4396	34.3486	30.4872	26.7965	26.795	29.9634	30.2264	27.0845	27.3673	23.3986	33.9652	25.7137	29.9925	24.1192	26.6516	29.8716	24.9472	32.6608	29.9543	20.8812
Cep112	1.58048	2.07421	0.529584	0.715915	1.32121	1.08619	1.50765	1.21163	2.98848	2.3841	2.78324	1.28762	1.72251	1.64299	2.41991	1.8447	2.62611	1.28153	1.63822	3.02635
Cep120	43.6118	43.6506	47.793	47.6485	43.3597	41.3036	38.1412	39.7385	40.946	36.3782	38.775	39.2511	48.1526	43.3448	39.4564	37.1398	30.9037	48.5068	41.3919	31.0192
Cep126	11.8698	11.2191	12.6241	6.44244	8.33329	9.87073	13.4173	11.5231	11.5867	8.56484	10.0788	10.7049	13.2926	7.89994	10.2171	8.64494	12.6498	9.65769	11.2621	15.2826
Cep128	3.83337	6.00244	4.82119	3.98377	2.23583	2.42783	4.40968	2.69239	3.69626	2.53126	4.72873	5.00303	2.95815	3.63543	1.78135	2.75323	2.49801	4.28194	2.16475	1.99742
Cep131	14.5261	10.8106	10.4226	15.4058	13.8887	15.1734	8.32929	11.5231	11.3507	18.513	10.6193	11.6245	13.2552	13.6326	12.5024	12.1965	10.1198	12.5018	16.7324	6.02233
Cep135	4.33775	7.19661	4.68185	7.50059	6.19918	8.14577	5.87953	6.94622	7.707	5.7688	7.99824	4.92946	5.76643	3.91507	8.09975	4.70795	10.0558	8.21997	7.40088	6.89995
Cep152	3.05999	2.70273	4.40318	3.20571	1.11797	3.38615	3.58053	2.71932	3.17198	2.76672	1.75645	2.97979	1.7974	2.37705	2.08383	2.47792	2.53004	2.28167	3.15933	3.41976
Cep162	9.14614	9.8364	10.0324	10.6751	11.6869	8.81661	12.6635	8.83082	9.46332	7.47586	8.10633	8.75523	11.5702	6.81634	12.4016	8.64493	8.87089	13.0957	12.3445	8.23149
Cep164	9.4824	9.96211	7.74728	6.84703	12.2289	12.7777	10.7414	11.9	9.27982	10.8606	8.88993	11.6981	12.2442	6.01238	11.2589	11.343	10.5041	7.71992	11.6424	4.84209
Cep170	64.8963	49.8418	66.2414	59.1328	47.9668	47.6283	54.008	49.6462	50.4881	45.4137	65.4987	53.9656	72.1543	71.6579	54.4457	48.4552	45.5709	79.73	54.2627	63.9449
Cep170b	176.096	160.398	169.63	179.048	177.299	159.529	171.261	152.975	147.245	154.343	204.842	157.409	195.718	273.602	136.15	128.517	128.449	210.657	141.231	90.2733
Cep19	61.6009	70.5833	58.382	60.5642	58.4001	52.196	54.0457	61.6254	54.7074	57.3933	53.1225	59.0417	53.1325	43.1	63.9904	59.6051	51.1751	48.9756	58.8549	42.0956
Cep192	3.42987	4.21117	4.62611	4.41948	3.0827	4.50418	4.40968	5.5193	4.63996	2.70786	3.62088	5.26053	3.07048	2.69164	6.08323	5.09339	5.57236	3.81313	4.9437	7.86834
Cep250	17.9896	18.9813	16.637	14.3164	18.9361	24.1816	14.171	19.7615	18.245	16.3055	12.6728	19.7543	19.3585	16.8135	22.7195	18.336	19.2991	21.6281	18.6044	15.7971
Cep290	8.52295	12.251	11.0452	7.80708	9.56139	13.227	8.46682	13.0642	11.4654	8.64473	12.1756	12.4089	9.98802	5.51098	12.0581	9.68194	14.8153	10.0367	14.4928	15.7515
Cep295	9.68065	12.4441	12.5404	9.95926	9.10363	16.4117	12.6258	12.7788	14.3653	8.74144	16.1237	11.3528	11.6547	9.67116	12.044	11.4846	14.2923	12.5018	17.8146	14.4987
Cep350	30.7671	30.5461	30.8774	26.4853	32.486	32.6787	35.4652	29.6423	30.2509	20.426	32.452	35.3885	40.0274	27.1602	26.9205	29.9542	30.1672	43.9437	37.3258	38.4637
Cep41	8.47365	5.24822	7.52436	7.56284	5.18293	4.88751	5.20114	7.9962	6.606	5.12129	9.13311	5.51804	3.81936	4.61417	6.01602	6.41488	4.9639	8.84507	7.04987	6.62758
Cep44	4.10237	5.68818	5.99163	2.83224	4.94581	6.96386	6.10567	5.43854	7.13028	6.59289	5.05298	4.45124	4.08146	2.44696	4.7389	5.94686	9.57543	3.93814	9.33153	10.6222
Cep57	11.0291	10.5592	14.4076	8.15417	10.569	14.311	16.5078	16.8	17.1177	15.5402	13.0241	14.6778	10.5592	6.88626	16.4683	15.2249	17.0371	10.5953	15.8255	19.0352
Cep57l1	4.87574	3.42552	4.09663	3.85928	5.08131	3.57781	3.39208	2.01932	3.87976	3.2082	3.75599	3.16372	2.95815	1.43326	4.03312	4.43264	3.71494	2.96926	4.38792	1.78558
Cep63	16.8799	19.2956	16.0797	18.3312	14.092	17.4095	17.0731	20.1115	16.9081	17.5945	17.1279	18.9818	16.2507	11.0809	20.6357	18.6663	17.8698	15.8405	16.6355	18.6418
Cep68	23.8067	23.9781	21.7368	20.6031	20.562	19.6775	22.1987	26.8692	24.012	20.5437	24.454	19.4968	20.5193	21.1828	22.0136	22.9888	22.0329	21.5656	21.7051	20.4273
Cep70	7.36401	7.85658	7.18993	5.9756	7.11379	10.4138	7.31171	8.4539	11.0886	7.03437	8.70078	7.43093	6.44042	3.53056	11.7295	6.49749	9.67151	4.78201	8.10293	11.5906
Cep72	1.61411	1.63425	0.668922	1.36949	0.508221	1.5334	1.95991	1.13086	1.20594	2.08978	1.97262	3.20051	0.149875	0.419561	2.3863	0.468132	2.40194	0.625186	2.7498	2.4211
Cep76	6.15351	5.81389	7.55222	5.47763	6.19917	4.82362	5.91722	6.3539	7.15648	7.2404	7.7821	8.8288	8.57471	5.94247	5.88158	5.94688	5.31616	4.78201	8.77574	6.41573
Cep78	7.29676	5.68818	6.91127	5.38427	3.69245	5.62221	6.18105	6.78469	6.57979	8.35881	8.13335	7.57808	5.54177	2.34209	4.97415	7.98419	5.47629	3.9694	6.84509	3.99474
Cep83	22.159	34.1285	26.4186	20.1052	24.2544	28.5579	26.9852	29.7768	31.1161	29.4322	32.4789	27.884	20.407	13.3879	30.3149	22.6584	30.9999	17.2212	30.0713	32.623
Cep83os	16.7426	15.402	18.5496	17.7087	16.9989	18.5299	23.4397	19.3556	20.9081	21.3049	26.3959	18.5404	19.2267	16.1494	21.5652	19.5473	14.1774	23.1868	22.8043	14.1334
Cep85	15.1989	15.8767	16.4919	11.9364	16.0696	15.6754	13.2074	17.5911	18.3436	16.2978	12.4945	15.5726	12.0038	9.05848	14.5862	17.2998	12.4638	12.807	21.4512	15.4203
Cep85l	15.703	19.1699	18.7271	15.2812	17.1407	18.9428	21.1811	17.9846	18.2974	15.1576	23.3191	18.9818	15.2397	15.4852	20.266	18.9692	21.9049	22.972	17.2836	28.9007
Cep89	7.70026	9.74212	7.80302	5.50876	7.1138	8.78465	6.14336	8.66929	8.8604	9.5361	8.24144	7.79879	4.83034	4.50931	7.19231	5.39623	5.82856	7.81368	7.95667	4.47895
Cep95	4.13599	4.74541	3.06553	3.51693	1.79546	5.01528	4.56044	5.43853	4.50889	3.67912	3.78301	6.14342	2.24672	2.34209	6.52014	3.55164	4.35543	3.00052	6.75733	5.84076
Cep97	15.8712	20.5526	23.576	14.0674	19.0716	21.7858	21.8972	18.9	19.0838	12.2144	14.8075	19.3497	19.2462	18.1418	28.0968	20.6486	23.9865	22.0032	24.1917	22.818
Cept1	42.4337	35.6971	42.8325	36.6444	30.4873	37.1508	38.7441	38.9307	39.4612	43.0005	32.3436	35.8668	32.2018	30.3026	37.339	40.6859	35.7714	33.7139	36.4779	40.8459
Cercam	2.85824	4.27402	3.03767	4.63734	2.37133	5.20695	6.06798	3.877	4.32539	2.20751	1.48624	3.60515	1.68507	2.27218	4.70529	5.75414	7.65396	3.18804	6.49407	6.38548
Cerk	70.5794	70.3306	79.841	65.6058	75.6435	68.9343	76.8849	70.6462	62.9922	72.6974	59.8515	65.4793	59.6106	66.7644	68.3924	64.781	61.3911	72.3853	62.8334	47.4516
Cerkl	0.688549	1.30664	0.231578	3.49243	0.074613	1.20611	1.36679	1.4322	1.693	1.20673	1.92521	0.50037	1.04606	0.287609	0.951083	1.20797	1.89353	0.813438	1.214	1.08955
Cerox1	15.969	21.2033	18.1957	18.1647	15.4176	21.106	18.19	18.5848	18.0254	15.8071	18.641	22.4337	17.1697	16.9013	18.9306	24.6193	20.0688	15.5927	16.7661	14.7239
Cers1	81.1635	72.0805	82.3155	91.2176	94.9282	72.4193	69.3888	74.1222	73.6044	85.9746	82.981	68.154	89.3864	76.2799	65.5161	89.1321	44.9649	86.7479	77.129	28.1599
Cers2	57.3645	54.4925	52.6698	52.5036	50.4395	55.4227	57.7015	58.7997	58.5095	58.8054	42.1254	53.2299	47.2916	51.8734	57.1682	66.5157	63.2164	52.6948	67.4847	51.8397
Cers4	40.7203	31.5831	43.7246	29.3174	34.383	46.7659	37.1612	47.788	41.4181	42.1175	36.154	40.1708	33.6245	27.9991	51.4546	35.1849	44.162	36.1926	57.2175	37.9795
Cers5	24.5465	22.6896	18.8664	17.024	18.3602	25.5552	22.4248	24.2845	23.4354	27.0188	19.0228	23.8008	18.048	17.2679	26.013	25.4115	20.2396	21.128	23.7235	21.9404
Cers6	26.6312	23.9466	27.0317	23.8399	27.9806	25.8746	22.651	21.6461	23.645	19.7196	34.4786	19.7175	29.9551	29.4672	21.6103	20.3457	12.906	30.9419	25.0106	15.3432
Cetn2	43.5786	36.4544	36.1442	40.2722	31.5376	38.173	42.5885	44.9081	50.5666	53.3312	32.1818	43.003	27.3342	23.1754	44.1953	56.384	54.0254	33.4109	42.5621	58.9817
Cetn3	43.4774	41.5454	41.021	36.3822	39.9721	49.0016	49.2215	54.1156	58.2473	58.6584	41.0718	52.3102	30.6666	23.2802	62.9827	58.4491	92.5508	29.6292	55.1695	99.0787
Cetn4	9.35343	11.4705	9.08493	7.74957	10.6706	8.14578	9.40215	12.3515	12.1006	9.80098	6.53912	9.49095	8.49982	4.64913	13.1904	10.5446	9.09506	6.71978	10.0697	6.74862
Cfap100	1.0761	0.565766	2.45245	1.61846	1.35509	2.332	2.29911	1.80394	3.48655	1.79546	1.54028	1.98656	0.748974	1.08371	3.66342	2.17507	3.23457	1.03149	2.92531	2.20926
Cfap126	5.24562	4.24259	2.25737	3.6103	2.43908	1.69312	2.78907	1.77701	3.04091	3.23763	1.4322	2.39121	3.44492	2.30714	2.08383	2.56051	2.53003	5.18832	3.36409	1.30139
Cfap161	4.674	1.03715	1.64429	2.61438	1.25346	2.42783	1.9976	2.85393	1.96614	1.50114	2.16176	1.72905	2.80838	3.00624	1.1764	1.59692	2.81825	3.56309	3.83213	1.27112
Cfap20	43.7193	44.2164	36.1721	40.2727	42.9882	42.6465	39.1586	45.15	46.4249	44.8254	34.6408	41.7158	32.7346	22.1965	46.716	38.5439	40.511	28.7541	40.4265	41.1894
Cfap206	3.96787	1.19428	1.50495	3.51693	2.23583	2.77921	2.676	1.9924	2.09721	3.26707	1.18901	1.25083	2.17184	2.86642	1.37805	1.98235	2.43396	3.2193	4.8267	1.4527
Cfap298	24.477	26.4871	20.8406	20.5889	26.8167	29.3171	24.308	27.2956	26.7629	29.0107	20.8061	20.0473	17.5124	16.8121	31.3568	26.4852	26.2531	20.8102	23.0409	14.7302
Cfap300	4.77487	3.6455	6.49324	5.04193	4.33607	4.69584	5.95491	5.62699	5.87201	3.23763	4.26938	5.70197	4.41846	3.00624	3.46177	4.54276	4.80378	5.62588	3.59811	5.44734
Cfap36	88.4342	92.6436	89.3158	81.4475	75.3714	84.9708	89.4354	90.5958	103.86	104.043	80.9003	90.4203	72.4911	48.2032	94.944	90.936	99.0197	65.3217	98.8137	110.639
Cfap410	25.5552	24.858	26.307	24.4934	25.0674	29.3565	25.2515	30.8806	28.9141	31.198	20.644	27.8841	21.9796	17.4776	30.2478	29.4034	27.285	20.2216	26.3855	19.5496
Cfap43	4.94299	2.797	3.87369	3.26795	2.06646	3.6417	3.73128	3.41931	3.72248	3.88514	1.81049	3.31086	1.75995	2.97128	2.7896	3.08361	3.55482	2.78173	4.18315	3.29871
Cfap44	4.405	1.85423	3.31634	1.43173	1.76159	7.31523	1.77147	6.78468	4.82346	2.00148	3.10749	2.83264	3.63214	1.25848	7.02427	2.97348	7.14157	4.18818	5.99678	5.87102
Cfap45	5.51462	3.95976	2.03443	2.3654	3.42145	2.93893	5.08807	2.26163	3.09334	5.79823	3.08047	3.23729	2.92071	1.46821	2.31908	3.27632	1.85752	5.0633	2.8083	2.4211
Cfap46	2.48836	2.19991	2.45245	1.46285	3.25207	2.87505	2.3368	3.50008	4.45646	2.61956	1.72943	1.91299	2.09695	1.04875	2.85682	3.19373	5.28414	1.93787	4.82669	2.20926
Cfap52	3.79974	1.6971	3.62288	2.52102	1.72771	3.22643	2.18604	3.66162	2.071	4.17946	0.70264	1.0669	1.7974	1.29344	1.61331	2.2852	1.6974	2.59421	1.78448	1.9369
Cfap54	5.98538	3.33124	3.76222	4.45061	3.45532	4.56807	4.82425	3.15008	3.53898	4.44435	4.26938	4.70874	4.41846	3.07615	5.24302	4.0472	5.98868	4.96953	6.43556	3.84343
Cfap57	1.61411	1.00573	0.891863	2.05418	1.01634	2.01256	0.791563	1.26548	0.9438	1.38341	1.5673	0.993329	0.973637	0.559382	1.00835	0.550726	0.928811	2.06289	1.60897	1.33165
Cfap61	4.23687	2.92271	2.36884	2.67663	3.38757	2.49172	1.43227	3.04239	2.8312	2.73729	3.21557	3.23729	2.9956	3.60047	2.62156	2.7257	1.60133	2.84424	2.57429	1.08955
Cfap65	6.4225	2.6713	5.12773	2.76999	3.0827	9.07215	3.09057	5.70776	5.40016	4.23832	2.67516	3.82587	2.62116	1.81776	7.79726	4.81808	8.93494	2.8755	8.07368	6.02233
Cfap69	14.0554	11.2192	15.9682	10.7996	8.19779	12.9693	13.2665	13.1923	17.6945	12.2733	9.13311	14.4939	7.48885	5.8376	16.7035	11.3706	17.4535	8.09498	15.9132	19.1562
Cfap70	2.18573	1.28856	1.05907	0.996017	1.11797	0.766752	1.16845	1.37317	0.865159	1.20682	0.999868	1.17726	1.04852	1.18857	1.37805	1.12888	0.832737	1.68783	2.42803	0.817186
Cfap74	12.1627	11.062	12.1504	14.223	11.4143	12.4205	11.7213	13.5962	13.9358	8.77087	11.8353	12.284	10.0725	6.50175	9.67934	10.049	15.3398	8.65755	16.7908	12.2102
Cfap97	29.7247	25.1093	29.8184	26.3609	27.8452	22.6483	27.2866	28.2422	27.5771	27.1658	36.6405	23.5065	32.1641	25.3775	28.5674	26.6503	19.471	32.8797	26.912	20.0641
Cfap97d2	0.504477	0.942876	0.836127	1.02714	0.64372	0.862584	1.35689	0.511636	2.35935	1.56	0.621577	0.88297	0.524312	0.209831	1.34444	0.63332	1.76145	0.531424	1.95999	1.02902
Cfdp1	72.8994	61.6891	62.4235	56.3317	66.4962	56.956	64.787	66.4997	74.5	70.3428	56.1492	64.6704	56.3529	50.3704	66.0071	68.966	72.5036	53.5075	63.3017	58.8303
Cfh	29.9265	42.2366	25.8891	23.1552	24.0173	33.3814	24.5355	34.6769	44.0392	29.756	31.8844	36.3818	23.365	21.9169	29.2059	38.131	29.9109	42.068	33.4938	45.2728
Cfl1	631.837	570.561	543.58	618.406	692.899	598.217	516.225	557.022	552.287	676.644	549.435	497.575	595.596	595.814	574.566	611.016	426.054	553.677	546.117	243.474
Cfl2	72.193	71.2422	70.5611	70.4301	73.3731	71.7457	80.0509	72.2616	70.4628	73.8458	62.9854	67.6128	65.0775	56.7321	76.0898	72.8473	76.6988	62.4458	78.8927	73.3557
Cflar	19.2313	19.5726	20.4137	16.3705	12.9064	15.5802	22.8017	17.5808	19.4609	17.4823	17.4864	16.8867	17.152	18.6289	20.434	16.5656	19.951	21.5596	17.7561	20.969
Cfp	2.08486	1.16286	2.39671	2.05418	1.11797	5.71805	2.11067	2.88085	4.22054	2.06035	1.70241	3.60515	1.57274	1.15362	3.99951	1.59692	4.19531	0.687695	2.25251	3.3895
Cgas	0.773478	1.28856	1.81149	1.21387	0.508221	0.926471	0.753874	1.45394	0.865158	1.47171	1.70241	2.17049	0.711531	0.384606	0.605052	1.23901	1.79347	0.656441	0.819159	1.99742
Cggbp1	79.2547	77.3393	78.6702	77.277	74.0841	65.4212	73.7946	66.2844	79.6381	69.4305	85.0882	69.4895	72.7159	79.593	62.3774	64.5334	67.5078	75.3543	68.0112	107.614
Cgn	4.06874	3.83743	2.75899	4.10826	2.20196	5.43055	4.3343	2.74624	3.98461	2.82558	2.78324	3.38444	5.91621	3.84516	3.49538	4.35005	2.72218	5.24534	4.58408	1.56031
Cgnl1	26.8329	27.3719	21.0679	17.522	25.4061	21.7858	27.6636	22.7769	18.7693	17.6594	12.4026	24.8308	19.4708	23.9443	18.1487	15.9132	17.6456	37.7242	17.8439	9.65386
Cgref1	17.6869	19.9555	14.0732	15.0945	13.6516	20.1567	20.5404	23.6115	22.3343	25.8415	13.8077	20.2693	14.5283	9.61275	20.8037	15.7755	27.1249	10.8141	17.9901	17.2194
Cgrrf1	24.7145	21.7154	21.1794	20.5098	23.0688	24.4371	28.4927	23.5576	27.9179	28.049	19.2389	26.0816	19.6955	14.087	29.2395	28.027	27.1248	15.471	23.3141	28.81
Chac1	4.90937	3.67693	2.89833	3.6103	5.42006	4.31252	3.16595	5.8693	3.11955	4.53265	5.67446	4.19373	5.87876	4.71904	3.39456	7.6538	3.81102	6.31347	4.44642	2.36057
Chac2	10.4912	9.77355	13.7388	11.8578	10.2641	14.1193	11.759	16.8269	14.208	13.1562	9.16011	12.3603	7.37651	6.46679	15.46	17.4549	14.9555	8.68881	11.7887	23.6047
Chadl	10.7018	12.2562	9.64228	12.3868	8.70592	15.0488	7.76397	10.3923	10.7216	13.7449	9.61949	10.9256	8.94915	10.5216	12.4352	7.76392	11.6697	9.22012	7.78116	7.6565
Chaf1a	5.12863	3.91518	6.94883	4.58508	4.98201	7.10723	4.5658	4.00231	6.15561	6.69644	5.73057	5.52711	3.8776	2.96891	6.81452	6.54949	6.42647	4.29555	7.40643	5.26461
Champ1	32.0113	32.243	28.5643	31.0293	38.1426	27.9828	26.3821	26.2498	28.7567	26.4006	33.641	24.3157	32.1643	42.3653	27.9287	29.8991	17.2613	36.9743	27.0584	15.8878
Chat	3.19449	5.5939	0.724657	0.622548	0.237223	0.990359	1.9976	0.700096	1.25837	1.6483	0.243287	0.441535	1.7974	2.20227	0.773095	1.12888	0.832737	2.00038	0.321873	0.393512
Chchd1	24.6473	25.9264	25.8891	28.944	29.2002	32.7744	27.3244	28.7	38.9536	41.5582	16.5098	40.0973	22.9532	19.3652	40.364	38.021	72.503	15.8148	31.9433	76.3833
Chchd10	182.55	166.374	145.641	159.314	194.646	155.571	179.131	187.608	171.6	186.254	110.592	165.354	155.245	170.583	172.285	178.297	155.25	149.826	160.709	99.8652
Chchd2	263.761	233.532	235.547	231.487	277.726	284.57	262.312	283.543	302.483	346.136	196.454	279.598	211.966	255.684	302.083	312.233	393.253	209.069	286.118	310.013
Chchd3	44.7215	51.2243	47.2915	42.5756	47.3907	46.5744	43.7947	47.4655	56.4914	56.687	41.6931	45.2842	40.664	30.4111	51.3874	55.1174	52.3602	41.1932	43.3517	43.7599
Chchd4	35.0711	32.1802	31.7413	38.7786	30.6229	46.0312	38.1787	37.2076	39.7142	54.2435	32.2899	36.1242	30.7039	23.7346	44.0944	49.171	54.9541	24.1597	37.355	47.6332
Chchd5	7.02775	4.52543	5.43428	7.62509	7.41867	6.80413	6.06798	7.00007	8.65069	6.06311	6.26891	5.66518	6.14087	6.1522	8.67108	8.58986	7.5899	7.1886	6.61108	5.32629
Chchd6	52.1861	52.0102	42.1919	51.4764	53.1838	63.4733	61.3573	68.6271	74.7628	80.3205	48.8263	63.2723	43.9214	31.2499	71.284	66.6804	90.7248	35.9111	69.0347	69.694
Chchd7	9.38152	12.5705	8.52757	12.5736	10.84	18.7192	14.4349	15.2654	14.9944	15.9229	6.94444	12.581	7.52629	11.8149	17.3757	15.4176	25.0753	8.06372	15.7962	17.5826
Chd1	16.3755	16.153	18.1419	18.02	11.5514	18.4956	17.8268	16.3692	13.2381	13.8921	17.6446	12.5442	14.6032	19.7148	16.7035	14.9221	15.7562	19.8779	18.1657	14.8287
Chd1l	7.80113	6.47383	7.63582	5.88223	5.25068	11.2124	5.16345	8.1039	9.20118	9.06519	9.34929	8.20343	7.30162	6.43184	9.64574	8.03924	6.72525	8.97007	7.72266	5.62891
Chd2	40.5676	33.7534	36.5804	31.9265	29.9039	32.8047	29.0204	32.3984	32.8784	25.1746	31.2161	33.0488	39.2861	31.2628	28.5338	24.8021	25.3857	44.4208	36.616	28.3089
Chd3	323.971	319.651	339.074	278.144	305.717	356.49	347.444	300.888	307.156	282.675	483.223	394.73	325.395	346.17	275.559	260.861	361.988	411.535	255.821	260.04
Chd4	119.472	136.234	120.025	117.894	140.243	121.833	110.202	105.188	105.325	99.2163	115.327	108.446	155.054	146.044	101.732	111.614	82.9104	153.273	119.757	67.1215
Chd6	48.5884	51.3814	51.9174	53.7796	57.7226	47.7242	50.0507	46.1729	42.9647	35.9661	47.0704	47.1601	66.2006	60.5774	51.421	42.1781	37.7249	76.5733	61.0785	29.1126
Chd7	12.5759	8.0137	13.4044	8.58988	9.6544	13.8637	11.0052	12.9231	11.3245	9.56554	10.5382	12.1396	14.753	15.5552	12.4016	12.0588	11.657	15.2522	12.8125	13.5274
Chd8	54.4696	50.0929	60.2781	52.6903	52.8447	60.4618	50.2393	49.5484	48.7833	49.2692	51.2207	51.7585	63.0552	52.1526	52.2613	55.997	41.5444	68.9813	56.1337	41.2054
Chd9	75.1517	66.7487	85.4141	64.3612	89.4633	72.1291	76.885	71.7767	61.2882	59.8651	72.0105	84.3142	72.9404	60.2627	73.7019	59.22	65.1699	81.9782	72.3113	78.1985
Chdh	8.75478	7.66616	7.0984	6.73158	4.57374	7.93247	5.21863	8.19921	6.56712	5.91315	6.06705	7.56936	7.82137	5.1011	7.62569	7.52263	4.5301	9.57101	9.6403	4.9276
Chek2	1.78223	0.91145	2.45244	2.30316	0.474346	1.75701	1.09307	1.80394	1.8875	2.03092	1.2971	1.80263	0.748974	0.314696	1.47887	1.65198	1.8255	1.094	1.98924	2.60267
Cherp	36.6579	37.2655	31.5252	39.9525	37.3847	33.1828	32.0631	31.5173	31.7696	36.033	33.5903	32.5627	40.006	35.5628	32.7175	36.9861	27.181	40.8307	32.8029	22.4155
Chfr	24.5801	18.0071	21.0959	12.7914	15.6841	29.7398	21.1058	26.1424	24.0383	23.2809	19.32	23.9847	12.4314	10.8362	25.4417	24.5855	24.4668	12.7206	26.9412	28.1443
Chia1	1.10973	0.817173	1.00333	2.14755	0.948592	1.98062	1.35689	0.592405	1.52051	1.79546	1.16199	1.6187	0.524312	0.419561	1.07557	0.936164	2.24182	0.375152	1.63822	0.998761
Chic1	32.8519	34.3172	33.5527	30.1577	32.2488	33.8286	26.8721	30.7192	28.8878	25.4	38.5857	28.8405	37.4064	30.8654	29.2395	27.7516	36.1878	40.5682	33.4645	41.036
Chic2	13.3829	15.4931	15.1322	11.2353	12.2628	15.3012	13.2665	17.3115	12.3731	16.747	13.1862	16.9586	14.2287	9.54284	15.8633	15.1974	21.1683	12.3456	17.1418	21.1838
[truncated: 11,523 more rows]

## Sheet: 3 Bulk seq DEGs
Differentially expressed genes (DEGs) from various group comparisons of bulk RNA sequencing of whole brain tissue (related to Fig. 1)
Comparison:	E4 (all ages) vs E3 (all ages)				E4 young vs E3 young				E4 mid vs E3 mid				E4 Aged vs E3 Aged				Aged vs Young				Mid vs Young				Aged vs Mid
Gene symbol	p value	ratio	"-log10(p)"	"log2(FC)"	p value	ratio	"-log10(p)"	"log2(FC)"	p value	ratio	"-log10(p)"	"log2(FC)"	p value	ratio	"-log10(p)"	"log2(FC)"	p value	ratio	"-log10(p)"	"log2(FC)"	p value	ratio	"-log10(p)"	"log2(FC)"	p value	ratio	"-log10(p)"	"log2(FC)"
Gm5905	6.30951e-08	0.516762	7.2	-0.952428	0.000985045	0.613988	3.00654	-0.703719	1.94707e-05	0.468316	4.71062	-1.09445	2.41711e-05	0.478979	4.6167	-1.06197	0.703864	1.06509	0.152512	0.0909815	0.790378	1.00106	0.102165	0.0015233	0.520144	1.06397	0.283876	0.0894582
Gm15510	3.30224e-07	50.5945	6.48119	5.66091	6.99659e-05	8831.35	4.15511	13.1084	0.00238747	15.282	2.62206	3.93376	9.88977e-05	6883.29	4.00481	12.7489	0.909882	0.779441	0.0410152	-0.359488	0.444236	0.815085	0.352386	-0.294978	0.381572	0.95627	0.418423	-0.0645103
Eps8l1	1.96611e-06	12.7565	5.70639	3.67316	0.00164472	12.4835	2.78391	3.64195	0.00229612	9.46031	2.639	3.24189	0.000172301	15.0977	3.76371	3.91625	0.241159	1.47031	0.617697	0.556123	0.486496	0.614358	0.312921	-0.702847	0.070677	2.39325	1.15072	1.25897
Serpina3n	6.36505e-05	4.19517	4.1962	2.06873	0.00212124	4.70213	2.67341	2.23331	0.0278913	3.82011	1.55453	1.93361	0.00744421	4.21945	2.12818	2.07705	0.292828	1.49643	0.533388	0.581524	0.678593	1.23202	0.168391	0.301023	0.51593	1.21462	0.287409	0.280501
Ighm	7.68267e-05	0.63453	4.11449	-0.656239	0.00123196	0.528518	2.9094	-0.919976	0.000845175	0.528136	3.07305	-0.921019	0.328019	0.861325	0.4841	-0.21537	0.0308068	1.21568	1.51135	0.281764	0.235247	1.13136	0.628475	0.178053	0.27846	1.07453	0.555237	0.103711
Gm10051	0.000103793	9.37587	3.98383	3.22895	0.352211	5.14712	0.453197	2.36377	0.000410877	2327.99	3.38629	11.1849	0.00388758	11.2974	2.41032	3.49792	0.0875701	0.644353	1.05764	-0.634077	0.00988987	0.589866	2.00481	-0.761541	0.293985	1.09237	0.531675	0.127464
Ulk2	0.000149386	0.742197	3.82569	-0.430127	0.00352866	0.691264	2.45239	-0.532691	0.0838049	0.831475	1.07673	-0.266256	0.00594466	0.717058	2.22587	-0.479837	0.164663	0.895444	0.783404	-0.159325	0.160332	0.886719	0.79498	-0.17345	0.987499	1.00984	0.00546337	0.0141255
Cdc25c	0.000181958	0.785518	3.74003	-0.348284	0.852451	0.885519	0.0693307	-0.175405	1.68798e-07	0.000416078	6.77263	-11.2309	0.75376	1.06989	0.122767	0.0974595	0.950961	1.02726	0.0218374	0.0387993	1.69678e-06	0.247416	5.77038	-2.01499	1.90899e-06	4.15195	5.7192	2.05379
Gm26834	0.000208909	7.11962	3.68004	2.8318	0.0209733	4.77066	1.67833	2.25419	0.000835192	4092.27	3.07821	11.9987	0.150729	3.30634	0.821802	1.72523	0.410051	1.3195	0.387162	0.399991	0.552313	1.57861	0.257815	0.658654	0.164677	0.835863	0.783366	-0.258662
Gm47283	0.00041591	0.302654	3.381	-1.72426	0.00370019	0.00445859	2.43178	-7.8092	0.024894	0.678698	1.60391	-0.559159	0.104084	0.128835	0.982617	-2.95641	0.207841	1.47559	0.682269	0.561288	0.560483	2.33957	0.251437	1.22624	0.484501	0.630709	0.314705	-0.664954
Cort	0.000417975	2.15762	3.37885	1.10944	0.000119295	4.35272	3.92338	2.12192	0.268332	1.47016	0.571327	0.555976	0.164169	1.61792	0.784708	0.694138	0.306007	0.970893	0.514268	-0.0426165	0.984579	0.754338	0.00674965	-0.406716	0.29737	1.28708	0.526703	0.3641
Gm21887	0.000569273	0.433438	3.24468	-1.2061	0.000259458	0.0166171	3.58593	-5.91119	0.178544	0.542956	0.748256	-0.881093	0.207359	0.532653	0.683277	-0.908732	0.0215835	2.33583	1.66588	1.22394	0.0209803	3.64612	1.67819	1.86636	0.989252	0.640635	0.00469324	-0.642426
Gm13375	0.000667134	0.596578	3.17579	-0.745217	0.69861	1.05603	0.155765	0.0786481	0.020788	0.59869	1.68219	-0.740118	0.000100289	0.385712	3.99875	-1.3744	0.0438799	1.48013	1.35773	0.565727	0.0763294	1.33968	1.11731	0.421892	0.776932	1.10484	0.109617	0.143835
Gm47461	0.000757187	3.31085	3.1208	1.7272	0.0489704	4.547	1.31007	2.18491	0.00691808	1802.33	2.16001	10.8157	0.0788041	1.15171	1.10345	0.203772	0.92589	0.582134	0.0334404	-0.780578	0.368845	0.362161	0.433156	-1.4653	0.418796	1.60739	0.377998	0.684721
Gm6755	0.000784338	0.363381	3.1055	-1.46044	0.765317	0.95445	0.116159	-0.067258	0.0409989	0.275099	1.38723	-1.86198	0.00028932	0.000659746	3.53862	-10.5658	0.0142068	0.546392	1.8475	-0.871992	0.796014	1.50739	0.0990793	0.592051	0.0245719	0.362476	1.60956	-1.46404
Gm9017	0.000998078	8.25329	3.00084	3.04497	0.0266729	2495.52	1.57393	11.2851	0.00576959	1194.18	2.23886	10.2218	0.223396	3.07607	0.650925	1.62109	0.0475781	1.15839	1.32259	0.212116	0.616106	0.478739	0.210344	-1.06269	0.123196	2.41966	0.909403	1.27481
R3hdm4	0.00104708	0.842144	2.98002	-0.247861	0.235971	0.910348	0.627141	-0.135509	0.00532683	0.786712	2.27353	-0.346093	0.028898	0.832465	1.53913	-0.264538	0.13588	0.921694	0.866846	-0.11764	0.791977	0.993849	0.101287	-0.00890101	0.212036	0.927398	0.673591	-0.108739
Uspl1	0.00113679	0.832058	2.94432	-0.265243	0.0235631	0.814097	1.62777	-0.296728	0.108189	0.8709	0.965817	-0.199421	0.0204349	0.811949	1.68963	-0.300539	0.412459	0.953115	0.384619	-0.0692772	0.824063	0.986419	0.0840394	-0.0197281	0.547198	0.966238	0.261855	-0.0495491
Wdfy1	0.00116684	0.505278	2.93299	-0.984851	0.043408	0.471121	1.36243	-1.08583	0.0328724	0.520556	1.48317	-0.941874	0.0409022	0.528894	1.38825	-0.91895	0.776667	0.960341	0.109765	-0.0583807	0.418951	0.834395	0.377836	-0.261197	0.596252	1.15094	0.22457	0.202816
Gm37020	0.00121745	0.0563454	2.91455	-4.14956	0.0427048	0.0623515	1.36952	-4.00343	0.231301	0.118087	0.635823	-3.08208	0.00463874	0.00039796	2.3336	-11.2951	0.705335	1.4887	0.151604	0.574053	0.635334	1.40531	0.196998	0.490887	0.92284	1.05934	0.0348737	0.0831659
Gm31881	0.00126079	4.19583	2.89936	2.06896	0.20645	2.1316	0.685184	1.09194	0.0011357	2341.4	2.94474	11.1932	0.165758	2.88763	0.780525	1.52989	0.864271	0.973845	0.0633501	-0.0382362	0.15058	0.989056	0.822234	-0.0158759	0.20067	0.984621	0.697517	-0.0223603
Pon2	0.00127572	0.772012	2.89425	-0.373304	0.0281352	0.758046	1.55075	-0.399643	0.124521	0.837208	0.904757	-0.256342	0.0174595	0.72629	1.75797	-0.461381	0.880037	0.985263	0.0554992	-0.0214191	0.661784	0.959239	0.179284	-0.0600374	0.773844	1.02713	0.111347	0.0386183
Rpl21-ps12	0.0014399	1.76056	2.84167	0.816032	0.0158313	2325.07	1.80048	11.1831	0.0036153	2159.97	2.44186	11.0768	0.61669	0.332751	0.209933	-1.58749	0.0556393	1.79838	1.25462	0.846702	0.634329	0.929024	0.197685	-0.106212	0.135357	1.93578	0.868519	0.952914
Rdh13	0.0014843	0.708361	2.82848	-0.497444	0.256881	0.833122	0.590268	-0.263401	0.02226	0.647743	1.65247	-0.626507	0.0112352	0.656718	1.94942	-0.606654	0.71556	1.06953	0.145354	0.0969797	0.349659	0.943774	0.456355	-0.0834866	0.200112	1.13325	0.698726	0.180466
Gm26788	0.00179497	1.82294	2.74594	0.866269	0.00010162	4220.02	3.99302	12.043	0.180464	1.5655	0.743609	0.646624	0.984302	0.806293	0.00687141	-0.310624	0.00434381	1.61714	2.36213	0.693442	0.103296	0.888367	0.985918	-0.170773	0.13848	1.82035	0.858614	0.864215
Crb1	0.00180123	3.64539	2.74443	1.86607	0.00958314	4.87544	2.01849	2.28553	0.113481	2.96446	0.945077	1.56777	0.0913045	3.47304	1.03951	1.7962	0.878411	0.898804	0.0563024	-0.153922	0.784323	1.01724	0.105505	0.0246545	0.67018	0.883574	0.173808	-0.178576
Gm10766	0.00219395	0.276381	2.65877	-1.85527	0.0553311	0.586744	1.25703	-0.769198	0.279451	0.00133984	0.553694	-9.54372	0.00725865	0.000877012	2.13914	-10.1551	0.360003	0.429754	0.443694	-1.21842	0.0341565	0.281431	1.46653	-1.82915	0.192124	1.52703	0.716418	0.610728
4933429H19Rik	0.00221975	20.1361	2.6537	4.33171	0.0260006	13.7827	1.58502	3.78478	0.0965846	361.442	1.01509	8.49762	0.0603284	1141.56	1.21948	10.1568	0.127798	0.335716	0.893477	-1.57469	0.0929727	0.106496	1.03164	-3.23113	0.860712	3.15239	0.0651424	1.65645
4933403O08Rik	0.00230929	12.0303	2.63652	3.5886	0.103492	2.18281	0.985092	1.12619	0.00587166	2765.61	2.23124	11.4334	0.206081	14.027	0.685962	3.81013	0.694529	2.63216	0.15831	1.39625	0.74856	2.75721	0.125773	1.46321	0.942145	0.954647	0.0258821	-0.0669607
Gm48734	0.00244989	13.5452	2.61085	3.75971	0.345746	2.28361	0.461243	1.19132	0.00457955	2570.62	2.33918	11.3279	0.0738298	606.064	1.13177	9.24333	0.512183	0.661041	0.290575	-0.597188	0.781129	2.80028	0.107277	1.48557	0.35441	0.236063	0.450494	-2.08276
E030037K01Rik	0.00248524	0.680909	2.60463	-0.554466	0.0226318	0.686505	1.64528	-0.542659	0.00105838	0.000508293	2.97536	-10.9421	0.764102	1.80781	0.116849	0.854239	0.0873593	1.13769	1.05869	0.186104	0.282865	0.676301	0.54842	-0.564263	0.0093252	1.68222	2.03034	0.750368
Sostdc1	0.00252981	0.68419	2.59691	-0.547531	0.0019621	0.482875	2.70728	-1.05028	0.018576	0.55712	1.73105	-0.84394	0.894744	1.04483	0.0483011	0.0632717	0.0254587	1.31738	1.59416	0.39767	0.174478	1.18354	0.758259	0.243111	0.318939	1.11308	0.496293	0.154559
Prokr1	0.00266279	1.681	2.57466	0.749317	0.99515	0.985545	0.00211135	-0.0210057	0.000476686	1152.02	3.32177	10.17	0.0939237	2.86738	1.02722	1.51973	0.123613	0.395766	0.907936	-1.33728	0.00151698	0.229383	2.81902	-2.12417	0.0474562	1.72535	1.32371	0.78689
Cldn2	0.00272784	0.660972	2.56418	-0.597338	0.0158386	0.537159	1.80028	-0.896579	0.00438222	0.455009	2.35831	-1.13603	0.92469	1.02687	0.0340039	0.038253	0.660066	1.0236	0.180412	0.033653	0.0611498	0.736372	1.2136	-0.441493	0.0251143	1.39006	1.60008	0.475146
Rpl28	0.00287523	0.80797	2.54133	-0.307627	0.0092491	0.7227	2.0339	-0.468531	0.551388	0.936295	0.258543	-0.0949649	0.0244576	0.766304	1.61159	-0.384011	0.490761	1.06131	0.30913	0.0858486	0.123492	1.12463	0.908361	0.169452	0.373144	0.943698	0.428124	-0.0836036
Tmem269	0.00293063	0.062349	2.53304	-4.00349	0.356075	0.433394	0.448458	-1.20625	0.0510194	0.000402641	1.29226	-11.2782	0.00903167	0.000392443	2.04423	-11.3152	0.916951	2.11682	0.0376539	1.0819	0.631926	2.06323	0.199334	1.0449	0.560542	1.02598	0.251392	0.0369959
Col22a1	0.00295025	2.15447	2.53014	1.10733	0.00630013	3.23668	2.20065	1.69451	0.0148325	2.73992	1.82879	1.45413	0.867284	1.16332	0.0618388	0.218244	0.897957	0.855679	0.0467444	-0.224858	0.752942	0.872644	0.123238	-0.196535	0.85178	0.980559	0.0696724	-0.0283239
Vrtn	0.00302457	0.00107303	2.51934	-9.8641	1	1	1.30184e-15	0	0.0173937	0.000563204	1.75961	-10.7941	0.00384933	0.000981088	2.41462	-9.99333	0.0305635	510.138	1.5148	8.99474	0.0802975	888.278	1.0953	9.79487	0.626378	0.5743	0.203164	-0.800123
Gm43110	0.00312654	2.3085	2.50494	1.20696	0.678207	1.64364	0.168638	0.716898	6.36327e-05	48.1214	4.19632	5.58861	0.77015	1.4182	0.113425	0.504061	0.883701	0.823124	0.0536946	-0.280819	0.00426444	0.594586	2.37014	-0.750044	0.00589561	1.38437	2.22947	0.469225
Gm44250	0.00315615	0.771747	2.50084	-0.373799	0.000398179	0.463193	3.39992	-1.11031	0.0107189	0.599974	1.96985	-0.737027	0.213046	1.29494	0.671526	0.372887	0.00620037	1.4051	2.20758	0.490674	0.748099	1.0195	0.126041	0.0278615	0.0125083	1.37823	1.9028	0.462813
Gm29770	0.00319251	0.651128	2.49587	-0.618986	0.347451	1.09336	0.459107	0.128775	0.0911963	0.00459438	1.04002	-7.76591	0.00558473	0.000809947	2.253	-10.2699	0.0600004	0.27663	1.22185	-1.85397	0.00820593	0.0489517	2.08587	-4.3525	0.346449	5.65108	0.46036	2.49853
Oscar	0.00330599	6.36381	2.4807	2.66989	0.217918	2.88506	0.661706	1.5286	0.195459	9.92132	0.708944	3.31053	0.00447956	3994.81	2.34876	11.9639	0.155358	0.697665	0.808667	-0.519395	0.141941	0.611028	0.847892	-0.71069	0.95832	1.14179	0.0184896	0.191295
Sbsn	0.00346563	0.512295	2.46022	-0.964952	0.00799952	0.214275	2.09694	-2.22247	0.056026	0.619921	1.25161	-0.689844	0.430134	0.708443	0.366396	-0.497276	0.12375	1.4452	0.907456	0.531264	0.68002	1.1967	0.167478	0.259058	0.247133	1.20765	0.60707	0.272206
A230087F16Rik	0.0035675	3.13324	2.44764	1.64766	0.0377166	9.01329	1.42347	3.17205	0.0520861	2.50862	1.28328	1.3269	0.154065	3.03894	0.812297	1.60357	0.188152	6.45849	0.72549	2.6912	0.807979	2.4516	0.0926	1.29372	0.27675	2.6344	0.557912	1.39747
Gm42933	0.00369815	15.6993	2.43202	3.97263	0.275491	6.08263	0.559892	2.6047	0.0657413	1243.91	1.18216	10.2807	0.01473	971.491	1.8318	9.92406	0.901227	0.604594	0.0451659	-0.725962	0.524034	0.773954	0.28064	-0.369679	0.606704	0.781175	0.217023	-0.356282
Hist1h4n	0.00382737	0.424148	2.4171	-1.23736	0.00320978	0.00186155	2.49352	-9.06928	0.388217	2.89406	0.410925	1.5331	0.158891	0.460343	0.798901	-1.11922	0.334987	0.736119	0.474973	-0.441989	0.669575	0.635774	0.174201	-0.653414	0.584367	1.15783	0.233315	0.211426
Gm12481	0.00398331	2.24519	2.39976	1.16684	0.050937	2.62165	1.29297	1.39047	0.233992	1.58209	0.630798	0.661834	0.0273799	2.67957	1.56257	1.422	0.657248	1.02827	0.182271	0.0402255	0.899803	0.877441	0.0458527	-0.188626	0.750047	1.1719	0.124911	0.228851
Gm16316	0.0040191	4.76338	2.39587	2.25199	0.327299	1.90215	0.485056	0.927631	0.0244517	10.9324	1.61169	3.45054	0.0369415	6.97851	1.43248	2.80292	0.499574	0.808643	0.3014	-0.306425	0.619694	1.47272	0.207823	0.558488	0.855975	0.549079	0.0675387	-0.864913
Slc25a2	0.00402656	11.6277	2.39507	3.5395	0.325793	491.484	0.487058	8.941	0.0302563	9.97735	1.51918	3.31866	0.0302265	11.8139	1.51961	3.56242	0.0368415	6.84662	1.43366	2.77539	0.0341111	7.1425	1.4671	2.83643	0.969839	0.958574	0.0133004	-0.0610387
Ly6m	0.00420079	8.05342	2.37667	3.0096	0.0119148	1293.22	1.92391	10.3367	0.0444751	2385.01	1.35188	11.2198	0.479148	0.780321	0.31953	-0.35786	0.926495	0.692635	0.0331569	-0.529832	0.656613	1.8436	0.18269	0.882524	0.724114	0.375698	0.140193	-1.41236
Gm15406	0.00435682	0.000721072	2.36083	-10.4376	0.231086	0.000685885	0.636226	-10.5097	0.00284409	0.000402245	2.54606	-11.2796	0.351043	0.00461226	0.45464	-7.76031	0.844107	0.149327	0.0736023	-2.74345	0.133858	1.70452	0.873354	0.769367	0.0938466	0.0876064	1.02758	-3.51282
Gm10052	0.00448641	1.18833	2.3481	0.248936	0.209321	1.13597	0.679186	0.18392	0.121661	1.15774	0.914849	0.211314	0.0145605	1.27584	1.83682	0.351452	0.982275	1.00514	0.0077667	0.00739182	0.993178	0.99713	0.00297306	-0.00414686	0.989097	1.00803	0.00476125	0.0115387
Pimreg	0.00453339	2.08418	2.34358	1.05948	0.662745	2.36536	0.178654	1.24206	1.76932e-05	2621.17	4.75219	11.356	0.534721	0.614507	0.271873	-0.702499	0.839418	0.548059	0.0760217	-0.867596	0.000845276	0.415828	3.073	-1.26594	0.00133099	1.31799	2.87582	0.398344
Olfr1392	0.00454523	0.0917494	2.34244	-3.44616	0.110285	0.140737	0.957484	-2.82893	1	1	2.16974e-15	0	0.00097903	0.000548065	3.0092	-10.8334	0.108928	0.473713	0.962859	-1.07792	0.000303647	0.000518967	3.51763	-10.9121	0.0122482	912.8	1.91193	9.83416
Rell1	0.00457414	0.762814	2.33969	-0.390597	0.0130717	0.660847	1.88367	-0.597611	0.0133433	0.672638	1.87474	-0.572099	0.911378	1.00284	0.0403015	0.00409543	0.517995	0.912224	0.285675	-0.132539	0.271108	0.889043	0.566857	-0.169675	0.6396	1.02607	0.194091	0.0371359
H3c14	0.00460944	0.0859562	2.33635	-3.54026	0.0477467	0.000609284	1.32106	-10.6806	0.282401	0.232039	0.549134	-2.10756	0.0288178	0.00568391	1.54034	-7.4589	0.355792	0.471835	0.448804	-1.08364	0.10944	1.03699	0.960826	0.0524066	0.47052	0.455003	0.327422	-1.13605
Gm9812	0.0046289	3.75482	2.33452	1.90874	0.317817	2.48703	0.497822	1.31442	0.0345996	12.0418	1.46093	3.58997	0.034211	3.87691	1.46583	1.95491	0.602518	0.957918	0.22003	-0.0620261	0.412588	0.534442	0.384483	-0.903896	0.761019	1.79237	0.118605	0.841869
Magee2	0.00464736	1.35541	2.33279	0.438725	0.0452533	1.41578	1.34435	0.501598	0.116895	1.31178	0.932205	0.391527	0.0879611	1.34131	1.05571	0.423648	0.5586	1.04768	0.252899	0.0671923	0.906032	0.990215	0.0428567	-0.0141866	0.639589	1.05803	0.194099	0.0813789
Steap1	0.00471792	0.549383	2.32625	-0.864115	0.00250513	0.27167	2.60117	-1.88007	0.0165865	0.293513	1.78025	-1.7685	0.576368	1.2701	0.2393	0.344941	0.0941711	1.32958	1.02608	0.410967	0.823564	1.02994	0.0843024	0.0425553	0.140644	1.29093	0.85188	0.368412
Gm17167	0.0047956	3.13132	2.31916	1.64677	0.306346	4.58393	0.513788	2.19659	0.000335686	57.5601	3.47407	5.847	0.922441	1.47131	0.0350613	0.557099	0.982677	1.827	0.00758907	0.86948	0.0188516	1.04049	1.72465	0.0572567	0.0180036	1.75592	1.74464	0.812223
Gm49673	0.00490558	2.06453	2.30931	1.04581	0.0136196	12.3324	1.86584	3.62439	0.0155226	3.55161	1.80904	1.82847	0.883728	1.08269	0.0536815	0.114616	0.042291	2.6552	1.37375	1.40882	0.904342	1.47405	0.0436673	0.559784	0.0331424	1.8013	1.47962	0.849038
Rwdd4a	0.00493813	0.833962	2.30644	-0.261946	0.0326212	0.799285	1.4865	-0.323217	0.100479	0.843153	0.997927	-0.246133	0.148867	0.861559	0.827202	-0.214978	0.899074	0.987051	0.0462045	-0.0188033	0.285487	0.930517	0.544413	-0.103896	0.343797	1.06076	0.463698	0.0850926
Sae1	0.00511603	0.853197	2.29107	-0.22905	0.229988	0.897473	0.638296	-0.156059	0.0416169	0.827468	1.38073	-0.273224	0.0510793	0.83828	1.29176	-0.254496	0.646762	1.03445	0.189256	0.0488657	0.406959	1.06119	0.39045	0.0856859	0.70606	0.974801	0.151158	-0.0368203
Khdrbs1	0.00511791	1.14403	2.29091	0.194131	0.102851	1.13406	0.987792	0.181501	0.0571412	1.15933	1.24305	0.213291	0.0926778	1.13852	1.03302	0.187157	0.464199	1.03623	0.333296	0.0513422	0.465057	1.03704	0.332494	0.0524738	0.998853	0.999216	0.000498591	-0.00113161
Arhgap27os3	0.00525371	0.27444	2.27953	-1.86544	0.000152806	1359.22	3.81586	10.4086	6.21002e-05	0.000369868	4.20691	-11.4007	8.08757e-05	0.000443391	4.09218	-11.1391	0.836251	1.6588	0.0776635	0.730144	0.769377	1.9884	0.113861	0.991607	0.930889	0.834241	0.0311023	-0.261463
Vpreb1	0.0052994	0.260694	2.27577	-1.93957	0.027462	0.0633435	1.56127	-3.98066	0.0455648	0.000408742	1.34137	-11.2565	0.354597	0.679474	0.450265	-0.557509	0.462623	1.36212	0.334772	0.44585	0.172571	0.592099	0.763032	-0.756089	0.0437019	2.30049	1.3595	1.20194
F5	0.00530642	0.654461	2.2752	-0.611622	0.00164117	0.333518	2.78485	-1.58416	0.0270134	0.472003	1.56842	-1.08313	0.543778	1.3774	0.264579	0.461949	0.153003	1.18995	0.815301	0.250898	0.674188	0.977603	0.171219	-0.0326788	0.300845	1.21721	0.521657	0.283577
Pcdhgb1	0.00543079	1.76121	2.26514	0.816565	0.330901	1.38988	0.480303	0.474957	0.0138266	2.13783	1.85928	1.09615	0.096918	1.75783	1.0136	0.813795	0.0596558	1.53665	1.22435	0.619788	0.378529	1.31021	0.421901	0.389798	0.282128	1.17283	0.549554	0.22999
Tnnt1	0.0054427	1.88604	2.26419	0.915359	0.0689571	2.04205	1.16142	1.03002	0.0700331	1.91497	1.1547	0.937324	0.123152	1.74976	0.909558	0.80716	0.0578611	1.34134	1.23761	0.423677	0.019638	1.53023	1.7069	0.61375	0.597676	0.876561	0.223534	-0.190073
Bpifb4	0.00548374	0.000852517	2.26092	-10.196	0.309779	0.00222551	0.508948	-8.81165	0.00466187	0.000551799	2.33144	-10.8236	0.247796	0.00079529	0.605907	-10.2962	0.917003	2.79437	0.0376295	1.48252	0.138961	4.02645	0.857107	2.00951	0.166263	0.694003	0.779205	-0.526986
Blvrb	0.00584986	0.734434	2.23285	-0.445295	0.0815497	0.728759	1.08858	-0.456486	0.0378147	0.670638	1.42234	-0.576395	0.199015	0.801886	0.701114	-0.318531	0.035604	1.31857	1.4485	0.398969	0.134199	1.20661	0.87225	0.270959	0.489697	1.09279	0.310072	0.12801
Fank1	0.00587909	0.623051	2.23069	-0.682578	0.678993	0.89626	0.168135	-0.158011	0.028366	0.483776	1.5472	-1.04759	0.0177476	0.504152	1.75086	-0.988069	0.534966	0.974212	0.271674	-0.0376925	0.0625695	0.714526	1.20364	-0.484942	0.192498	1.36344	0.715573	0.44725
Gm43662	0.00593418	3.77385	2.22664	1.91604	0.264072	4.33679	0.578278	2.11663	0.00707746	1801.65	2.15012	10.8151	0.2398	2.14595	0.620151	1.10161	0.139078	2.26893	0.856742	1.18201	0.994621	1.07143	0.00234251	0.0995412	0.140724	2.11766	0.851631	1.08247
Plekhg6	0.0059595	1.47813	2.22479	0.563772	0.278491	0.878674	0.555189	-0.186601	0.000426192	2307.53	3.37039	11.1721	0.976707	0.952728	0.0102356	-0.0698636	0.19866	1.97471	0.70189	0.981639	0.109701	0.851313	0.95979	-0.232238	0.0074794	2.3196	2.12613	1.21388
Prss30	0.00600784	0.181723	2.22128	-2.46018	0.00497863	0.000405072	2.30289	-11.2695	0.368965	0.370678	0.433015	-1.43176	0.218317	0.250228	0.660911	-1.99868	0.194197	1.42337	0.711758	0.509309	0.852436	0.749	0.069338	-0.416963	0.141693	1.90036	0.848652	0.926272
Gm47435	0.00614884	0.000955523	2.21121	-10.0314	0.395688	0.009456	0.402647	-6.72455	0.228131	0.000782011	0.641815	-10.3205	0.00435818	0.000569757	2.36069	-10.7774	0.107574	16.4505	0.968293	4.04006	0.792334	11.988	0.101092	3.58352	0.170729	1.37225	0.767694	0.456538
Gm11733	0.00631848	0.665327	2.19939	-0.587863	0.924358	1.53726	0.0341599	0.620359	0.000401967	0.000485632	3.39581	-11.0078	0.281247	1.1913	0.550913	0.252537	0.689406	1.71954	0.161525	0.782021	0.033819	1.13825	1.47084	0.186814	0.0746418	1.51069	1.12702	0.595207
Gm9936	0.00647232	1.89525	2.18894	0.922389	0.842399	0.70111	0.0744824	-0.512287	0.000920606	70.6521	3.03593	6.14266	0.133152	2.23083	0.875652	1.15758	0.0885664	0.312077	1.05273	-1.68003	0.0222339	0.697757	1.65298	-0.519204	0.490774	0.447258	0.309119	-1.16082
Thnsl1	0.00655251	1.20956	2.18359	0.274488	0.0932586	1.20588	1.03031	0.270082	0.364221	1.10897	0.438635	0.149216	0.0171511	1.32094	1.76571	0.401568	0.157384	0.896242	0.80304	-0.158039	0.104821	0.866601	0.97955	-0.20656	0.818329	1.0342	0.087072	0.0485208
Itga5	0.00664724	0.579699	2.17736	-0.786625	0.0055978	0.397918	2.25198	-1.32946	0.278077	0.716517	0.555835	-0.480928	0.306788	0.735327	0.513161	-0.443542	0.473883	0.776721	0.324329	-0.364532	0.393636	0.757508	0.404905	-0.400667	0.888228	1.02536	0.0514757	0.0361356
Gm45220	0.00672962	2.87304	2.17201	1.52258	0.00661293	19.7258	2.17961	4.30201	0.821277	1.38009	0.0855105	0.464764	0.0600698	6.6237	1.22134	2.72764	0.35529	1.24386	0.449417	0.314823	0.0454172	2.27189	1.34278	1.18389	0.244616	0.547499	0.611514	-0.869072
Gm37696	0.00674456	0.529363	2.17105	-0.91767	0.0689177	0.490589	1.16167	-1.02741	0.0177241	0.364248	1.75144	-1.45701	0.456522	0.781493	0.340538	-0.355695	0.526234	1.13451	0.278821	0.182063	0.988793	1.11171	0.00489443	0.152785	0.517268	1.0205	0.286285	0.0292781
Rgs1	0.00675613	0.644586	2.1703	-0.633556	0.886582	0.973229	0.0522812	-0.0391483	0.000306547	0.0432053	3.5135	-4.53265	0.497192	0.662108	0.303476	-0.594862	0.471933	0.647675	0.32612	-0.626658	0.00185198	0.300758	2.73236	-1.73332	0.00923645	2.15348	2.03449	1.10667
Tbx21	0.0068202	12.0459	2.1662	3.59047	0.00506014	2226.11	2.29584	11.1203	0.0707327	600.176	1.15038	9.22924	0.858044	2.89184	0.0664906	1.53199	0.756478	0.534932	0.121204	-0.902573	0.378857	0.269935	0.421524	-1.88931	0.239392	1.9817	0.62089	0.986742
Gm5859	0.00684109	3.565	2.16487	1.8339	0.0496366	3.17533	1.3042	1.66691	0.00605302	11071.3	2.21803	13.4345	0.939558	1.72405	0.0270764	0.785799	0.934893	1.38895	0.0292381	0.473993	0.443219	1.03242	0.353382	0.046036	0.397448	1.34533	0.40072	0.427957
Gm45631	0.00686203	0.180563	2.16355	-2.46943	0.342322	0.269444	0.465566	-1.89194	0.00481739	0.000235628	2.31719	-12.0512	0.285473	0.368647	0.544435	-1.43969	0.291982	0.856213	0.534644	-0.223959	0.307796	1.04101	0.511737	0.0579864	0.971645	0.822481	0.0124925	-0.281945
P2rx4	0.00687837	0.811653	2.16251	-0.301065	0.101341	0.811579	0.994216	-0.301197	0.0148128	0.716162	1.82936	-0.481642	0.396646	0.901524	0.401597	-0.149563	0.047701	1.20475	1.32147	0.268731	0.871981	1.02257	0.0594929	0.0321986	0.0654201	1.17816	1.18429	0.236532
Gm47766	0.00713607	2.47526	2.14654	1.30758	0.0275247	18.0478	1.56028	4.17375	0.284707	1.82605	0.545602	0.868725	0.0952722	1.37394	1.02103	0.458323	0.886732	0.647034	0.0522076	-0.628085	0.301494	2.25219	0.520721	1.17133	0.242643	0.287291	0.615032	-1.79941
Tbl2	0.007157	1.26653	2.14527	0.340879	0.803893	1.03779	0.0948016	0.0535157	0.149951	1.24628	0.824052	0.317627	0.00256946	1.58169	2.59016	0.661465	0.749612	0.994865	0.125163	-0.00742708	0.92791	1.0207	0.0324943	0.0295584	0.682457	0.974689	0.165925	-0.0369855
Kcnj13	0.00720493	0.720282	2.14237	-0.473367	0.00154922	0.398927	2.80989	-1.3258	0.0589571	0.621001	1.22946	-0.687332	0.625849	1.1814	0.203531	0.2405	0.0225132	1.38492	1.64756	0.469805	0.493427	1.02928	0.306777	0.0416345	0.0888396	1.34553	1.05139	0.428171
B430306N03Rik	0.00737471	2.30031	2.13225	1.20183	0.0677314	1.58261	1.16921	0.662304	0.052369	3.64022	1.28093	1.86403	0.240107	2.28166	0.619596	1.19008	0.382356	1.7522	0.417532	0.809168	0.985526	0.996876	0.00633206	-0.00451428	0.372874	1.75769	0.428438	0.813683
Gm49415	0.00743646	831.973	2.12863	9.70039	0.000908293	2103.89	3.04177	11.0388	1	1	1.30184e-15	0	0.225661	391.028	0.646543	8.61113	0.0703128	0.186246	1.15297	-2.42472	0.0116372	0.000950168	1.93415	-10.0395	0.386597	196.014	0.412742	7.61481
S100a7a	0.00746813	0.351839	2.12679	-1.50701	0.0571757	0.250461	1.24279	-1.99734	0.0427832	0.278155	1.36873	-1.84604	0.324303	0.578896	0.489049	-0.788625	0.491883	1.20563	0.308138	0.269783	0.833264	1.60116	0.0792173	0.67912	0.631374	0.752969	0.199713	-0.409337
Kat2b	0.00747146	0.84894	2.12659	-0.236266	0.0213569	0.791654	1.67046	-0.337058	0.505003	0.94276	0.296706	-0.0850371	0.0582201	0.828322	1.23493	-0.271737	0.993746	0.997749	0.00272466	-0.0032512	0.117362	0.89507	0.930472	-0.159927	0.119022	1.11472	0.924371	0.156676
Ighg2c	0.0075399	0.458835	2.12263	-1.12395	0.174777	0.237561	0.757517	-2.07363	0.170413	0.723154	0.768496	-0.467624	0.0287443	0.392619	1.54145	-1.3488	0.612103	1.52966	0.213176	0.613207	0.927554	1.63979	0.032661	0.713513	0.550635	0.932835	0.259136	-0.100306
Kitl	0.00772537	0.865524	2.11208	-0.208355	0.000220634	0.687344	3.65633	-0.540896	0.806187	1.02018	0.0935643	0.0288231	0.4183	0.934815	0.378512	-0.0972471	0.73585	0.961693	0.133211	-0.0563523	0.379557	0.929479	0.420722	-0.105506	0.583464	1.03466	0.233986	0.0491539
Srxn1	0.00797236	0.873291	2.09841	-0.195465	0.0858824	0.869615	1.0661	-0.201551	0.139979	0.884289	0.853938	-0.17741	0.0865697	0.866847	1.06263	-0.206151	0.927785	0.993649	0.0325526	-0.00919167	0.195124	0.924615	0.709688	-0.113076	0.225934	1.07466	0.646018	0.103884
Hist1h4m	0.00798014	4.77639	2.09799	2.25592	0.0810041	2211.94	1.09149	11.1111	0.32447	2.1486	0.488825	1.1034	0.0329147	2378.19	1.48261	11.2156	0.747015	1.07487	0.126671	0.104163	0.408673	2.47984	0.388624	1.31025	0.61041	0.433443	0.214379	-1.20609
Lepr	0.00799475	0.747334	2.0972	-0.420176	0.0263174	0.582021	1.57976	-0.780856	0.00464485	0.526318	2.33303	-0.925993	0.632908	1.14867	0.198659	0.199964	0.152495	1.22571	0.816743	0.293615	0.22626	0.859427	0.645393	-0.218554	0.0133635	1.42619	1.87408	0.512169
Gm44573	0.00816396	0.209196	2.0881	-2.25708	0.00209879	0.000366921	2.67803	-11.4122	0.45759	0.549243	0.339524	-0.864484	0.0325773	0.062393	1.48709	-4.00247	0.714293	0.656902	0.146124	-0.606249	0.121468	1.36462	0.915539	0.448497	0.225872	0.481382	0.646137	-1.05475
Crlf2	0.00823799	1.30395	2.08418	0.382892	0.429081	1.12127	0.367461	0.165138	0.0373589	1.38722	1.42761	0.472194	0.05112	1.40888	1.29141	0.494548	0.485706	1.10536	0.313626	0.144513	0.515971	1.08865	0.287374	0.122534	0.961292	1.01535	0.0171445	0.0219794
Creb3l4	0.00827399	2.84804	2.08228	1.50997	0.679177	2.16442	0.168017	1.11398	0.0206014	6.78414	1.6861	2.76217	0.0425293	1.86232	1.37131	0.897098	0.112742	0.538487	0.947915	-0.893017	0.137604	0.793976	0.861368	-0.332832	0.910755	0.678215	0.0405984	-0.560185
Cyp7b1	0.00830223	1.24269	2.08081	0.313465	0.00819711	1.44641	2.08634	0.532481	0.29821	1.1687	0.525478	0.22491	0.287123	1.14308	0.541932	0.19293	0.806506	1.00582	0.0933924	0.00837074	0.412464	1.07071	0.384614	0.0985663	0.562165	0.939395	0.250136	-0.0901955
Ssbp2	0.00843634	1.13791	2.07385	0.186381	0.0102353	1.23901	1.9899	0.309192	0.495712	0.948948	0.304771	-0.0755989	0.00859524	1.24528	2.06574	0.316467	0.0125808	0.864168	1.90029	-0.210616	0.0498057	0.891999	1.30272	-0.164886	0.510495	0.9688	0.292008	-0.0457297
Theg	0.00852407	0.521352	2.06935	-0.939669	0.00127689	0.000354258	2.89385	-11.4629	0.0107241	4.10508	1.96964	2.03741	0.000620507	0.000221867	3.20725	-12.138	0.819734	1.5965	0.0863272	0.674916	0.221848	1.92682	0.653945	0.946225	0.314626	0.828568	0.502206	-0.271309
Kcne3	0.0086256	2.12893	2.06421	1.09013	0.0130764	6.43692	1.88351	2.68637	0.989407	1.04366	0.00462516	0.0616524	0.0310335	2.10665	1.50817	1.07495	0.879604	0.779892	0.0557127	-0.358654	0.135061	1.08029	0.869469	0.111412	0.102945	0.721931	0.987394	-0.470066
Gm42783	0.00873982	0.163697	2.0585	-2.6109	0.993462	0.980906	0.00284886	-0.0278133	0.0523228	0.000637726	1.28131	-10.6148	0.00753053	0.000589411	2.12317	-10.7284	0.616435	1.31538	0.210113	0.395484	0.256808	1.21579	0.590391	0.281892	0.516515	1.08192	0.286917	0.113592
Cab39l	0.00878844	0.812156	2.05609	-0.300171	0.0447028	0.753828	1.34967	-0.407693	0.0530156	0.775832	1.2756	-0.366183	0.397865	0.89355	0.400264	-0.16238	0.0241753	1.24475	1.61663	0.31586	0.767121	0.989884	0.115136	-0.0146691	0.0128815	1.25747	1.89003	0.330529
Gm2308	0.00880719	3.01865	2.05516	1.5939	0.446232	0.643633	0.350439	-0.635691	0.00977317	34.0132	2.00996	5.08802	0.171699	2.91408	0.765232	1.54304	0.948378	0.916721	0.0230186	-0.125445	0.576748	1.66	0.239014	0.731181	0.621187	0.552243	0.206778	-0.856626
Arfip1	0.00892443	1.17268	2.04942	0.229813	0.133275	1.15971	0.87525	0.213761	0.111726	1.17121	0.951847	0.227995	0.0825081	1.18613	1.0835	0.246256	0.352899	1.07544	0.45235	0.104921	0.092612	0.889309	1.03333	-0.169243	0.0138496	1.20929	1.85856	0.274163
Gm48693	0.00903285	0.121618	2.04417	-3.03957	0.0589027	0.253784	1.22986	-1.97833	0.0727107	0.000787067	1.1384	-10.3112	0.264988	0.000726974	0.576775	-10.4258	0.0629703	0.453729	1.20086	-1.1401	0.164883	0.419111	0.782824	-1.2546	0.598958	1.0826	0.222604	0.114497
Gm17048	0.00912354	0.122146	2.03984	-3.03333	0.0587124	0.00068328	1.23127	-10.5152	0.874784	3.2447	0.0580992	1.69808	0.00494869	0.000343434	2.30551	-11.5077	0.411736	1.98888	0.385381	0.991955	0.904844	0.494193	0.0434261	-1.01685	0.349036	4.0245	0.45713	2.00881
Kcne2	0.00919344	0.652824	2.03652	-0.615235	0.0288669	0.583236	1.5396	-0.777849	0.0219789	0.456124	1.65799	-1.1325	0.86379	0.947719	0.063592	-0.0774691	0.211278	1.1217	0.675145	0.165687	0.979632	0.931852	0.00893689	-0.101828	0.202705	1.20373	0.693136	0.267515
A930038B10Rik	0.00926483	940.115	2.03316	9.87669	0.217449	532.467	0.662643	9.05655	1	1	1.30184e-15	0	0.00141294	2286.88	2.84988	11.1592	0.0942933	4.2887	1.02552	2.10054	0.377958	0.00374906	0.422556	-8.05925	0.0157068	1143.94	1.80391	10.1598
Dgkeos	0.00942257	0.547737	2.02583	-0.868446	0.0420882	0.127336	1.37584	-2.97329	0.0291826	0.104049	1.53488	-3.26467	0.637181	3.00932	0.195737	1.58944	0.467884	1.35294	0.329862	0.436103	0.906662	1.13903	0.0425547	0.187808	0.541256	1.1878	0.266597	0.248295
1700073E17Rik	0.0094858	0.1021	2.02293	-3.29195	0.325636	0.00105957	0.487267	-9.8823	0.058003	0.000502909	1.23655	-10.9574	0.0609738	0.207282	1.21486	-2.27033	0.0561372	3.61282	1.25075	1.85313	0.481786	2.10572	0.317146	1.07431	0.201844	1.71572	0.694985	0.778817
Art1	0.00954906	0.000821818	2.02004	-10.2489	0.374246	0.003172	0.426843	-8.30039	0.0490281	0.000451785	1.30955	-11.1121	0.0601058	0.00089147	1.22108	-10.1315	0.448118	3.55008	0.348607	1.82785	0.40661	7.002	0.390822	2.80777	0.941571	0.507009	0.0261471	-0.979916
Gm19716	0.0096269	82.444	2.01651	6.36534	0.0117946	46.2016	1.92832	5.52987	0.968428	1.10372	0.0139329	0.142381	0.043071	1588.49	1.36582	10.6334	0.192095	0.825246	0.716484	-0.277103	0.00426911	0.000364734	2.36966	-11.4209	0.0709982	2262.6	1.14875	11.1438
Ext2	0.0096805	1.15145	2.0141	0.20345	0.404196	1.07384	0.393408	0.102784	0.103739	1.15311	0.984057	0.205532	0.0248081	1.23047	1.60541	0.299206	0.614777	1.03403	0.211283	0.0482763	0.763886	1.02162	0.116971	0.0308559	0.83818	1.01215	0.0766628	0.0174203
Gm42559	0.00969787	7.83433	2.01332	2.96981	0.0525222	11.1535	1.27966	3.47943	0.0899765	6.08878	1.04587	2.60615	0.265742	8.09888	0.57554	3.01772	0.499417	0.625087	0.301537	-0.677872	0.941702	1.18291	0.0260867	0.242335	0.546135	0.528433	0.2627	-0.920207
Gm14548	0.00973847	0.000654266	2.01151	-10.5778	0.0592653	0.000547813	1.2272	-10.834	0.370264	0.00226757	0.431488	-8.78464	0.0520828	0.000431248	1.28331	-11.1792	0.962845	1.27015	0.0164435	0.344996	0.448308	0.242001	0.348424	-2.04692	0.421625	5.24852	0.375074	2.39191
Cox15	0.00976827	0.880477	2.01018	-0.183642	0.0662423	0.863123	1.17886	-0.212363	0.0236441	0.831689	1.62628	-0.265884	0.568123	0.959208	0.245558	-0.060084	0.0230975	0.875823	1.63644	-0.191288	0.577159	0.971629	0.238704	-0.041522	0.0711978	0.901397	1.14753	-0.149766
Dnaja4	0.00986598	0.852117	2.00586	-0.230877	0.0842373	0.833986	1.0745	-0.261904	0.00558411	0.74232	2.25305	-0.429887	0.981336	0.996817	0.00818226	-0.00459874	0.790021	0.974017	0.102361	-0.0379815	0.495208	0.963171	0.305212	-0.0541354	0.675181	1.01126	0.17058	0.0161539
Etfbl	0.00993396	0.166543	2.00288	-2.58604	0.00589986	0.000361136	2.22916	-11.4352	0.875798	3.28539	0.0575961	1.71606	0.057514	0.000703585	1.24023	-10.473	0.44795	0.513455	0.348771	-0.961689	0.392457	0.345174	0.406208	-1.5346	0.921069	1.48753	0.0357077	0.572916
Nxph1	0.0100894	1.18884	1.99613	0.249554	0.72018	1.0494	0.142559	0.0695706	0.0131913	1.32451	1.87971	0.40546	0.0780617	1.21073	1.10756	0.275878	0.293604	1.07743	0.532238	0.107594	0.733893	0.982917	0.134367	-0.0248589	0.170787	1.09616	0.767544	0.132453
Gm17968	0.0101526	0.00156863	1.99342	-9.31628	0.233707	0.00340396	0.631328	-8.19857	1	1	0	0	0.00150287	0.000618154	2.82308	-10.6597	0.0921301	5.49137	1.0356	2.45717	0.394948	0.00678483	0.40346	-7.20347	0.0163734	809.36	1.78586	9.66064
Gm11738	0.0101649	5.76591	1.9929	2.52755	0.00543559	2799.03	2.26475	11.4507	0.795817	0.141428	0.0991867	-2.82186	0.0524204	1886.06	1.2805	10.8812	0.452137	0.673944	0.34473	-0.5693	0.358192	0.338728	0.445884	-1.5618	0.863404	1.98963	0.0637857	0.9925
Pax3	0.0101673	4.07954	1.99279	2.02841	0.141218	3.64488	0.85011	1.86587	0.0714165	2.99861	1.1462	1.5843	0.14491	5.7164	0.838901	2.51511	0.935104	0.798813	0.0291403	-0.32407	0.29953	0.373993	0.52356	-1.41892	0.337327	2.13591	0.471949	1.09485
Armh4	0.0102069	1.15552	1.99111	0.20854	0.410289	1.07958	0.38691	0.110468	0.117174	1.15546	0.931169	0.208471	0.0230007	1.23588	1.63826	0.305533	0.828635	1.01667	0.0816367	0.0238487	0.0367919	0.874624	1.43425	-0.193265	0.0235369	1.16241	1.62825	0.217114
Cacna2d4	0.0103363	0.62276	1.98564	-0.683251	0.201456	0.686256	0.695821	-0.54318	0.0271289	0.506702	1.56657	-0.980791	0.233385	0.693827	0.631928	-0.527351	0.653831	0.926557	0.184535	-0.110048	0.848625	0.993536	0.0712841	-0.00935617	0.795995	0.932586	0.0990895	-0.100692
Prcp	0.0103584	1.24604	1.98471	0.317352	0.7645	1.03747	0.116622	0.0530627	0.133345	1.22745	0.875023	0.295661	0.00641408	1.49273	2.19287	0.577957	0.37359	1.11898	0.427605	0.162182	0.965971	1.00251	0.0150358	0.00361628	0.351894	1.11618	0.453589	0.158566
Gm13534	0.0104119	0.331609	1.98247	-1.59244	0.637382	0.451781	0.1956	-1.1463	0.01487	0.304412	1.82769	-1.7159	0.0912514	0.206413	1.03976	-2.27639	0.305462	0.664366	0.515042	-0.58995	0.0860427	0.663302	1.06529	-0.592263	0.455656	1.0016	0.341363	0.00231315
Zfp612	0.0105925	0.817384	1.975	-0.290914	0.381571	0.890319	0.418424	-0.167607	0.0198872	0.731936	1.70143	-0.450212	0.15305	0.831532	0.815166	-0.266156	0.660911	0.966595	0.179857	-0.0490168	0.340601	0.933371	0.467754	-0.099477	0.600491	1.0356	0.221494	0.0504602
Gm4864	0.0107372	0.483689	1.96911	-1.04785	0.0135467	0.00109835	1.86817	-9.83044	0.937501	1.41105	0.0280282	0.49677	0.0355289	0.0558334	1.44942	-4.16273	0.436702	2.25407	0.359815	1.17253	0.296454	3.62811	0.528042	1.85922	0.782673	0.62128	0.10642	-0.686685
Gm43636	0.0108471	0.485408	1.96469	-1.04273	0.0472441	0.257983	1.32565	-1.95465	0.0357085	0.180977	1.44723	-2.46612	0.606409	2.29138	0.217235	1.19622	0.616475	1.11123	0.210085	0.152153	0.889286	1.66399	0.0509585	0.734646	0.716799	0.667809	0.144603	-0.582493
Foxn2	0.0110876	1.19308	1.95516	0.25469	0.0855348	1.22231	1.06786	0.289613	0.0565506	1.23875	1.24756	0.308885	0.307145	1.12352	0.512656	0.16803	0.605904	1.04179	0.217596	0.059063	0.781917	1.0279	0.106839	0.0397005	0.809868	1.01351	0.0915855	0.0193625
Rrm2	0.0111229	0.546107	1.95378	-0.872743	0.112262	0.555456	0.949768	-0.848255	0.127369	0.552585	0.894937	-0.855731	0.11878	0.532223	0.925256	-0.909898	0.631599	1.07295	0.199559	0.101583	0.853514	0.889837	0.0687895	-0.168387	0.508235	1.20578	0.293935	0.269969
Coq8b	0.0112281	0.820456	1.9497	-0.285503	0.205456	0.847255	0.687281	-0.239132	0.0256159	0.741728	1.59149	-0.431037	0.265012	0.872571	0.576734	-0.196656	0.0486798	1.19095	1.31265	0.252107	0.603677	1.05424	0.219196	0.0762069	0.129807	1.12967	0.886703	0.1759
Eci3	0.0112582	0.247541	1.94853	-2.01426	0.00712009	0.034275	2.14751	-4.8667	0.567067	0.212685	0.246365	-2.23321	0.218779	0.534423	0.659994	-0.903947	0.297156	1.36028	0.527016	0.443903	0.106299	1.6743	0.973473	0.743555	0.538221	0.812448	0.26904	-0.299652
Gm10709	0.0112855	0.189783	1.94748	-2.39758	0.111403	0.702351	0.953102	-0.509735	0.4353	0.534661	0.361211	-0.903304	0.0262763	0.0411354	1.58044	-4.60348	0.780905	2.5601	0.107402	1.3562	0.385407	0.286669	0.414081	-1.80254	0.256588	8.9305	0.590764	3.15874
Pak4	0.011304	0.78469	1.94677	-0.349805	0.188023	0.828308	0.725789	-0.271761	0.0468048	0.716254	1.32971	-0.481456	0.181576	0.812751	0.740942	-0.299115	0.741992	1.03317	0.129601	0.0470749	0.921903	0.999383	0.035315	-0.000890498	0.66963	1.03381	0.174165	0.0479654
Defb30	0.0113376	0.000773648	1.94548	-10.336	0.0556982	0.000613143	1.25416	-10.6715	0.381019	0.00320283	0.419054	-8.28644	0.0674161	0.000516912	1.17124	-10.9178	0.944581	1.18605	0.0247609	0.246166	0.426998	0.191933	0.369574	-2.38132	0.467504	6.17949	0.330215	2.62749
Gm16677	0.0113902	3.07448	1.94347	1.62034	0.0352353	4.07241	1.45302	2.02588	0.0238927	4.23744	1.62173	2.08319	0.890425	2.14883	0.0504025	1.10355	0.131183	1.49469	0.882123	0.579849	0.884303	1.09278	0.053399	0.128	0.168678	1.36779	0.772942	0.451849
Trp53cor1	0.0115223	0.312426	1.93846	-1.67842	0.00837813	0.0819774	2.07685	-3.60863	0.166018	0.563326	0.779846	-0.827958	0.644042	0.451022	0.191086	-1.14873	0.109446	0.906081	0.9608	-0.142289	0.410648	0.787844	0.38653	-0.344017	0.410515	1.15008	0.386671	0.201728
Cacng8	0.0115526	1.24289	1.93732	0.3137	0.0242924	1.39809	1.61453	0.483461	0.781084	0.984973	0.107302	-0.0218433	0.014857	1.44124	1.82807	0.527306	0.981742	0.996843	0.00800283	-0.00456214	0.201254	1.1214	0.696254	0.165306	0.193848	0.888924	0.71254	-0.169869
Gm7979	0.0117134	0.340724	1.93132	-1.55332	0.22281	0.282851	0.652066	-1.82189	0.0254287	0.124098	1.59468	-3.01045	0.2598	0.631847	0.585362	-0.662353	0.751147	1.4998	0.124275	0.584766	0.598853	1.15433	0.22268	0.20705	0.402492	1.29928	0.395243	0.377716
BC051537	0.011902	2.59719	1.92438	1.37695	0.00414709	4376.17	2.38226	12.0955	0.45196	1.05806	0.3449	0.0814152	0.436589	0.957534	0.359927	-0.0626043	0.263658	0.879567	0.578958	-0.185135	0.7486	0.350921	0.12575	-1.51078	0.156473	2.50645	0.805562	1.32564
Prdx6b	0.0119864	0.256247	1.92131	-1.96439	0.0844727	0.597708	1.07328	-0.742487	0.0142119	0.000935738	1.84735	-10.0616	0.766171	0.10644	0.115674	-3.23189	0.164486	0.555197	0.783872	-0.848927	0.415592	0.543173	0.381332	-0.880517	0.5453	1.02214	0.263365	0.03159
Gm5127	0.0120446	0.39563	1.91921	-1.33778	0.21858	0.396714	0.66039	-1.33383	0.0211828	0.066168	1.67402	-3.91772	0.311935	0.797175	0.505935	-0.327031	0.854778	1.50905	0.0681467	0.593639	0.462036	1.09362	0.335324	0.129113	0.361105	1.37986	0.442367	0.464526
Runx3	0.0121983	0.0408157	1.9137	-4.61473	1	1	0	0	0.0125558	0.0462949	1.90116	-4.433	0.05472	0.00257223	1.26185	-8.60277	0.163254	194.884	0.787137	7.60647	0.00391171	1327.98	2.40763	10.375	0.0792478	0.146752	1.10101	-2.76855
Arhgap33os	0.0122246	2065.41	1.91277	11.0122	0.298992	1595.07	0.524341	10.6394	0.121405	475.363	0.915765	8.89289	0.0468691	4125.79	1.32911	12.0105	0.460569	2.58559	0.336705	1.3705	0.698325	0.29846	0.155942	-1.74439	0.722815	8.66312	0.140973	3.11489
Gm29088	0.0123465	0.000883382	1.90846	-10.1447	0.101919	0.00157023	0.991745	-9.31481	0.327908	0.00137516	0.484248	-9.50619	0.0509189	0.000492125	1.29312	-10.9887	0.797077	3.18728	0.0984995	1.67233	0.617365	1.14163	0.209458	0.1911	0.451716	2.79186	0.345134	1.48123
Hspa5	0.012439	0.846036	1.90521	-0.241209	0.00548897	0.730064	2.26051	-0.453905	0.338107	0.909323	0.470946	-0.137135	0.509675	0.934459	0.292707	-0.0977974	0.140096	0.886684	0.853574	-0.173508	0.00668962	0.799588	2.1746	-0.322671	0.144593	1.10893	0.839852	0.149162
Gm10599	0.0127116	4.62151	1.8958	2.20836	0.0812198	2.25968	1.09034	1.17612	0.0616193	7359.04	1.21028	12.8453	0.351383	4.32415	0.454219	2.11242	0.41868	0.513891	0.378118	-0.960465	0.208363	0.753833	0.681178	-0.407684	0.638668	0.681704	0.194725	-0.552782
Gm33370	0.0128034	0.00119932	1.89268	-9.70356	0.0877447	0.00199584	1.05678	-8.96879	0.387273	0.00467379	0.411982	-7.74119	0.0501366	0.000559782	1.29984	-10.8028	0.837189	3.56027	0.0771762	1.83199	0.523229	0.428169	0.281308	-1.22375	0.40139	8.31512	0.396433	3.05574
Tcp10b	0.0128036	2.1805	1.89267	1.12466	0.000769424	15.2185	3.11383	3.92775	0.625619	1.05308	0.20369	0.0746201	0.80934	1.41676	0.0918689	0.5026	0.0583642	0.828593	1.23385	-0.271264	0.0738924	0.987103	1.1314	-0.0187278	0.902648	0.839419	0.0444817	-0.252536
Gm48079	0.0128457	12.5486	1.89124	3.64945	0.0172194	2055.26	1.76398	11.0051	0.33279	10.5515	0.477829	3.39937	0.257894	8.37395	0.588558	3.06591	0.8401	1.99626	0.0756688	0.9973	0.874205	0.603787	0.0583867	-0.727887	0.719157	3.30623	0.143176	1.72519
Spata2l	0.012854	0.827388	1.89096	-0.273365	0.0432599	0.790374	1.36391	-0.339393	0.00320077	0.688845	2.49475	-0.537749	0.438238	1.08839	0.35829	0.122201	0.00432504	0.765864	2.36401	-0.38484	0.235949	0.914785	0.627182	-0.128495	0.0560969	0.837207	1.25106	-0.256344
Gm47372	0.0129007	4.55631	1.88939	2.18786	0.338153	2.86946	0.470886	1.52078	0.0927754	4.259	1.03257	2.09051	0.0578517	8.15959	1.23768	3.0285	0.539765	1.23196	0.267795	0.300958	0.636011	0.861504	0.196536	-0.21507	0.887349	1.43001	0.0519055	0.516028
Cd27	0.0130826	0.00104382	1.88331	-9.90391	0.32708	0.00153552	0.485346	-9.34705	0.1095	0.00225485	0.960584	-8.79275	0.0518202	0.000562013	1.2855	-10.7971	0.456138	2.72953	0.340904	1.44865	0.637792	0.681477	0.195321	-0.553264	0.780518	4.00532	0.107617	2.00192
Zfp35	0.0131206	0.856453	1.88205	-0.223555	0.375969	0.91748	0.424848	-0.124251	0.0537364	0.815093	1.26973	-0.294964	0.0887366	0.838282	1.0519	-0.254492	0.83489	0.987751	0.0783707	-0.0177814	0.541659	0.968279	0.266274	-0.0465055	0.686144	1.02011	0.163585	0.0287242
Agxt2	0.0132096	0.0925942	1.87911	-3.43294	0.981688	1.16896	0.00802641	0.225225	0.00638453	0.000446974	2.19487	-11.1275	0.106423	0.114815	0.972966	-3.12262	0.0140648	20.1946	1.85187	4.3359	0.347872	9.75817	0.45858	3.28661	0.0956229	2.06951	1.01944	1.04929
Map1s	0.0132931	1.16846	1.87638	0.224613	0.300108	1.11377	0.522722	0.155452	0.463547	1.08562	0.333906	0.118516	0.00871504	1.33485	2.05973	0.416681	0.83976	1.02264	0.0758448	0.0322982	0.0282927	1.18327	1.54833	0.242775	0.0427369	0.864252	1.3692	-0.210477
Gm44742	0.0133349	2.86648	1.87501	1.51928	0.0170572	990.457	1.76809	9.95195	0.28942	2.34024	0.538471	1.22666	0.313402	2.32938	0.503898	1.21995	0.160673	2.66801	0.794056	1.41577	0.694981	3.59069	0.158027	1.84426	0.300875	0.743036	0.521615	-0.428496
Mfsd9	0.0133797	1.34529	1.87355	0.427918	0.319685	1.2373	0.495278	0.307198	0.238977	1.24314	0.621644	0.313987	0.0217018	1.58743	1.66351	0.666689	0.492702	0.933056	0.307415	-0.0999648	0.265646	0.857465	0.575696	-0.22185	0.658872	1.08816	0.181199	0.121885
Necab3	0.0133843	0.851115	1.8734	-0.232574	0.0303652	0.789835	1.51762	-0.340376	0.0257315	0.780377	1.58954	-0.357758	0.977034	1.00285	0.0100904	0.00410028	0.940075	0.987075	0.0268375	-0.0187685	0.890078	1.02036	0.0505718	0.0290766	0.831105	0.96738	0.0803441	-0.0478451
Gm4294	0.0134512	1.3005	1.87124	0.379062	0.113432	1.31904	0.945263	0.399492	0.015118	1.55509	1.8205	0.636995	0.694067	1.06526	0.158599	0.0912122	0.174131	0.832619	0.759124	-0.264272	0.213084	0.871498	0.671448	-0.19843	0.902428	0.955388	0.0445873	-0.0658415
Gm37933	0.013586	2.19184	1.86691	1.13214	0.0441444	2.02473	1.35512	1.01773	0.135652	3.80794	0.867573	1.92901	0.322823	1.25842	0.491035	0.33161	0.544196	0.861453	0.264245	-0.215157	0.532996	1.22362	0.273276	0.291159	0.986245	0.704018	0.00601525	-0.506316
Pifo	0.0136713	0.591846	1.86419	-0.756707	0.00901771	0.375533	2.0449	-1.41299	0.195288	0.574817	0.709325	-0.798826	0.64858	0.845274	0.188036	-0.242509	0.101117	1.25714	0.995175	0.330141	0.082074	1.42386	1.08579	0.509806	0.910542	0.882908	0.0407002	-0.179665
Gm37484	0.013728	0.00161763	1.86239	-9.2719	0.421023	0.008843	0.375694	-6.82125	0.0915049	0.00235749	1.03856	-8.72853	0.0474093	0.000759128	1.32414	-10.3634	0.367755	11.5555	0.434442	3.53051	0.505667	3.72691	0.296136	1.89798	0.809335	3.10057	0.0918718	1.63254
Gm50107	0.0137613	0.682227	1.86134	-0.551677	0.885804	0.966359	0.0526624	-0.0493687	0.0123391	0.511281	1.90872	-0.967812	0.0881173	0.63301	1.05494	-0.6597	0.522866	1.16071	0.28161	0.215011	0.590598	0.968182	0.228708	-0.04665	0.246063	1.19886	0.608954	0.261661
C1ql4	0.0138471	2.59198	1.85864	1.37405	0.347895	4.31147	0.458552	2.10818	0.0088407	1.61017	2.05351	0.687212	0.419955	1.86718	0.376797	0.900858	0.740277	0.600244	0.130606	-0.736379	0.0337385	0.45725	1.47187	-1.12894	0.0653063	1.31273	1.18504	0.392566
Gp1bb	0.0139732	1.78942	1.85471	0.839495	0.875564	0.938063	0.0577121	-0.092244	0.000153569	30.4272	3.8137	4.92729	0.823715	0.820749	0.0842229	-0.284987	0.622221	0.560753	0.206055	-0.834564	0.00862452	0.809463	2.06427	-0.304963	0.024842	0.692746	1.60481	-0.529601
Gm19557	0.0139741	33.2395	1.85468	5.05483	0.317049	8.47139	0.498874	3.0826	0.0726899	1582.86	1.13853	10.6283	0.0911827	809.146	1.04009	9.66026	0.646129	0.911007	0.189681	-0.134466	0.707919	1.78105	0.150017	0.832726	0.932159	0.511501	0.03051	-0.967192
Rb1	0.013998	1.22961	1.85393	0.298204	0.117022	1.23605	0.931732	0.305738	0.146637	1.21619	0.833756	0.282364	0.137145	1.23533	0.86282	0.304894	0.116376	0.858139	0.934136	-0.220717	0.0868445	0.837411	1.06126	-0.255993	0.873155	1.02475	0.0589086	0.0352765
Lin37	0.0144127	0.824689	1.84125	-0.278077	0.111501	0.815817	0.952723	-0.293683	0.184466	0.8443	0.734085	-0.244173	0.118003	0.813913	0.928108	-0.297053	0.746249	1.03072	0.127116	0.0436577	0.669282	1.03542	0.174391	0.0502104	0.917035	0.995468	0.037614	-0.00655279
Gm15663	0.0144295	1.24319	1.84075	0.314051	0.426187	1.12461	0.3704	0.169419	0.00592609	1.56054	2.22723	0.642046	0.459024	1.11522	0.338165	0.157322	0.733554	0.969041	0.134568	-0.0453704	0.302376	0.923422	0.519452	-0.114938	0.483018	1.0494	0.316036	0.0695674
Plrg1	0.0144951	1.13509	1.83878	0.182804	0.739715	1.03095	0.130936	0.0439706	0.0326922	1.20447	1.48556	0.268403	0.0566176	1.17976	1.24705	0.238497	0.548647	1.03884	0.260707	0.0549711	0.384047	0.95266	0.415615	-0.0699673	0.150218	1.09046	0.823279	0.124938
Gm42928	0.0146005	1.6154	1.83563	0.691892	0.00409733	1425.46	2.3875	10.4772	0.155679	8.46353	0.80777	3.08126	0.929103	0.696894	0.0319363	-0.520988	0.0101152	3.81996	1.99503	1.93356	0.867005	1.478	0.0619786	0.563642	0.0145227	2.58455	1.83795	1.36992
Il34	0.0146434	0.847029	1.83436	-0.239517	0.662786	0.954428	0.178627	-0.0672919	0.103601	0.829921	0.984635	-0.268954	0.0212999	0.757945	1.67162	-0.399834	0.235955	0.921628	0.62717	-0.117743	0.10717	0.882273	0.969926	-0.180703	0.643747	1.04461	0.191284	0.0629601
Gm13304	0.0146675	2.04505	1.83364	1.03214	0.427166	3.2745	0.369403	1.71128	0.00897418	51.9428	2.04701	5.69885	0.361323	0.777744	0.442104	-0.362632	0.473912	1.23371	0.324302	0.303001	0.040672	0.62797	1.3907	-0.671232	0.157304	1.9646	0.803261	0.974233
Slc17a8	0.0146847	0.716384	1.83314	-0.481195	0.0398437	0.64314	1.39964	-0.636796	0.244546	0.769509	0.611639	-0.377991	0.223522	0.78013	0.65068	-0.358213	0.0180599	0.676194	1.74328	-0.56449	0.01488	0.678217	1.8274	-0.560182	0.927614	0.997019	0.0326327	-0.00430781
Gm37679	0.0147827	6.91525	1.83025	2.78978	0.0118416	1727.14	1.92659	10.7542	0.095713	574.607	1.01903	9.16643	0.911351	2.37137	0.0403143	1.24572	0.588103	0.982294	0.230547	-0.0257737	0.469269	0.33308	0.328578	-1.58606	0.853066	2.94913	0.0690175	1.56029
Cdr2	0.0149204	0.860615	1.82622	-0.21656	0.0234431	0.784814	1.62999	-0.349578	0.63007	0.95126	0.200611	-0.0720878	0.106558	0.858222	0.972416	-0.220576	0.159263	1.11119	0.797886	0.152109	0.510812	0.945019	0.291739	-0.0815847	0.0465176	1.17584	1.33238	0.233694
Tac2	0.0151439	0.740541	1.81976	-0.433349	0.009733	0.58259	2.01175	-0.779448	0.136802	0.707669	0.863908	-0.498853	0.841657	0.960772	0.0748646	-0.0577336	0.15128	1.14252	0.820218	0.192216	0.00650094	1.48165	2.18702	0.567201	0.130796	0.771113	0.883406	-0.374986
Mip	0.0152071	0.4356	1.81795	-1.19892	0.0929907	1.3661	1.03156	0.450059	0.216467	0.375313	0.664609	-1.41384	0.127786	0.0922784	0.893517	-3.43786	0.553644	1.00566	0.25677	0.00814349	0.309383	1.76037	0.509503	0.815876	0.663268	0.571279	0.178311	-0.807732
AA467197	0.0152114	0.872599	1.81783	-0.196609	0.000881785	1867.09	3.05464	10.8666	0.183002	1.30011	0.737544	0.378629	0.478711	0.51185	0.319927	-0.966206	0.00132406	6.564	2.87809	2.71458	0.0218052	3.05205	1.66144	1.60978	0.212508	2.15069	0.672625	1.1048
Gm21093	0.0152671	2.03699	1.81624	1.02644	0.129658	2.41064	0.887201	1.26942	0.0872463	2.40066	1.05925	1.26343	0.226832	1.55145	0.644295	0.63362	0.918035	0.917985	0.0371408	-0.123458	0.278673	0.609105	0.554905	-0.715237	0.237739	1.5071	0.6239	0.591779
Tfec	0.0153651	0.0294791	1.81346	-5.08416	0.0695225	0.000601254	1.15787	-10.6997	0.348533	0.116576	0.457756	-3.10065	0.097151	0.000723049	1.01255	-10.4336	0.89987	0.831656	0.0458203	-0.265942	0.738537	0.676356	0.131628	-0.564145	0.646391	1.22961	0.189505	0.298203
Ddit3	0.0158454	0.808927	1.8001	-0.305919	0.0657341	0.761851	1.18221	-0.39242	0.0497686	0.737832	1.30304	-0.438635	0.586687	0.936653	0.231593	-0.0944137	0.979685	0.991178	0.00891332	-0.0127839	0.446708	0.94477	0.349976	-0.0819643	0.461692	1.04912	0.335648	0.0691804
Gm15492	0.0159055	26.4515	1.79845	4.72528	0.10306	606.519	0.986909	9.24441	0.262313	10.9083	0.58118	3.44736	0.0989579	1116.96	1.00455	10.1254	0.987493	1.84021	0.00546599	0.879868	0.533278	2.10676	0.273046	1.07503	0.54346	0.873476	0.264833	-0.195161
Abcc12	0.0160997	0.440651	1.79318	-1.18229	0.508198	0.553255	0.293967	-0.853983	0.00134505	0.154842	2.87126	-2.69113	0.89687	1.01498	0.0472704	0.0214505	0.513184	0.359892	0.289727	-1.47436	0.0441865	0.707414	1.35471	-0.499373	0.151407	0.508743	0.819855	-0.974991
Gm4767	0.0162456	2.25288	1.78926	1.17177	0.355443	2.05999	0.44923	1.04264	0.0123734	9.57108	1.90751	3.25868	0.397516	1.47399	0.400645	0.559728	0.364216	2.75106	0.438641	1.45999	0.481829	1.34215	0.317107	0.424546	0.11664	2.04974	0.933153	1.03544
2310001H17Rik	0.0163992	0.478062	1.78518	-1.06473	0.52127	1.77174	0.282937	0.825169	0.034801	0.0482703	1.45841	-4.37272	0.116098	0.200524	0.935177	-2.31815	0.852256	1.30418	0.0694299	0.383146	0.282481	0.403016	0.549011	-1.31109	0.211132	3.23606	0.675445	1.69424
Lgals12	0.0164031	0.333105	1.78508	-1.58595	0.0588563	0.206472	1.23021	-2.27598	0.0460918	0.276946	1.33638	-1.85232	0.6736	0.458968	0.171598	-1.12354	0.159987	1.98233	0.795916	0.987195	0.862172	1.50189	0.064406	0.586783	0.213435	1.31988	0.670734	0.400412
Gm128	0.0164934	0.690968	1.78269	-0.53331	0.468257	0.572924	0.329516	-0.803585	0.427159	0.442626	0.36941	-1.17584	0.00724189	1309.57	2.14015	10.3549	0.103186	0.399415	0.986378	-1.32404	0.987014	1.88127	0.00567669	0.911708	0.100157	0.212311	0.999318	-2.23575
Ccrl2	0.0165401	0.53718	1.78146	-0.896523	0.124164	0.520438	0.906003	-0.942202	0.0549897	0.42069	1.25972	-1.24917	0.371379	0.661585	0.430182	-0.596002	0.836643	0.994106	0.0774596	-0.00852901	0.339697	0.773441	0.468908	-0.370636	0.249588	1.2853	0.602776	0.362107
Gm43154	0.0166091	1.49073	1.77966	0.576017	0.0304315	1.66578	1.51668	0.736202	0.895535	0.788345	0.0479173	-0.343102	0.0298104	4.27759	1.52563	2.0968	0.740918	0.410455	0.13023	-1.2847	0.16759	0.71905	0.775753	-0.475837	0.0931296	0.57083	1.03091	-0.808867
Gm20683	0.0166205	0.704085	1.77936	-0.506179	0.724321	1.12437	0.140069	0.169112	0.0326092	0.544094	1.48666	-0.878071	0.0174708	0.577501	1.75769	-0.792104	0.588032	1.22416	0.230599	0.291792	0.682096	0.961338	0.166155	-0.0568846	0.346018	1.27339	0.460901	0.348677
Haus5	0.0166359	0.610729	1.77895	-0.711396	0.439948	0.852658	0.356599	-0.229961	0.0159555	0.438713	1.79709	-1.18865	0.275007	0.676537	0.560657	-0.56376	0.601065	1.12668	0.221079	0.172083	0.292174	1.46208	0.534359	0.548024	0.586951	0.770603	0.231398	-0.375941
Oasl1	0.0166857	1.4523	1.77766	0.538336	0.0254699	6.44404	1.59397	2.68796	0.969798	0.94439	0.0133189	-0.0825454	0.0432685	1.32281	1.36383	0.403607	0.944808	0.971574	0.0246563	-0.0416043	0.0422225	2.35976	1.37446	1.23864	0.0484845	0.411725	1.3144	-1.28025
Kptn	0.0166934	0.823897	1.77746	-0.279463	0.877646	1.02317	0.0566805	0.0330523	0.0114014	0.692895	1.94304	-0.529292	0.0723203	0.782846	1.14074	-0.353199	0.528242	1.0576	0.277167	0.0807978	0.518701	0.958149	0.285083	-0.0616786	0.209682	1.1038	0.678438	0.142476
AI847159	0.0167105	0.500723	1.77701	-0.997916	0.0583973	0.501145	1.23361	-0.996699	0.0247611	0.361801	1.60623	-1.46673	0.921222	0.669026	0.0356355	-0.579866	0.109157	1.58224	0.961949	0.661972	0.728852	1.5668	0.13736	0.647819	0.198842	1.00986	0.701492	0.0141533
Gm47210	0.0168326	2.23003	1.77385	1.15706	0.00168034	3.68785	2.7746	1.88278	0.856883	0.888678	0.0670787	-0.170267	0.306123	4.81066	0.514104	2.26623	0.013385	2.46875	1.87338	1.30378	0.0144814	1.98167	1.83919	0.986719	0.970753	1.24579	0.0128913	0.31706
Kng2	0.0168476	0.156892	1.77346	-2.67215	0.757248	0.332545	0.120762	-1.58838	0.00352715	0.000764411	2.45258	-10.3534	0.383942	0.149723	0.415735	-2.73963	0.0631788	3.34565	1.19943	1.74229	0.462545	0.711209	0.334846	-0.491654	0.0138059	4.70417	1.85993	2.23394
Gm45743	0.0168891	2.30681	1.77239	1.2059	0.630156	2.00523	0.200552	1.00377	0.00229371	2.72569	2.63946	1.44662	0.610076	2.27075	0.214616	1.18317	0.832793	0.860087	0.0794628	-0.217446	0.0464062	0.976901	1.33342	-0.0337164	0.0701385	0.880424	1.15404	-0.183729
Pcdhb3	0.017026	1.37192	1.76889	0.456195	0.12936	1.41003	0.888199	0.495727	0.170183	1.31837	0.769085	0.39876	0.140862	1.39415	0.851206	0.47939	0.00224041	1.69835	2.64967	0.764131	0.0572293	1.36769	1.24238	0.45174	0.142126	1.24176	0.847326	0.312391
Zfp984	0.0170666	0.662576	1.76785	-0.593843	0.837711	0.918596	0.0769058	-0.122497	0.0444003	0.621163	1.35261	-0.686957	0.0423372	0.489422	1.37328	-1.03085	0.775237	0.975831	0.110566	-0.0352969	0.132164	0.782761	0.878887	-0.353355	0.214127	1.24665	0.669329	0.318059
Tubb2b	0.0171165	1.19408	1.76658	0.255904	0.0312291	1.31015	1.50544	0.389735	0.0273189	1.30572	1.56354	0.384846	0.852939	0.988239	0.0690822	-0.0170681	0.314045	0.909048	0.503008	-0.137572	0.249027	0.906122	0.603754	-0.142223	0.878017	1.00323	0.056497	0.00465067
A430093F15Rik	0.0171586	5.97851	1.76552	2.57979	0.0145226	3998.91	1.83796	11.9654	0.382658	2.12196	0.41719	1.0854	0.354346	3.97516	0.450572	1.99101	0.901148	0.313763	0.0452041	-1.67225	0.960584	0.705833	0.0174647	-0.502601	0.862191	0.444528	0.0643967	-1.16965
Gm38103	0.0173924	0.438605	1.75964	-1.189	0.636679	0.577603	0.196079	-0.791849	0.00104892	0.0312882	2.97926	-4.99824	0.882532	1.25542	0.0542694	0.328166	0.819038	1.33734	0.0866958	0.419363	0.0775433	1.44934	1.11046	0.535396	0.118275	0.922722	0.927108	-0.116032
Gm38160	0.0174575	0.0439766	1.75802	-4.50712	0.251115	0.0839474	0.600127	-3.57437	0.0826534	0.000576197	1.08274	-10.7612	0.147336	0.00273408	0.831692	-8.51473	0.395315	0.149592	0.403056	-2.7409	0.529216	0.708292	0.276367	-0.497583	0.8212	0.211201	0.085551	-2.24331
Spon2	0.0176208	0.350438	1.75398	-1.51277	0.0746575	0.273176	1.12693	-1.8721	0.0338747	0.104041	1.47012	-3.26477	0.738068	0.649197	0.131904	-0.623272	0.163962	2.03555	0.785256	1.02542	0.982815	1.38035	0.00752824	0.465034	0.158053	1.47466	0.801197	0.560382
Gm47204	0.017625	1.57394	1.75387	0.654383	0.00349702	3.32255	2.4563	1.73229	0.491105	1.12896	0.308826	0.174997	0.649421	1.16445	0.187474	0.21965	0.119986	1.16593	0.920869	0.221484	0.87088	0.880085	0.0600415	-0.184285	0.159432	1.3248	0.797425	0.405769
Gm10912	0.0176368	0.212478	1.75358	-2.23462	0.0937557	0.216231	1.028	-2.20935	0.393447	0.478999	0.405113	-1.06191	0.0756534	0.000535453	1.12117	-10.867	0.289136	0.919546	0.538897	-0.121006	0.607736	1.06379	0.216285	0.0892172	0.575685	0.864404	0.239815	-0.210223
Gm10564	0.017798	2.95971	1.74963	1.56546	0.84613	1.715	0.0725631	0.778211	0.00797819	8.1485	2.0981	3.02653	0.197529	1.77757	0.704368	0.829903	0.505942	0.881469	0.295899	-0.182019	0.258904	1.46977	0.586861	0.555586	0.631855	0.599734	0.199382	-0.737604
Srgn	0.0180883	0.807801	1.7426	-0.307929	0.239722	0.847267	0.620292	-0.239111	0.451636	0.892861	0.345211	-0.163493	0.021331	0.711678	1.67099	-0.490703	0.264395	1.12666	0.577746	0.172049	0.470846	0.93251	0.327121	-0.10081	0.0753447	1.2082	1.12295	0.272859
Mmp11	0.0181812	0.622106	1.74038	-0.684767	0.0212187	0.380144	1.67328	-1.39538	0.388121	0.723447	0.411033	-0.467041	0.288311	0.754259	0.540139	-0.406868	0.215231	1.34658	0.667096	0.429304	0.207276	1.25636	0.683451	0.329253	0.981404	1.07181	0.00815204	0.100052
Mthfd2	0.0181973	1.25209	1.73999	0.324338	0.19212	1.22943	0.716428	0.297988	0.266117	1.18446	0.574928	0.244235	0.0607688	1.35517	1.21632	0.438472	0.596681	1.05268	0.224258	0.0740626	0.151666	1.15993	0.819111	0.214038	0.350203	0.907534	0.45568	-0.139976
Ppp1cc	0.018218	0.837861	1.7395	-0.255218	0.142144	0.826655	0.847271	-0.274642	0.0474549	0.785149	1.32372	-0.348961	0.412305	0.906944	0.384782	-0.140914	0.99669	0.996284	0.00143986	-0.00537033	0.995537	1.01458	0.0019428	0.0208818	0.992227	0.981968	0.00338908	-0.0262521
Mfsd4b1	0.0183977	2.31969	1.73524	1.21393	0.0428214	3.76477	1.36834	1.91256	0.185861	2.21016	0.730811	1.14415	0.360217	1.95792	0.443436	0.969325	0.0323821	2.11136	1.4897	1.07817	0.239343	1.32064	0.62098	0.401234	0.284117	1.59874	0.546502	0.676936
Rhbdl3	0.0185688	0.826262	1.73122	-0.27533	0.156515	0.824133	0.805445	-0.279052	0.172562	0.830029	0.763055	-0.268766	0.129713	0.824823	0.887017	-0.277843	0.14987	0.883266	0.824285	-0.17908	0.272954	0.904969	0.56391	-0.144059	0.712877	0.976018	0.146985	-0.035021
2310057M21Rik	0.0186532	1.16208	1.72925	0.216708	0.726596	1.0393	0.138707	0.0556163	0.034338	1.25091	1.46423	0.322978	0.0828626	1.20996	1.08164	0.274959	0.892783	1.01564	0.0492543	0.0223902	0.571997	0.967959	0.242606	-0.0469819	0.485423	1.04926	0.31388	0.0693721
Ltc4s	0.0186634	0.702864	1.72901	-0.508682	0.0173032	0.507901	1.76187	-0.977382	0.108284	0.614068	0.965437	-0.70353	0.86811	0.968893	0.0614251	-0.0455909	0.0198014	1.51127	1.7033	0.59576	0.114355	1.36149	0.941745	0.445189	0.379721	1.11001	0.420536	0.150571
Des	0.0186713	0.706949	1.72883	-0.500321	0.107783	0.698426	0.96745	-0.517822	0.06377	0.61104	1.19538	-0.710661	0.426328	0.813313	0.370256	-0.298118	0.185457	1.21842	0.731756	0.285009	0.487349	1.11619	0.31216	0.158586	0.51246	1.09158	0.29034	0.126423
Gm5297	0.0186885	1.6538	1.72843	0.725788	0.594569	1.33675	0.225798	0.418728	0.0012748	8.78781	2.89456	3.1355	0.907931	0.954094	0.0419472	-0.0677961	0.878126	0.700359	0.0564433	-0.513833	0.0215403	0.530224	1.66675	-0.915325	0.0296486	1.32087	1.528	0.401492
Ptprg	0.0186954	1.11787	1.72826	0.160747	0.189946	1.10289	0.721371	0.141283	0.178889	1.11027	0.747416	0.150907	0.102492	1.13989	0.989312	0.188898	0.639543	0.976057	0.19413	-0.0349632	0.000991805	0.8117	3.00357	-0.300981	0.00283858	1.20248	2.5469	0.266018
Gm10790	0.0188712	2.21938	1.7242	1.15016	0.0900413	3.16462	1.04556	1.66203	0.0343244	3.32579	1.4644	1.7337	0.700828	1.19207	0.154388	0.253474	0.895132	0.948311	0.0481129	-0.0765681	0.437965	0.850187	0.358561	-0.234148	0.366263	1.11541	0.436207	0.15758
Gm29397	0.0190262	1.87257	1.72065	0.905016	0.270811	1.42667	0.567334	0.512651	0.0465073	3.63955	1.33248	1.86376	0.248612	1.80288	0.604477	0.850302	0.815828	0.681369	0.0884013	-0.553491	0.357664	0.526947	0.446525	-0.92427	0.48814	1.29305	0.311456	0.370779
Gm31812	0.0191224	0.468	1.71846	-1.09542	0.806236	1.47299	0.0935377	0.558743	0.00509135	0.0779995	2.29317	-3.68039	0.14656	0.445733	0.833985	-1.16575	0.380123	0.868708	0.420076	-0.203057	0.108394	1.08631	0.964993	0.119435	0.439495	0.799687	0.357046	-0.322492
Gm21860	0.0191925	0.526977	1.71687	-0.924188	0.0565547	0.098417	1.24753	-3.34495	0.056105	2.59195	1.251	1.37404	0.709538	0.360528	0.149024	-1.47182	0.351544	1.08728	0.45402	0.120722	0.345924	0.910056	0.461019	-0.135973	0.070461	1.19474	1.15205	0.256695
Gm18519	0.019444	0.12484	1.71122	-3.00185	1	1	1.30184e-15	0	0.0372471	0.000910767	1.42891	-10.1006	0.0413894	0.231442	1.38311	-2.11128	0.0075835	780.874	2.12013	9.60895	0.128907	549.488	0.889724	9.10194	0.172864	1.42109	0.762294	0.507002
Gm20548	0.0195327	0.226769	1.70924	-2.14071	0.00453488	0.000208831	2.34343	-12.2254	0.636742	0.157137	0.196037	-2.6699	0.481862	1.47183	0.317078	0.557612	0.245614	0.49461	0.609746	-1.01564	0.731127	0.375941	0.136007	-1.41142	0.405683	1.31566	0.391814	0.395787
Nog	0.0196368	1.26697	1.70693	0.341388	0.715274	1.05748	0.145527	0.0806307	0.0192873	1.56786	1.71473	0.648799	0.151497	1.25949	0.819597	0.332839	0.374339	0.912534	0.426735	-0.132049	0.234166	0.894767	0.630476	-0.160416	0.752428	1.01986	0.123535	0.0283665
Rasl10a	0.0197731	0.810478	1.70392	-0.303154	0.342098	0.865636	0.46585	-0.208168	0.0558424	0.724114	1.25304	-0.465711	0.174327	0.831293	0.758636	-0.266572	0.421337	0.932721	0.375371	-0.100483	0.0471176	0.801846	1.32682	-0.318603	0.206666	1.16322	0.684732	0.21812
4930556J24Rik	0.0198856	0.125967	1.70146	-2.98888	0.0700366	0.00314407	1.15467	-8.31315	0.00213696	0.000457475	2.6702	-11.094	0.291777	313.543	0.534948	8.29252	0.559246	0.985845	0.252397	-0.0205671	0.255011	6.85424	0.593441	2.777	0.0937007	0.14383	1.02826	-2.79756
Pih1h3b	0.0201111	1.68107	1.69656	0.749378	0.536303	0.393899	0.27059	-1.3441	0.0263552	9.58785	1.57913	3.26121	0.187758	4.16344	0.726401	2.05778	0.875141	0.674704	0.0579218	-0.567674	0.482591	0.802194	0.316421	-0.317978	0.583957	0.841073	0.233619	-0.249696
Ghrh	0.0203649	1.94095	1.69112	0.956761	0.347215	1.45064	0.459402	0.536693	0.00259621	4134.73	2.58566	12.0136	0.956372	0.785227	0.0193732	-0.348818	0.0344349	0.981499	1.463	-0.026942	0.994898	0.836069	0.00222163	-0.258307	0.0339882	1.17394	1.46867	0.231365
Gsg1	0.020555	2.74934	1.68708	1.45908	0.863622	1.59599	0.0636765	0.674454	0.0221153	3.61439	1.65531	1.85375	0.102286	4.93005	0.990186	2.3016	0.387006	0.948075	0.412283	-0.0769275	0.0777912	0.510138	1.10907	-0.97104	0.337662	1.85847	0.471518	0.894113
Dppa1	0.0206398	10.8225	1.6853	3.43596	0.0840569	1244.24	1.07543	10.281	0.291601	6.10606	0.535211	2.61024	0.155154	288.723	0.809238	8.17354	0.809676	0.232664	0.0916889	-2.10368	0.511661	1.82861	0.291018	0.870745	0.372896	0.127236	0.428412	-2.97442
Tmem156	0.0206563	0.278955	1.68495	-1.84189	0.0236191	0.000793125	1.62674	-10.3002	0.997725	0.976829	0.000988975	-0.0338218	0.0708264	0.000514021	1.14981	-10.9259	0.699712	1.54255	0.155081	0.625318	0.756447	2.00333	0.121222	1.0024	0.939456	0.769992	0.0271235	-0.377084
Gm5815	0.0207707	3.37961	1.68255	1.75685	0.43646	2.63108	0.360055	1.39566	0.0148346	6.15621	1.82872	2.62204	0.379303	2.6275	0.421014	1.39369	0.576835	0.751937	0.238949	-0.411316	0.475121	0.93311	0.323196	-0.0998806	0.87376	0.80584	0.0586081	-0.311435
Pcare	0.0207986	6.31358	1.68196	2.65846	0.0668542	11.7741	1.17487	3.55754	0.0759579	3.24944	1.11943	1.70019	0.583627	10.0354	0.233864	3.32702	0.835252	2.77303	0.0781827	1.47146	0.790301	1.88984	0.102208	0.918262	0.953678	1.46734	0.0205982	0.553203
Ptprh	0.0209063	3.82234	1.67972	1.93446	0.0800538	4.9045	1.09662	2.29411	0.0826581	3.80281	1.08271	1.92707	0.495914	3.33744	0.304593	1.73874	0.198468	1.60239	0.702309	0.680223	0.868442	1.01773	0.0612591	0.0253552	0.258304	1.57447	0.58787	0.654868
Ifrd2	0.0210424	0.741392	1.6769	-0.431692	0.225893	0.777314	0.646096	-0.36343	0.196001	0.788533	0.707742	-0.342757	0.0909158	0.681133	1.04136	-0.553991	0.0489468	1.39826	1.31028	0.483633	0.537556	1.13468	0.269577	0.182288	0.15491	1.23229	0.809921	0.301345
Nr1h2	0.0210616	0.892122	1.67651	-0.164687	0.158961	0.889573	0.798709	-0.168815	0.0752187	0.864032	1.12367	-0.210844	0.319231	0.92383	0.495895	-0.114301	0.568753	1.02888	0.245076	0.0410814	0.509603	1.03574	0.292768	0.0506593	0.927458	0.993383	0.0327058	-0.00957797
Zfp986	0.0211054	0.268812	1.67561	-1.89533	0.376617	0.268199	0.4241	-1.89863	0.425328	0.654967	0.371276	-0.610506	0.016084	0.000451533	1.79361	-11.1129	0.954855	1.27031	0.0200624	0.345183	0.845942	1.46244	0.0726595	0.548376	0.890435	0.868626	0.0503979	-0.203193
Gm14279	0.0211805	0.220163	1.67406	-2.18336	0.182278	0.783224	0.739265	-0.352503	0.0726938	0.00050732	1.1385	-10.9448	0.292791	0.0958414	0.533443	-3.38321	0.586095	0.693529	0.232032	-0.527972	0.348001	1.07985	0.45842	0.11083	0.687105	0.642246	0.162977	-0.638801
Usp2	0.0212395	0.875581	1.67286	-0.191688	0.0193228	0.794768	1.71393	-0.331394	0.084268	0.847619	1.07434	-0.238513	0.981035	1.00658	0.00831567	0.00946843	0.28936	0.925782	0.538561	-0.111255	0.764914	1.01857	0.116387	0.02654	0.180013	0.908907	0.744697	-0.137795
[truncated: 22,272 more rows]

## Sheet: 4 scRNAseq DEGs by cell, Young
DEGs for each brain cell type from scRNAseq. Comparision is E4 Young vs E3 Young (related to Fig. 1)
[truncated: 23,546 more rows]
[truncated: 5 more columns]

## Sheet: 5 scRNAseq DEGs by cell, Middle
DEGs for each brain cell type from scRNAseq. Comparision is E4 Middle Age vs E3 Middle Age (related to Fig. 1)
[truncated: 23,546 more rows]
[truncated: 5 more columns]

## Sheet: 6 scRNAseq DEGs by cell, Aged
DEGs for each brain cell type from scRNAseq. Comparision is E4 Aged vs E3 Aged (related to Fig. 1)
[truncated: 23,546 more rows]
[truncated: 11 more columns]

[truncated: 8 more sheets: 7 Microglia biomarkers (age), 8 Microglia biomarkers (LPS), 9 CellChat ApoE receptors list, 10 Gene list overlap, 11 ST cluster biomarkers, 12 ST Cortex, Hipp DEGs, 13 ST plaque intensity corr., 14 ST plaque WGCNA modules]
