# Supplementary material for: APOE modulates microglial immunometabolism in response to age, amyloid pathology, and inflammatory challenge
Source: Cell Rep. Author manuscript; Available in PMC 2023 Apr 20. (PMC10117631; doi:10.1016/j.celrep.2023.112196)
Supplement: 3 [file NIHMS1887279-supplement-3.xlsx]

## Sheet: Sheet1
MALDI-MSI targeted lipids analysis (related to Figure 8)
ID	Mouse ID	Age	Genotype	Group	Region	Pixels	Cholesterol	Hydroxycholesterol	LPC(1-acyl 16:0)	LPC(1-acyl 18:2)	LPC(1-acyl 18:1)	PC(diacyl 16:0/18:2)	Cer(18:1/20:4)-OH	SM(16:0)	PC(16:1/14:0)	PC(16:0/14:1)	PC[(18:1/14:1)/(16:0/16:2)/(16:1/16:1)]	PC(16:0/16:1)	PC(16:0/16:0)	PC[(18:3/16:0)] / PC[(16:0/16:0)]	PC(18:2/16:0)	PC(18:1/16:0)	PC(18:0/16:0)	SM(18:0)	PC(16:0/18:2)	PC[(18:3/18:1)/(18:2/18:2)]/PC[(16:0/18:1)]	PC[(18:2/18:1)/(16:0/20:3)]/PC[(16:0/18:0)]	PC[(18:0/18:2)/(18:1/18:1)]	PC(18:0/18:1)	PC (diacyl 16:0/18:2)	PC (diacyl 16:0/18:1)	PC[(20:4/18:3)]/PC[(16:0/20:4)/(18:2/18:2)/(18:3/18:1)]	GalCer(d18:1/22:0)	PC[(20:3/18:2)]/PC[(18:1/18:1)]	PC[(20:3/18:1)]/PC[(18:0/18:1)/(20:1/16:0)/(20:0/16:1)]	PC[(20:3/18:0)] / PC[(18:0/18:0)]	PC (diacyl 18:1/18:3)	PC (diacyl 18:1/18:2)	PC (diacyl 18:0/18:2)	GalCer(d18:1/24:1)	GalCer(d18:1/24:0)	GalCer(d18:1/24:1h)	GalCer(d18:1/18:0)	TG(16:0/18:1/18:2)	Cerebroside(24:0)OH	TG(16:0/20:4/18:1)
1_1	B647	young	E3	E3 young	Hippocampus	249	12.0574	5.1427	43.4939	8.9379	14.8646	19.6768	117.895	13.1264	11.5893	12.8971	15.734	30.9914	229.255	1929.23	291.95	331.815	127.009	189.74	104.544	2541.38	801.607	103.096	117.303	67.4809	68.5469	462.53	138.969	235.413	788.549	140.691	47.0326	39.4555	62.9593	476.271	111.354	40.5277	50.8603	26.3436	18.1676	17.17
1_2	B647	young	E3	E3 young	Fiber Tracts	222	18.4341	5.5708	47.7321	10.7896	20.5007	34.6777	80.8697	17.0729	14.0166	16.4604	20.3077	40.2856	206.73	1166.81	180.692	463.268	138.371	102.439	118.961	2311.09	623.416	106.458	333.88	80.5313	56.5765	200.973	81.2721	328.636	1544.58	283.748	47.3833	181.902	93.8992	318.409	119.183	92.0499	140.306	27.3891	32.7913	16.9306
1_3	B647	young	E3	E3 young	Iso Cortex	634	13.1446	5.3402	46.4437	8.8063	15.9237	20.4053	115.17	12.7811	11.291	13.7792	17.2781	37.5987	299.057	1956.77	300.766	414.255	157.469	151.947	112.814	2532.99	855.971	116.559	133.714	65.3478	72.0465	360.053	121.777	224.369	761.905	134.904	46.7961	42.448	69.3439	359.467	94.7597	41.3048	64.235	25.021	18.6191	18.0049
1_4	B647	young	E3	E3 young	Olfact. Area	111	22.0063	8.1977	42.7381	12.6805	15.841	20.2977	107.165	14.9546	13.5131	14.8399	19.213	44.9851	270.407	2012.85	304.367	376.517	139.884	144.253	105.878	2510.61	803.774	105.154	117.675	69.1424	68.7111	406.149	121.617	218.557	718.506	128.604	53.4155	44.113	101.722	417.028	99.8904	49.5804	83.627	26.3976	20.5569	24.865
1_5	B647	young	E3	E3 young	Cortical Subplate	47	12.1732	4.9811	34.3054	8.4918	12.6638	16.777	120.027	11.2006	10.3774	10.9505	14.9207	31.3989	197.717	1918.88	283.575	313.49	118.681	151.791	108.147	2621.12	863.395	109.427	107.019	62.2713	63.2588	420.576	128.91	254.244	815.458	143.592	44.0381	37.3071	68.9862	484.543	110.233	40.7618	54.786	22.0033	15.493	17.1161
1_6	B647	young	E3	E3 young	Cerebral Nuclei	135	12.7711	5.2519	41.2138	9.007	14.4591	19.8806	113.291	12.3869	11.1936	12.5823	16.1331	37.0184	223.98	1964.1	292.143	339.134	121.154	144.118	104.335	2645.12	811.475	100.849	115.598	64.183	64.9644	404.74	119.695	236.617	810.107	141.785	44.7298	42.2122	72.634	431.898	100.903	40.2851	62.3596	24.2494	17.5323	19.0272
1_7	B647	young	E3	E3 young	Hypothalamus	356	16.7251	5.6302	38.0459	9.9145	15.2288	21.6593	109.315	12.6801	11.6474	12.6857	16.2898	33.6984	187.818	1550.03	224.958	368.567	127.99	142.837	95.6224	2733.04	859.371	112.208	163.544	66.254	73.013	236.463	85.1501	282.7	1133.38	197.057	41.8599	71.0311	80.5036	346.763	96.5834	58.1702	98.3124	27.3002	21.7533	21.6008
1_8	B647	young	E3	E3 young	Thalamus	508	13.1086	4.4338	37.4889	7.2498	14.0001	20.944	117.561	10.9471	9.3199	10.6993	13.8558	24.764	170.736	1498.63	222.355	341.178	124.182	187.96	109.835	2717.55	868.377	115.231	166.408	71.8618	78.5068	254.128	99.0532	293.077	1181.8	211.1	40.6807	72.3779	62.5222	304.75	97.3249	62.1054	89.6502	25.1454	24.9983	16.9907
	B647	young	E3	E3 young	TOTAL	2262	120.42	44.5484	331.462	75.8774	123.482	174.318	881.293	105.15	92.9483	104.894	133.732	280.74	1785.7	13997.3	2100.81	2948.22	1054.74	1215.09	860.137	20612.9	6487.38	868.982	1255.14	547.072	545.624	2745.61	896.443	2073.61	7754.28	1381.48	365.936	530.846	612.57	3139.13	830.231	424.785	644.137	203.85	169.912	151.705
2_1	B648	young	E3	E3 young	Hippocampus	189	14.7058	5.612	44.4392	9.9286	16.9141	23.9863	113.196	13.3614	11.8603	12.6864	16.3438	31.4954	201.666	1690.2	251.368	332.095	116.829	169.802	111.178	2479.77	763.074	101.543	158.439	70.6545	62.3469	394.245	120.212	273.664	1066.78	187.533	47.9271	75.0919	76.0379	446.238	111.762	56.8204	79.41	22.4913	20.6944	18.1691
2_2	B648	young	E3	E3 young	Fiber Tracts	217	17.3699	6.147	40.4031	11.2188	18.1973	28.7458	88.4531	15.3668	13.2895	14.9385	21.4649	36.615	192.489	1382.04	210.048	357.051	123.882	114.148	116.719	2399.26	675.054	99.9389	230.088	83.2438	67.2052	200.245	78.4513	319.54	1480.35	268.835	47.9835	170.43	92.1064	296.352	108.704	94.7681	137.163	27.7107	33.3487	20.3134
2_3	B648	young	E3	E3 young	Iso Cortex	680	14.9129	5.876	46.9176	10.0102	16.9785	20.339	118.66	13.392	11.4286	14.2476	17.7778	39.2035	299.418	1987.38	306.325	411.139	154.693	166.777	121.797	2534.09	872.543	117.77	124.816	65.9536	72.304	340.68	124.55	220.71	723.944	126.221	50.1802	44.026	79.1678	327.695	90.5789	44.8486	79.8361	22.0652	18.8142	19.4978
2_4	B648	young	E3	E3 young	Olfact. Area	96	15.7362	6.8392	47.6969	11.6382	17.5991	21.3311	109.001	15.9293	14.4923	16.545	21.9424	50.8127	307.491	2034.22	314.437	412.387	154.162	132.698	111.565	2503.49	811.819	110.209	126.058	66.6909	74.2758	376.463	118.323	219.353	694.001	126.328	47.7162	41.6894	83.0495	390.505	94.7238	41.6161	69.1458	25.8886	19.5705	22.6469
2_5	B648	young	E3	E3 young	Cortical Subplate	47	13.5913	5.2105	40.3706	9.0004	15.3727	19.5195	115.312	12.0247	11.3404	12.1785	15.5935	37.7482	229.907	1937.72	293.241	345.057	127.126	142.778	113.24	2568.04	846.596	108.787	114.736	63.3758	59.8759	411.706	126.958	249.322	783.441	135.604	45.2007	41.3319	81.2591	464.168	104.818	41.5126	69.802	21.3458	16.1843	19.3867
2_6	B648	young	E3	E3 young	Cerebral Nuclei	168	14.8685	5.3443	40.3509	9.0856	15.4134	21.2526	105.604	11.6818	10.4041	12.6972	15.7947	36.0716	207.362	1751.29	260.29	344.133	117.763	147.817	110.642	2605.48	778.007	100.241	145	69.5953	62.9609	339.471	107.485	270.458	1024.96	179.535	46.0609	75.8606	79.8291	387.952	102.797	58.2823	92.0017	22.3471	21.0049	18.6922
2_7	B648	young	E3	E3 young	Hypothalamus	323	17.0324	5.8408	41.9211	10.3906	16.2944	22.8168	113.811	12.0646	11.1764	12.3503	15.954	34.9107	200.367	1591.75	230.211	378.163	131.091	145.172	100.343	2675.18	872.912	114.419	158.997	66.3203	72.5513	248.069	91.2622	264.703	1091.11	187.173	43.109	64.8438	87.8477	350.29	98.4608	59.4087	109.368	24.0041	20.9558	24.0884
2_8	B648	young	E3	E3 young	Thalamus	406	15.4558	5.1468	40.465	8.544	15.1207	22.1235	123.477	11.4436	9.7746	11.2425	14.6002	26.3724	178.361	1541.13	228.292	338.684	123.666	188.225	120.956	2662.96	871.976	115.865	155.374	72.4356	80.4307	263.622	101.846	286.328	1124.25	199.394	44.3943	81.5286	69.4661	309.995	101.029	69.9226	103.904	23.7159	25.2589	18.3274
	B648	young	E3	E3 young	TOTAL	2126	123.673	46.0166	342.564	79.8164	131.89	180.115	887.514	105.264	93.7662	106.886	139.471	293.23	1817.06	13915.7	2094.21	2918.71	1049.21	1207.42	906.44	20428.3	6491.98	868.774	1213.51	558.27	551.951	2574.5	869.087	2104.08	7988.85	1410.62	372.572	594.802	648.764	2973.2	812.873	467.179	740.631	189.569	175.832	161.122
3_1	B652	young	E3	E3 young	Hippocampus	249	20.0117	7.8194	49.0397	14.2974	19.086	22.1798	117.638	14.3533	13.0604	14.3244	16.903	32.0107	222.722	1964.91	281.093	319.449	117.488	174.953	107.84	2507.48	819.406	98.6751	105.825	70.2372	67.7311	426.518	123.092	223.11	771.951	125.807	52.2943	51.268	121.013	438.444	100.032	49.4525	121.325	27.2508	21.1384	27.5364
3_2	B652	young	E3	E3 young	Fiber Tracts	190	20.3042	5.7261	40.7601	11.5344	17.8199	26.9137	77.0531	12.0631	10.4417	12.5025	16.2143	33.7975	182.967	1380.8	194.601	372.582	108.496	97.6601	119.326	2457.56	658.812	89.4277	233.328	72.9961	51.0537	249.284	84.838	310.8	1523.13	259.128	41.9065	130.809	102.831	346.972	104.561	68.2081	144.447	22.8215	26.1229	27.0347
3_3	B652	young	E3	E3 young	Iso Cortex	686	19.1479	7.5913	47.0903	13.3029	18.1571	20.9912	119.15	13.655	11.9327	14.1302	17.2177	33.3703	261.382	2057.18	295.556	355.387	133.926	162.393	117.298	2554.92	888.724	106.834	104.301	67.8296	73.5605	344.145	113.46	204.227	708.367	113.743	51.4135	46.0531	126.505	331.279	84.5401	48.1093	131.041	25.2982	20.4473	26.6943
3_4	B652	young	E3	E3 young	Olfact. Area	129	27.5819	10.8258	48.8349	17.9444	19.8917	22.9149	99.382	16.4066	14.789	16.959	20.2194	46.3359	298.303	2110.34	295.277	371.469	136.158	120.249	108.847	2430.61	800.309	96.7963	111.158	71.3847	69.7559	366.808	107.489	189.54	684.995	110.721	54.6293	47.3149	190.5	360.279	85.9361	47.5583	175.279	31.1415	23.9095	36.1146
3_5	B652	young	E3	E3 young	Cortical Subplate	62	18.9298	6.6628	41.2112	12.3562	15.5786	18.4034	103.911	11.4022	10.967	12.4293	15.233	35.5349	225.414	2037.45	285.274	331.612	111.128	130.919	109.08	2592.75	825.163	93.1431	97.3523	64.2032	62.1768	427.72	120.871	216.339	741.826	116.669	47.8921	44.5289	131.27	437.684	96.0819	43.3654	127.975	24.1021	18.4425	27.1187
3_6	B652	young	E3	E3 young	Cerebral Nuclei	132	29.0197	9.9126	48.5219	16.2205	19.624	22.1654	104.688	15.0364	13.75	14.8388	18.624	42.5639	238.611	2016.85	281.476	347.549	120.116	134.787	107.003	2564.51	802.673	93.6005	104.135	70.2886	63.967	392.726	113.592	212.334	718.519	114.678	52.6997	51.432	158.81	400.196	90.7963	49.9831	154.403	28.4876	21.1303	31.7298
3_7	B652	young	E3	E3 young	Hypothalamus	276	26.8737	8.204	41.601	14.2166	18.8746	24.0087	107.429	13.7045	12.4061	13.4302	17.53	35.1907	186.74	1500.46	209.751	375.027	132.237	142.526	96.019	2620.9	877.243	115.686	173	68.6914	74.3613	207.897	83.5548	274.798	1152.12	194.212	45.8267	77.9452	118.356	333.054	97.6357	66.8922	162.4	29.5597	24.6523	34.5013
3_8	B652	young	E3	E3 young	Thalamus	523	18.166	5.4887	39.4936	9.7127	15.7675	22.0847	114.484	11.1441	9.6767	10.8665	13.826	25.6784	175.93	1496.44	216.672	352.022	125.171	174.457	111.758	2653.29	878.939	114.909	170.782	71.1168	76.3778	233.697	95.1413	282.221	1193.44	205.98	42.7453	80.7352	82.6621	298.751	98.4245	68.4865	128.05	24.2796	24.668	23.509
	B652	young	E3	E3 young	TOTAL	2247	180.035	62.2307	356.553	109.585	144.799	179.662	843.734	107.765	97.0236	109.481	135.767	284.482	1792.07	14564.4	2059.7	2825.1	984.72	1137.94	877.171	20382	6551.27	809.071	1099.88	556.748	538.984	2648.8	842.037	1913.37	7494.35	1240.94	389.407	530.086	1031.95	2946.66	758.007	442.055	1144.92	212.941	180.511	234.239
4_1	C761	young	E4	E4 young	Hippocampus	252	20.5742	7.6243	54.6711	14.1155	21.0902	24.0108	113.122	14.4877	12.9185	13.8968	17.396	35.0544	245.072	1844.3	268.519	364.212	125.819	167.94	98.478	2468.28	783.483	101.552	126.599	72.6318	67.9205	418.763	125.707	236.442	828.51	139.575	53.8164	56.5909	127.301	426.263	103.922	49.4486	136.596	27.1791	21.8371	30.2595
4_2	C761	young	E4	E4 young	Fiber Tracts	213	20.0912	5.0107	43.19	9.0028	19.887	29.8845	78.9576	10.8377	9.1484	12.3768	15.2753	34.057	175.216	1113.18	163.613	437.345	121.857	102.715	112.132	2438.5	633.424	103.155	313.426	79.6645	48.3462	201.415	78.6994	353.197	1672.47	294.396	39.6943	142.772	92.7794	302.07	111.065	77.8134	140.246	22.2377	34.0876	22.5554
4_3	C761	young	E4	E4 young	Iso Cortex	707	17.5273	7.1118	52.7148	12.5403	19.9946	22.6831	116.977	13.6545	12.1665	14.8416	17.982	38.4261	299.928	1917.65	290.61	416.881	153.949	152.91	106.179	2477.44	855.964	115.068	128.612	70.2731	72.9415	349.222	119.141	219.671	734.125	126.057	53.1995	48.3409	128.185	343.682	93.6622	47.2106	134.255	27.239	20.9672	27.6945
4_4	C761	young	E4	E4 young	Olfact. Area	132	17.3885	8.1225	53.996	14.4732	21.0099	23.1335	109.072	13.8177	12.2756	15.179	18.1418	42.2602	291.272	1933	289.175	399.368	141.827	121.129	97.9657	2423.44	820.128	108.525	130.624	69.8138	68.9779	361.348	111.412	214.824	777.53	130.312	52.4633	48.4321	159.861	390.496	95.6726	45.5605	158.329	29.1563	21.1434	35.0074
4_5	C761	young	E4	E4 young	Cortical Subplate	75	15.9564	6.5095	47.7438	11.0709	18.704	21.8311	116.862	12.9719	11.2541	13.5591	17.0366	40.2278	248.32	1892.22	282.641	372.633	128.616	138.657	101.384	2553.71	813.865	107.02	122.862	65.7507	62.5884	393.623	115.992	242.928	804.5	139.12	49.1604	53.3596	99.882	429.308	103.339	48.1863	98.3021	25.5688	19.1432	24.2574
4_6	C761	young	E4	E4 young	Cerebral Nuclei	134	14.0206	5.2926	44.7919	9.5336	16.9209	21.9334	110.736	11.6668	10.3664	12.4966	15.8301	37.5945	227.014	1818.15	270.123	362.478	124.621	147.129	98.6973	2603.26	803.151	104.732	139.585	66.4521	63.9177	357.688	109.836	255.567	925.013	160.401	45.225	55.4288	85.6197	408.237	103.001	48.6645	89.673	25.2637	18.6913	21.1074
4_7	C761	young	E4	E4 young	Hypothalamus	396	21.6056	6.3819	43.9823	12.5593	19.4235	24.888	103.778	11.3145	10.127	11.7555	14.7775	32.7438	183.586	1427.52	198.96	390.924	125.074	135.407	93.3522	2661.52	836.14	110.782	176.638	69.6164	68.3297	223.395	84.5078	291.83	1204.35	200.854	44.1596	81.8761	118.758	326.344	99.5266	65.7591	182.125	26.2236	25.2513	36.0247
4_8	C761	young	E4	E4 young	Thalamus	491	19.36	5.9294	46.6484	11.2763	18.7061	25.0784	115.619	12.396	10.7955	12.3572	15.1995	30.006	196.754	1453.59	212.371	395.632	134.462	179.818	105.138	2613.14	848.088	116.675	186.363	75.6465	79.0129	241.782	99.4445	282.592	1145.9	198.166	45.756	83.5194	93.5376	291.919	102.457	68.7807	148.139	26.923	27.6598	28.3834
	C761	young	E4	E4 young	TOTAL	2400	146.524	51.9827	387.738	94.5719	155.736	193.443	865.124	101.147	89.052	106.463	131.639	290.37	1867.16	13399.6	1976.01	3139.47	1056.22	1145.71	813.327	20239.3	6394.24	867.509	1324.71	569.849	532.035	2547.24	844.74	2097.05	8092.4	1388.88	383.475	570.32	905.924	2918.32	812.646	451.424	1087.67	209.791	188.781	225.29
5_1	C762	young	E4	E4 young	Hippocampus	307	21.0937	7.5525	51.8957	14.203	20.0628	22.5932	112.015	13.8497	12.5285	14.2728	16.6092	32.9859	245.034	1975.44	278.066	341.812	125.296	162.954	97.6036	2467.73	809.862	97.7592	109.986	70.5733	66.3948	440.404	125.158	212.532	749.388	120.743	52.8866	52.1495	136.803	444.912	99.0903	48.2386	136.071	27.7739	21.0316	28.8281
5_2	C762	young	E4	E4 young	Fiber Tracts	242	22.6633	7.2827	48.436	14.5084	21.4195	31.1327	82.0513	15.8375	13.7955	16.3145	20.1111	40.5789	223.141	1443.54	208.55	427.179	132.233	96.5902	109.213	2392.55	688.384	101.123	256.784	76.1391	61.6668	235.845	83.2245	291.359	1358.64	232.373	44.7533	125.925	113.401	318.758	104.571	67.6843	157.282	28.3496	28.2728	31.4776
5_3	C762	young	E4	E4 young	Iso Cortex	798	19.0313	7.1521	48.12	12.7784	19.0501	21.3913	110.795	12.6372	11.4801	14.277	16.6596	35.1851	290.199	1995.99	289.159	392.73	146.288	140.123	105.38	2483.17	880.969	109.578	119.408	67.9146	68.8137	351.037	113.371	207.588	736.379	119.417	51.4409	49.2765	140.628	343.817	88.0964	46.6568	145.609	24.777	20.4781	27.7611
5_4	C762	young	E4	E4 young	Olfact. Area	117	23.4868	8.0783	45.6952	13.6826	18.1267	21.927	97.1139	13.1772	12.3061	14.4255	18.2027	43.6614	297.633	1922.92	282.391	424.808	149.773	131.05	93.7552	2459.96	819.946	107.271	132.787	66.4789	65.8954	368.435	112.38	221.072	749.365	124.659	52.9215	49.7378	141.252	410.114	98.7732	50.2154	138.309	28.5873	20.4157	29.9886
5_5	C762	young	E4	E4 young	Cortical Subplate	79	20.0875	7.2344	44.4379	13.9021	18.9343	19.7323	101.678	12.1066	11.0254	14.1578	16.3136	38.7087	260.252	2018.72	285.066	364.72	129.36	124.995	97.8531	2517.49	831.936	100.343	105.977	65.615	59.2201	399.523	115.447	214.171	711.599	111.355	49.5889	44.9679	162.027	437.46	93.6406	42.3944	156.199	25.7933	18.4548	29.5069
5_6	C762	young	E4	E4 young	Cerebral Nuclei	113	18.884	7.8315	49.633	14.6084	19.7426	23.9881	102.694	15.4848	14.2306	16.3441	19.7679	43.1959	264.659	1918.16	275	403.568	139.318	119.872	102.977	2579.57	829.459	106.235	125.795	67.9698	68.25	333.329	100.94	233.931	759.632	123.737	47.4725	48.8259	135.785	388.477	94.8356	42.5511	138.549	32.9575	21.6535	30.1264
5_7	C762	young	E4	E4 young	Hypothalamus	268	20.1733	6.4614	43.5787	12.1535	18.5318	24.3216	107.274	13.4292	12.3895	14.0532	17.8689	36.4287	218.065	1594.2	226.627	400.934	142.081	131.648	91.2728	2632.38	877.326	116.063	168.04	65.6726	74.7667	224.534	82.8173	270.677	1072.64	180.273	42.8395	76.1163	99.015	341.523	92.9991	60.5165	133.92	29.3368	22.3432	28.3245
5_8	C762	young	E4	E4 young	Thalamus	628	16.6945	4.7547	39.0756	8.4874	16.0559	22.546	112.924	10.1726	8.966	10.6362	13.128	25.4625	179.19	1429.97	204.816	378.162	132.635	170.027	102.297	2656.92	893.169	120.856	191.923	68.6197	74.2626	214.161	91.058	294.827	1246.1	215.07	39.883	78.2566	74.5084	290.204	95.1345	64.9125	122.903	22.7532	24.8314	22.5084
	C762	young	E4	E4 young	TOTAL	2552	162.114	56.3476	370.872	104.324	151.924	187.632	826.545	106.695	96.7217	114.481	138.661	296.207	1978.17	14298.9	2049.67	3133.91	1096.98	1077.26	800.351	20189.8	6631.05	859.23	1210.7	548.983	539.27	2567.27	824.396	1946.16	7383.75	1227.63	381.786	525.255	1003.42	2975.26	767.141	423.17	1128.84	220.329	177.481	228.522
6_1	C763	young	E4	E4 young	Hippocampus	277	15.4717	5.509	44.995	10.43	16.3569	20.3007	112.894	12.7705	11.0812	12.6162	15.2046	30.187	220.615	1878.78	278.995	330.844	121.054	176.144	98.5713	2505.48	800.557	101.3	122.466	68.5944	64.639	457.076	129.546	243.487	841.306	143.543	49.2796	48.4178	93.9293	475.843	108.608	44.7052	88.0152	23.0177	18.2467	21.86
6_2	C763	young	E4	E4 young	Fiber Tracts	301	17.4733	4.7833	38.6868	9.1237	16.9934	26.2768	87.3546	11.1541	9.1525	11.3111	14.5578	30.0176	169.853	1329.18	193.714	366.935	113.163	118.721	107.956	2497.33	712.666	101.527	240.31	73.5573	55.7408	235.524	82.5863	337.389	1506.74	265.589	41.3973	120.977	87.8911	331.812	106.025	70.8552	126.998	20.7261	27.5295	21.5422
6_3	C763	young	E4	E4 young	Iso Cortex	906	17.3812	7.1969	48.2319	13.0748	19.0837	21.7526	112.75	14.534	12.5022	15.0077	18.4115	35.7069	299.46	1994.07	295.371	395.247	153.717	149.89	99.9825	2490.03	885.922	113.857	123.168	68.8488	76.7047	330.604	110.014	208.912	745.405	125.474	49.9928	47.3873	120.062	326.008	88.8845	45.9184	124.165	26.0766	21.0533	26.3777
6_4	C763	young	E4	E4 young	Olfact. Area	133	19.0927	8.088	46.766	14.4511	19.2886	22.3285	109.427	14.7018	12.9109	14.5993	18.5287	36.3459	257.997	2021.75	294.055	341.2	132.599	124.345	95.5606	2418.65	845.306	104.214	123.616	69.4123	72.0468	368.91	110.041	201.368	813.462	137.069	51.0688	49.7662	141.993	396.772	96.9446	46.236	138.594	25.6688	21.7567	32.3467
6_5	C763	young	E4	E4 young	Cortical Subplate	76	16.6419	5.8266	41.1879	10.7237	16.2874	19.6163	114.294	11.4148	10.5218	11.9652	14.746	32.011	204.768	1875.77	277.835	319.941	115.582	142.61	98.2205	2560.11	833.217	103.632	115.474	66.1024	64.6095	406.688	117.835	242.865	869.768	149.773	48.2063	54.3137	102.885	458.568	107.869	48.9919	103.133	21.6691	18.047	23.6353
6_6	C763	young	E4	E4 young	Cerebral Nuclei	187	16.1472	5.6076	43.4681	10.2036	16.2588	20.6783	113.472	11.4707	10.3065	11.9538	15.0857	32.2133	210.696	1853.63	270.664	339.58	120.079	155.811	94.6138	2626.92	836.411	103.386	122.256	65.9419	68.3482	370.197	112.467	239.765	885.17	147.89	46.2675	50.9017	94.8841	418.777	100.94	48.9776	101.39	23.0344	18.2148	23.3295
6_7	C763	young	E4	E4 young	Hypothalamus	289	18.3646	6.5657	40.2023	11.573	17.0114	22.8348	109.81	12.4018	11.3728	12.521	16.2107	31.9664	172.206	1573.36	220.104	336.607	117.062	130.701	89.6759	2690.64	857.299	107.311	150.388	66.9267	72.1328	248.006	81.3951	281.806	1169.07	196.418	41.8257	71.3959	98.8759	370.703	95.2106	59.0334	127.564	23.7701	21.7274	27.9727
6_8	C763	young	E4	E4 young	Thalamus	539	15.1142	5.2601	40.1939	9.6345	15.4079	21.9467	119.329	12.468	10.8881	12.0028	15.7142	26.4395	179.481	1568.62	232.272	334.801	124.793	177.919	108.513	2648.46	874.764	115.264	155.073	74.6149	83.7979	268.81	98.6357	285.5	1115.2	197.9	43.6683	80.7788	77.7551	314.623	98.3659	63.7449	109.304	24.0889	24.5463	21.0727
	C763	young	E4	E4 young	TOTAL		135.687	48.8372	343.732	89.2144	136.688	175.735	879.331	100.916	88.736	101.977	128.459	254.888	1715.08	14095.2	2063.01	2765.16	998.048	1176.14	793.094	20437.6	6646.14	850.49	1152.75	553.999	558.02	2685.82	842.52	2041.09	7946.12	1363.65	371.706	523.939	818.275	3093.11	802.848	428.463	919.163	188.052	171.122	198.137
7_1	B427	old	E3	E3 old	Hippocampus	293	16.4723	6.7855	47.7232	12.4626	18.4883	22.5932	131.46	14.2816	12.9398	13.6411	16.563	29.6531	189.686	1933.08	289.819	282.55	108.636	210.629	106.072	2540.66	794.12	98.7442	98.7449	72.6826	74.0505	464.394	137.256	236.12	758.051	137.322	54.6373	50.8484	94.1572	472.939	112.24	53.3061	90.7537	23.2182	19.9534	22.6313
7_2	B427	old	E3	E3 old	Fiber Tracts	290	23.7726	6.1558	50.0076	11.6952	22.6487	34.9143	84.7526	13.7249	11.1965	13.2562	16.7105	36.5401	163.049	1095.11	166.238	414.63	114.559	116.707	120.089	2437.28	607.025	100.227	284.163	83.184	52.4787	218.792	87.1722	363.676	1585.38	285.236	48.8076	171.694	98.0264	327.324	120.001	104.277	151.776	23.5457	33.0498	24.5059
7_3	B427	old	E3	E3 old	Iso Cortex	731	17.3037	7.3157	52.5161	12.9207	19.9933	24.019	133.775	14.6475	12.9153	15.0001	18.1629	36.1463	255.407	1897.44	294.039	363.262	141.069	192.41	117.588	2500.36	848.593	116.463	120.666	73.4195	82.9118	353.296	128.704	225.062	733.96	134.777	57.0593	56.3915	111.534	350.73	101.918	58.0342	117.61	26.2399	21.4374	25.349
7_4	B427	old	E3	E3 old	Olfact. Area	102	16.6031	7.7774	59.2842	13.0286	21.7649	25.464	115.294	14.8476	13.0877	15.917	18.6916	46.7585	311.45	1992.09	313.067	402.418	141.745	147.937	107.226	2370.03	754.654	103.312	120.682	73.4592	73.7199	426.81	135.792	208.371	671.905	124.592	55.5532	45.676	139.956	438.543	111.599	46.8147	123.468	26.1303	18.9608	26.75
7_5	B427	old	E3	E3 old	Cortical Subplate	57	18.123	7.3056	54.3315	13.659	21.4784	25.675	127.602	14.2026	13.3554	14.4366	17.4524	41.6503	247.605	1956.23	302.743	343.956	124.476	160.636	107.17	2413.83	775.599	101.901	110.24	71.2448	71.5424	438.919	134.369	224.3	718.376	132.828	55.2444	53.3729	125.155	482.381	116.471	55.3171	108.065	26.2543	20.4153	25.4107
7_6	B427	old	E3	E3 old	Cerebral Nuclei	111	18.0776	7.3212	49.9229	12.8793	19.3344	25.349	121.144	14.5415	13.2178	14.5259	18.0848	39.3275	210.786	1855.58	283.415	310.901	114.012	155.373	116.273	2440.4	738.246	96.8814	121.406	75.6922	67.3506	424.358	130.136	252.616	874.671	160.941	54.5487	75.8648	113.146	467.55	118.58	61.6069	101.733	26.0053	21.8554	24.6203
7_7	B427	old	E3	E3 old	Hypothalamus	268	16.744	6.0503	46.1216	11.286	18.9339	25.7327	121.945	12.0594	11.0402	12.4287	15.159	33.6365	180.085	1433.58	213.845	373.027	127.075	172.269	102.03	2671.64	866.661	120.708	163.174	71.4038	86.0368	225.112	92.7728	296.331	1124.04	200.224	46.1602	77.8297	96.144	340.023	105.031	69.8408	139.435	26.087	24.7793	29.3251
7_8	B427	old	E3	E3 old	Thalamus	385	17.4535	5.5323	45.5671	10.4397	17.5043	25.0807	126.425	11.5575	10.1072	11.9827	14.4384	28.261	174.412	1499.16	223.222	346.41	120.502	202.479	108.216	2656.61	854.739	113.71	156.28	76.0307	85.5712	269.506	107.063	276.193	1100.33	196.251	49.1231	79.134	85.9739	318.671	105.1	74.5869	131.026	23.9231	25.4327	25.6589
	B427	old	E3	E3 old	TOTAL	2237	144.55	54.2438	405.474	98.3711	160.146	208.828	962.398	109.863	97.8599	111.188	135.263	291.973	1732.48	13662.3	2086.39	2837.16	992.075	1358.44	884.662	20030.8	6239.64	851.946	1175.36	597.117	593.662	2821.19	953.265	2082.67	7566.72	1372.17	421.134	610.811	864.092	3198.16	890.939	523.784	963.868	201.404	185.884	204.251
8_1	B354	old	E3	E3 old	Hippocampus	165	12.588	5.0689	49.1131	8.9647	16.7197	22.4748	113.443	11.9814	11.2239	12.9393	15.2842	33.5357	260.373	1828.75	281.924	382.336	143.657	196.026	104.749	2482.12	800.954	111.29	135.94	67.4703	104.285	411.514	132.853	255.927	808.481	145.579	51.3473	51.5669	64.8516	449.586	111.29	51.1123	54.7732	23.7945	16.2598	15.7875
8_2	B354	old	E3	E3 old	Fiber Tracts	317	20.218	5.1701	48.3081	9.3217	21.0656	35.949	71.5222	13.283	11.3367	13.5944	17.4248	41.4886	191.173	1095.19	169.34	456.984	126.621	106.493	114.916	2332.13	575.097	100.816	332.049	81.4774	94.0597	200.298	77.2858	361.398	1604.42	293.533	50.7227	193.95	98.6614	318.761	118.298	108.048	133.239	20.7936	31.2006	16.8976
8_3	B354	old	E3	E3 old	Iso Cortex	711	12.8326	5.1361	44.8088	8.3232	15.3843	19.884	121.744	12.2532	11.0885	13.353	16.3544	33.0613	287.046	1943.27	307.149	396.933	162.384	205.062	114.874	2522.25	879.367	124.997	131.92	68.4314	129.125	323.116	125.891	226.413	731.575	133.933	53.9011	49.8017	64.6435	308.164	93.1584	51.0718	63.0922	22.1362	18.1074	16.166
8_4	B354	old	E3	E3 old	Olfact. Area	139	16.0771	5.877	46.4255	9.3629	15.9512	20.6016	94.5317	13.0403	12.2721	14.6442	18.4443	51.9034	354.824	1911.14	307.847	461.464	173.507	149.671	107.748	2344.04	749.282	112.339	148.784	68.5188	132.631	410.798	135.514	224.024	698.196	130.303	60.3826	46.8443	95.8112	427.736	110.895	53.1152	74.1034	27.5841	17.3644	20.2855
8_5	B354	old	E3	E3 old	Cortical Subplate	72	12.5633	4.7902	43.7507	8.213	15.0811	19.5264	97.1579	11.4763	11.0777	12.8571	16.2482	45.6179	299.039	1905.57	301.76	412.086	154.107	162.708	110.146	2426.79	760.951	108.31	137.679	67.3806	134.766	422.469	135.531	235.299	739.051	137.251	57.6887	51.9768	81.5963	437.845	110.906	53.688	64.4099	25.6591	17.3055	17.091
8_6	B354	old	E3	E3 old	Cerebral Nuclei	158	15.0461	5.8306	47.4623	9.2946	15.9374	21.6517	95.982	12.5713	11.7855	14.2568	17.9519	47.5004	290.523	1863.88	293.797	418.681	148.195	155.696	108.784	2466.1	737.941	105.206	148.738	70.1104	125.999	400.344	125.615	246.05	792.054	146.646	55.979	60.4316	86.1379	403.422	102.781	54.0849	72.099	26.6318	18.6504	19.2029
8_7	B354	old	E3	E3 old	Hypothalamus	238	15.3145	4.6423	41.4804	8.0685	16.485	25.0306	104.187	11.3668	10.7947	12.0176	15.1095	35.8979	203.887	1372.3	209.73	430.244	149.565	154.509	100.212	2598.06	826.681	126.423	225.535	68.7113	115.561	202.879	86.1738	311.177	1209.23	221.97	43.714	94.7003	71.1362	316.954	105.321	76.6361	92.6514	25.5719	23.6766	17.2666
8_8	B354	old	E3	E3 old	Thalamus	514	14.1301	4.5253	46.2308	7.8018	16.3786	24.3056	109.829	11.0782	10.0719	11.9744	14.3947	31.0688	229.692	1498.87	230.683	430.189	151.037	188.272	108.506	2597.54	833.545	122.188	194.935	73.0941	119.112	254.184	107.439	282.769	1073.41	196.945	46.74	84.9812	65.0784	281.699	100.283	72.9753	93.6652	24.4998	24.7481	16.4216
	B354	old	E3	E3 old	TOTAL	2314	118.77	41.0405	367.58	69.3504	133.003	189.424	808.397	97.0505	89.651	105.637	131.212	320.074	2116.56	13419	2102.23	3388.92	1209.07	1318.44	869.934	19769	6163.82	911.569	1455.58	565.194	955.538	2625.6	926.303	2143.06	7656.42	1406.16	420.475	634.252	627.916	2944.17	852.934	520.731	648.034	196.671	167.313	139.119
9_1	B425	old	E3	E3 old	Hippocampus	296	16.5366	5.5173	45.2482	10.2755	16.8283	22.524	87.031	9.5228	9.4245	10.6292	12.6414	31.1479	228.369	1821.9	269.351	348.772	114.739	186.087	101.97	2439.96	780.538	99.607	130.44	72.5822	63.8521	461.626	135.822	253.59	897.778	149.363	50.3519	55.7108	105.584	495.056	115.812	50.6432	102.28	20.8621	17.1436	23.2005
9_2	B425	old	E3	E3 old	Fiber Tracts	234	25.318	6.2404	46.2129	11.9186	21.8191	33.0187	63.9832	12.2974	10.5571	12.1638	15.419	37.6636	180.746	1188.5	174.341	444.372	113.517	101.512	125.13	2430.77	615.717	101.207	292.541	80.5164	50.5048	254.411	93.2767	364.78	1530.8	261.934	43.9028	129.409	101.899	358.204	118.741	74.9311	151.718	22.6603	29.3515	32.4147
9_3	B425	old	E3	E3 old	Iso Cortex	683	15.4333	5.4118	40.1997	9.7864	15.4923	19.3338	99.5233	8.5776	7.9227	10.1798	12.5834	29.1489	255.791	1923.94	290.784	365.977	134.591	204.663	114.833	2507.13	898.344	116.058	114.37	71.6068	77.7893	368.992	131.057	233.369	766.468	126.274	53.0469	46.1643	118.248	357.42	99.055	50.8709	125.957	22.5248	17.5221	22.9248
9_4	B425	old	E3	E3 old	Olfact. Area	186	20.3614	7.1982	45.6136	12.9969	17.587	21.6767	70.2453	9.8031	10.3821	11.7988	14.6463	41.5069	286.705	2053.07	298.915	372.593	125.992	134.267	96.465	2381.77	787.166	97.078	105.857	72.608	61.1249	462.327	129.206	221.212	692.194	109.888	53.3836	46.6966	178.966	482.224	106.056	48.3402	153.219	27.1037	18.1845	30.0682
9_5	B425	old	E3	E3 old	Cortical Subplate	70	18.314	6.1777	41.2308	13.2347	16.5976	21.0494	85.5629	9.6793	9.9828	11.461	13.9204	34.4295	213.516	2083.09	295.538	291.952	103.475	142.522	99.5485	2458.37	814.522	95.0624	90.9292	71.5275	62.0699	470.517	126.05	218.563	760.102	120.328	50.3517	54.1628	145.546	496.637	109.421	50.4038	130.546	22.8504	18.3366	26.5168
9_6	B425	old	E3	E3 old	Cerebral Nuclei	45	19.7611	6.7093	39.4785	12.755	15.7541	22.1196	94.9401	10.8482	9.6145	11.8042	15.2124	33.1251	199.497	1913.52	273.804	315.114	103.463	125.086	111.055	2472.03	766.256	92.1167	131.535	73.2975	66.7228	376.851	114.747	264.314	969.264	155.069	49.915	73.236	125.436	417.532	106.324	55.853	134.151	21.4916	20.5065	29.1491
9_7	B425	old	E3	E3 old	Hypothalamus	211	22.5292	6.0373	40.8806	11.8239	17.9356	23.8769	90.4748	9.2436	8.9401	10.5697	12.7133	31.9505	186.272	1458.25	196.686	402.186	126.33	145.095	91.0779	2657.39	859.835	109.699	175.596	68.0942	72.4753	227.211	89.0959	289.928	1180.48	187.032	44.6226	78.9146	114.239	347.539	102.187	66.5973	171.875	28.9957	21.9403	34.4877
9_8	B425	old	E3	E3 old	Thalamus	542	19.1654	5.2652	42.3706	9.6165	16.8462	23.5131	83.8202	8.4114	8.0904	9.4866	11.6101	26.9711	184.607	1490.58	209.49	376.119	118.791	198.545	105.878	2668.03	854.425	109.746	159.916	79.9573	79.2522	293.664	112.793	294.302	1135.05	186.761	46.84	74.069	91.4842	332.31	105.429	69.8105	138.95	22.9247	23.7808	26.9651
	B425	old	E3	E3 old	TOTAL	2267	157.419	48.5572	341.235	92.4075	138.86	187.112	675.581	78.3834	74.9142	88.0931	108.746	265.943	1735.5	13932.9	2008.91	2917.09	940.897	1237.78	845.957	20015.5	6376.8	820.574	1201.18	590.19	533.791	2915.6	932.048	2140.06	7932.14	1296.65	392.414	558.363	981.402	3286.92	863.025	467.45	1108.7	189.413	166.766	225.727
10_1	C202	old	E4	E4 old	Hippocampus	237	14.1174	5.4203	36.5231	10.3994	13.9414	18.2539	127.465	13.0971	11.2012	11.6335	15.1121	24.2457	160.946	2009.84	299.032	236.884	98.6563	227.166	111.271	2610.44	805.323	94.5286	88.7335	67.4667	66.2621	474.572	133.486	245.192	793.769	143.454	45.3145	46.9755	60.6363	484.236	110.687	49.5237	50.4215	17.9908	15.7249	14.0186
10_2	C202	old	E4	E4 old	Fiber Tracts	245	19.6339	5.5389	36.4846	10.9176	15.6558	27.611	88.4366	11.786	9.7192	11.0897	15.8069	28.69	117.559	1204.37	171.565	282.368	87.3479	143.376	120.088	2584.13	622.119	79.7542	189.721	83.6705	48.9645	250.429	83.5682	347.685	1610.78	278.449	51.5761	195.202	93.3412	367.457	122.116	110.463	131.933	21.0685	31.4343	16.3659
10_3	C202	old	E4	E4 old	Iso Cortex	657	14.4782	5.7091	43.2142	10.9693	15.8112	20.351	123.987	13.708	11.5859	13.2235	16.711	30.4046	240.539	1975.02	301.02	335.211	132.12	197.73	121.41	2576.99	874.918	112.605	110.766	69.9127	77.1843	352.045	119.911	232.076	762.187	135.678	48.5756	55.3602	80.0402	345	98.9138	52.2811	84.1343	20.9481	18.1641	18.2151
10_4	C202	old	E4	E4 old	Olfact. Area	99	14.2676	5.6158	37.9028	10.5079	14.1077	18.8488	108.123	12.3341	10.5018	12.3373	15.3486	30.8178	210.195	2056.6	304.911	292.893	106.629	155.89	118.144	2558.49	804.932	94.5729	98.0729	64.7526	63.7716	456.815	128.613	226.989	774.207	133.375	44.5054	41.6326	90.5406	466.761	116.297	41.2858	79.0975	18.5451	14.8178	18.1185
10_5	C202	old	E4	E4 old	Cortical Subplate	68	12.7069	4.9129	29.2612	8.994	11.6074	15.227	125.923	10.4382	9.017	9.3311	12.8021	24.1514	140.48	2029.33	290.984	218.534	85.5814	174.571	107.25	2690.01	846.736	92.355	74.5024	59.6235	58.9502	461.15	124.741	257.045	817.04	138.408	41.344	42.7882	73.7481	507.156	106.717	46.9768	63.5859	15.8388	13.9551	15.1419
10_6	C202	old	E4	E4 old	Cerebral Nuclei	154	13.7959	5.0942	28.6975	9.8664	11.4665	16.7452	122.265	10.7123	9.7036	10.4378	14.4654	24.6884	125.193	2046.95	290.163	198.16	78.7125	175.957	112.986	2754.16	826.644	86.4742	70.9409	63.6514	61.8967	459.443	119.776	252.335	817.832	136.752	42.808	46.9425	75.9998	478.221	107.908	47.5416	64.8625	17.5626	15.6493	15.8315
10_7	C202	old	E4	E4 old	Hypothalamus	203	18.234	6.0864	35.0095	11.561	14.4845	22.6718	114.886	13.5818	11.9198	12.3181	16.7926	29.1156	134.364	1458.59	210.69	276.456	97.9753	168.762	116.083	2785.53	816.487	99.1772	124.453	74.5347	72.9547	262.014	92.0542	324.338	1187.45	207.448	46.649	106.964	82.2325	376.858	112.338	81.3857	109.958	22.6504	23.1803	20.668
10_8	C202	old	E4	E4 old	Thalamus	451	15.4571	5.0159	28.5593	8.7646	10.9632	19.0397	139.782	10.7957	8.8573	8.985	12.8409	18.8227	93.5275	1488.83	216.33	200.385	81.7225	257.091	119.649	2811.12	875.948	104.408	102.396	79.3413	87.3967	282.709	99.4767	326.866	1178.68	211.217	46.1479	98.0556	62.4245	325.075	100.255	91.7693	100.943	21.2013	26.4854	16.1877
	C202	old	E4	E4 old	TOTAL	2114	122.691	43.3935	275.652	81.9802	108.038	158.748	950.868	96.4532	82.5058	89.356	119.88	210.936	1222.8	14269.5	2084.7	2040.89	768.744	1500.54	926.88	21370.9	6473.11	763.876	859.586	562.953	537.381	2999.18	901.627	2212.53	7941.95	1384.78	366.921	633.921	618.963	3350.76	875.232	521.226	684.937	155.806	159.411	134.547
11_1	C384	old	E4	E4 old	Hippocampus	235	17.1694	6.1591	50.7692	10.3607	17.4011	22.7737	102.675	13.379	12.5638	14.1481	17.3474	36.7117	285.276	1875.14	297.954	395.843	148.891	189.017	110.298	2398.99	777.728	107.957	133.794	73.55	87.9637	438.548	147.366	236.285	747.841	135.89	56.1656	52.9058	87.5522	449.386	122.128	50.5812	81.4516	27.8977	18.4335	21.5324
11_2	C384	old	E4	E4 old	Fiber Tracts	254	22.0346	6.2125	48.332	12.4853	20.2742	37.3417	67.2248	17.0725	13.8278	15.4031	19.4435	40.3489	187.865	1160.34	184.372	403.186	120.786	112.171	160.72	2241.88	581.005	101.436	293.11	86.5938	64.7632	248.005	101.266	383.752	1538.06	286.828	52.3989	191.059	106.513	378.448	141.779	99.2312	143.389	23.7366	33.1962	22.1499
11_3	C384	old	E4	E4 old	Iso Cortex	749	16.2892	5.8121	43.8626	9.4684	15.6641	19.9427	109.871	12.6361	11.2574	13.3838	16.7882	34.0933	288.659	1952.19	306.043	396.743	160.876	189.468	121.324	2495.48	871.632	120.331	130.468	69.6606	104.056	335.71	126.402	226.163	731.232	130.317	55.0814	52.1198	84.4444	324.246	96.3858	52.7225	86.2224	25.1869	19.267	19.9748
11_4	C384	old	E4	E4 old	Olfact. Area	138	19.967	6.9489	33.6024	11.7204	13.5368	18.5327	108.53	13.7104	13.2761	13.18	18.3254	35.1623	198.359	2225.66	332.696	254.335	114.551	162.928	110.19	2478.96	818.973	97.8854	89.057	70.0527	74.382	453.08	130.77	220.148	686.91	125.849	51.3694	38.7224	96.3897	465.115	109.88	48.3338	69.9063	23.2349	19.4915	22.6728
11_5	C384	old	E4	E4 old	Cortical Subplate	79	19.9825	6.6428	32.5592	11.4913	13.9623	18.5783	99.5552	12.8605	12.4499	12.9175	16.6859	31.4568	173.805	2096.27	314.81	246.962	109.285	161.529	114.7	2527.29	826.809	98.7812	89.8848	69.354	71.5069	451.925	126.963	229.145	755.852	135.267	52.6118	53.2155	101.692	485.113	109.998	53.8696	84.9989	23.5876	20.954	22.8332
11_6	C384	old	E4	E4 old	Cerebral Nuclei	161	17.1049	7.0165	39.9131	12.2357	15.0762	20.9659	94.471	15.6119	14.0361	15.2573	19.4465	39.7527	230.94	2013.83	311.344	312.409	127.176	144.259	132.849	2437.97	769.087	100.502	114.99	73.9749	74.4685	423.732	128.401	267.07	783.816	142.554	51.1941	59.6555	94.1774	460.29	113.733	51.4957	76.827	27.4063	21.6797	23.1041
11_7	C384	old	E4	E4 old	Hypothalamus	208	14.683	4.3982	35.3765	7.5564	14.368	22.1095	108.592	10.3772	9.3771	10.5124	14.4907	31.1953	171.583	1430.36	219.657	361.534	130.337	163.144	107.43	2670.13	847.956	120.819	181.159	70.3414	76.8728	245.866	95.2561	318.961	1186.4	223.134	42.3184	83.8767	67.7042	362.64	109.821	67.698	82.7715	27.4606	22.9408	17.088
11_8	C384	old	E4	E4 old	Thalamus	466	13.9022	4.2073	40.2079	7.2587	14.8586	22.6116	106.962	10.2024	9.0952	10.6915	14.0699	28.3861	202.624	1495.41	234.424	384.597	140.322	188.189	117.692	2601.43	844.115	122.241	187.157	76.8209	84.2202	263.918	109.865	296.784	1116.46	212.205	45.3698	87.6433	67.3306	296.912	107.814	71.2294	97.1215	25.5777	26.5212	17.9232
	C384	old	E4	E4 old	TOTAL	2290	141.133	47.3974	324.623	82.5769	125.141	182.856	797.881	105.85	95.8834	105.494	136.597	277.107	1739.11	14249.2	2201.3	2755.61	1052.23	1310.71	975.204	19852.1	6337.3	869.953	1219.62	590.348	638.234	2860.78	966.291	2178.31	7546.57	1392.04	406.509	619.198	705.804	3222.15	911.54	495.161	722.688	204.088	182.484	167.278
12_1	C362	old	E4	E4 old	Hippocampus	181	12.2106	5.1033	56.0387	9.5906	18.3926	24.4345	107.082	10.2797	9.8379	11.964	13.8251	34.3351	296.92	1969.13	297.027	397.355	145.187	183.255	92.5561	2418.11	801.716	107.205	128.021	66.4852	70.5042	429.687	133.021	228.888	751.182	127.464	50.4758	44.353	85.7561	448.472	109.506	45.1394	73.519	26.0136	16.507	19.1313
12_2	C362	old	E4	E4 old	Fiber Tracts	257	21.829	4.3118	47.6775	8.4083	22.748	32.4831	65.1141	8.7648	7.3561	9.7916	12.8472	34.4268	156.21	954.368	135.912	490.071	111.061	95.9993	109.801	2533.39	577.024	102.391	341.582	73.8298	42.6607	210.617	80.2534	410.919	1722.3	295.355	39.449	144.359	83.9856	320.569	122.551	84.025	125.805	20.8976	26.5361	22.5365
12_3	C362	old	E4	E4 old	Iso Cortex	700	12.2756	5.0008	51.4509	9.0921	17.1365	22.4304	107.266	10.4246	9.5332	12.6573	14.7204	36.204	336.933	1996.79	305.389	437.129	166.966	174.468	102.627	2450.59	871.057	118.61	132.869	64.9641	77.9847	337.383	121.792	215.054	725.358	123.363	50.9326	47.4908	93.0764	326.517	95.0191	46.0529	93.7418	21.1998	17.3282	20.3192
12_4	C362	old	E4	E4 old	Olfact. Area	224	13.3895	5.1391	42.9213	9.3153	15.0804	20.3894	88.0202	10.3928	9.1621	11.5441	14.4418	40.5136	327.972	2049.8	307.296	414.579	151.471	127.529	96.5246	2393.47	800.541	104.267	130.246	63.0004	63.8529	415.184	123.857	211.27	738.763	124.203	48.1543	45.5939	111.814	437.614	108.172	44.6199	97.5633	24.6016	15.9913	21.3711
12_5	C362	old	E4	E4 old	Cortical Subplate	106	13.1078	4.772	41.9179	8.8204	15.5363	19.8064	99.1263	8.1689	8.1404	10.0026	12.8372	34.4589	261.864	2037.2	299.157	360.811	128.135	135.856	94.9994	2500.72	841.348	104.838	108.457	60.2069	58.6885	421.04	120.463	232.974	762.085	120.713	45.0578	42.6022	112.177	453.467	101.701	43.1534	101.812	19.927	15.2927	21.3855
12_6	C362	old	E4	E4 old	Cerebral Nuclei	131	14.0846	4.4542	41.1964	8.4249	14.9455	21.3925	94.7419	8.4314	8.1478	10.2121	13.2109	35.1439	225.655	1905.86	275.467	355.467	116.053	134.135	96.9252	2602.7	792.741	97.0557	131.596	61.2734	57.4471	385.365	114.638	255.437	913.401	146.538	42.8922	53.6169	90.2484	425.614	109.264	45.0017	89.9396	21.2283	16.0452	21.1145
12_7	C362	old	E4	E4 old	Hypothalamus	254	16.8058	5.0117	40.1302	9.4571	15.6866	22.3382	103.573	9.0694	8.648	10.0493	12.7912	30.84	187.402	1585.37	224.225	369.318	125.436	152.893	88.7829	2691.05	877.332	112.854	154.487	63.2631	71.2833	257.867	89.1624	287.592	1096.24	184.031	43.452	66.9699	87.7887	373.569	102.696	61.187	110.372	25.5932	19.6761	24.4658
12_8	C362	old	E4	E4 old	Thalamus	396	13.5101	3.945	45.723	8.016	17.2501	23.8837	103.032	8.449	7.6183	9.299	11.5599	25.6419	197.962	1445.55	212.782	409.315	133.647	204.948	107.469	2686.65	847.42	116.204	175.716	72.0583	84.823	281.324	113.61	311.587	1100.49	190.278	43.7669	69.156	74.3516	301.124	106.089	64.493	112.29	25.1588	23.765	21.9138
	C362	old	E4	E4 old	TOTAL	2249	117.213	37.7379	367.056	71.1247	136.776	187.158	767.956	73.9806	68.4438	85.52	106.234	271.564	1990.92	13944.1	2057.25	3234.05	1077.96	1209.08	789.685	20276.7	6409.18	863.424	1302.97	525.081	527.244	2738.47	896.797	2153.72	7809.82	1311.95	364.181	514.141	739.198	3086.95	854.999	433.672	805.043	184.62	151.142	172.238
13_1	JJ3_73	FAD	E3	E3 FAD	Hippocampus	262	27.1914	9.6893	61.1542	17.526	23.205	26.4038	104.428	16.9895	14.851	17.1302	20.8293	43.2225	276.623	1887.63	284.894	399.159	140.495	167.555	125.342	2443.87	777.973	100.469	118.518	75.2536	68.0188	407.511	137.435	224.166	682.487	114.399	59.6752	67.0247	154.146	386.471	97.4609	58.1106	165.41	32.3557	23.1716	32.1607
13_2	JJ3_73	FAD	E3	E3 FAD	Fiber Tracts	321	35.4042	8.7848	49.0695	19.904	23.9969	31.4901	74.9559	16.7514	13.583	15.1441	20.2012	39.557	169.096	1208.59	172.545	407.768	113.114	108.072	121.888	2486.63	645.177	88.632	231.549	89.1573	57.8119	244.681	88.8851	300.912	1387.96	229.618	57.3297	193.594	138.906	333.502	111.503	99.5352	236.495	27.4952	31.0654	46.8654
13_3	JJ3_73	FAD	E3	E3 FAD	Iso Cortex	791	24.308	9.5093	55.1747	16.8323	22.6581	25.317	109.783	17.4151	15.3227	18.0967	22.7603	45.1654	320.256	1933.65	298.26	435.833	167.341	153.111	132.356	2441.2	854.269	114.164	125.999	74.2864	77.6317	322.961	122.14	207.529	656.028	113.616	57.3464	63.0834	142.771	304.707	89.5672	57.914	156.976	31.0777	24.0674	30.9294
13_4	JJ3_73	FAD	E3	E3 FAD	Olfact. Area	142	24.5419	10.5488	58.7214	18.3772	24.2331	28.1327	103.464	19.4985	17.1016	20.2207	25.505	60.3278	336.408	1942.91	301.112	445.321	163.684	131.402	131.743	2409.64	782.031	105.271	128.93	76.5499	79.6702	364.567	125.731	205.729	639.704	115.094	54.3799	56.6645	152.222	343.387	92.7674	52.0437	150.832	35.4522	25.2214	32.9567
13_5	JJ3_73	FAD	E3	E3 FAD	Cortical Subplate	85	24.8085	8.2766	54.4824	15.1999	21.538	27.4994	101.969	13.9661	12.2074	14.5509	18.79	45.5918	259.52	1809.3	266.743	399.615	138.96	144.212	118.844	2505.54	805.314	100.177	116.856	71.6965	64.72	419.625	138.494	220.163	714.566	118.312	54.31	59.6907	162.609	423.756	103.243	54.7403	177.759	25.5181	21.2881	32.9811
13_6	JJ3_73	FAD	E3	E3 FAD	Cerebral Nuclei	186	26.0846	8.4466	53.1235	15.7074	20.8281	24.8837	103.807	14.0325	12.9477	14.6879	18.7852	44.3495	238.168	1790.01	262.799	387.124	129.88	149.911	115.21	2580.6	801.715	99.549	120.056	72.397	65.3585	399.349	126.444	229.125	745.066	122.281	54.1876	65.4722	149.025	410.193	100.138	58.3885	171.577	27.4773	21.7968	32.2685
13_7	JJ3_73	FAD	E3	E3 FAD	Hypothalamus	360	29.3316	9.0561	53.7791	17.0401	22.8245	26.968	100.339	15.6758	14.1344	15.8533	19.5345	43.5196	226.575	1522.06	219.891	451.75	144.479	136.391	100.172	2622.36	826.253	109.992	167.546	73.7866	73.4117	258.404	98.051	249.322	954.98	156.755	51.4184	81.6248	140.879	348.473	97.5069	68.0013	201.945	32.0233	24.1769	41.0562
13_8	JJ3_73	FAD	E3	E3 FAD	Thalamus	445	31.9165	8.6497	54.1858	16.7314	21.8616	26.4146	103.34	13.8709	12.0569	14.2538	17.4746	34.4099	203.322	1468.75	210.427	414.908	135.482	171.095	115.335	2622.82	834.768	106.81	162.628	79.3405	76.3398	266.652	109.543	248.489	999.875	164.476	55.4674	104.859	132.792	289.212	97.8804	84.3165	232.094	29.3183	27.4329	39.4594
	JJ3_73	FAD	E3	E3 FAD	TOTAL	2592	223.587	72.9612	439.691	137.318	181.145	217.109	802.086	128.2	112.205	129.938	163.88	356.144	2029.97	13562.9	2016.67	3341.48	1133.43	1161.75	960.889	20112.7	6327.5	825.065	1172.08	612.468	562.963	2683.75	946.722	1885.44	6780.66	1134.55	444.115	692.013	1173.35	2839.7	790.067	533.05	1493.09	240.718	198.22	288.677
14_1	JJ3_66	FAD	E3	E3 FAD	Hippocampus	232	27.2103	12.0818	64.9254	18.9994	24.6673	31.7447	103.288	14.7611	14.3004	17.5401	19.8435	37.5078	246.571	1885.29	267.375	353.17	116.319	180.19	102.221	2411.07	765.918	93.8039	111.215	75.0243	73.3659	436.334	156.147	215.414	747.523	118.139	57.4203	75.824	140.512	418.333	137.75	58.4548	163.585	30.2423	23.0799	39.2907
14_2	JJ3_66	FAD	E3	E3 FAD	Fiber Tracts	247	27.0136	7.4014	52.1358	16.2558	23.4519	35.2454	72.5487	14.1743	11.5439	13.6816	16.5511	35.0831	166.788	1240.24	166.141	385.362	101.255	111.57	106.271	2471.97	628.738	84.2292	229.403	81.1276	56.8118	274.24	99.499	299.909	1501.68	235.418	50.2521	159.969	125.516	367.551	129.807	84.5164	193.497	23.9427	27.5339	41.5318
14_3	JJ3_66	FAD	E3	E3 FAD	Iso Cortex	705	20.5502	7.6022	53.6965	14.6458	21.6277	23.4635	101.519	11.0991	10.2978	13.652	15.2451	36.0384	311.462	2001.64	283.268	410.634	147.035	171.197	102.208	2457.83	874.772	105.996	108.178	70.1084	77.4642	363.551	126.022	198.13	668.896	102.819	54.7591	46.5439	160.399	343.799	95.693	50.8986	171.304	23.4383	19.5426	30.2344
14_4	JJ3_66	FAD	E3	E3 FAD	Olfact. Area	191	20.6766	8.8542	56.3487	17.5262	22.0306	24.833	92.2478	10.9991	10.4879	13.5086	15.897	43.4211	303.332	2115.76	287.147	373.93	127.073	123.463	98.0782	2381.96	802.071	94.6835	98.7065	68.9299	64.0545	415.948	133.305	196.26	645.569	98.9269	50.5689	46.6922	204.632	414.709	109.983	44.338	193.557	22.755	20.555	35.2053
14_5	JJ3_66	FAD	E3	E3 FAD	Cortical Subplate	123	19.7541	7.3751	52.2115	16.5967	20.5172	23.715	94.4483	10.2059	9.0991	11.5144	13.7216	38.4957	255.438	2045.46	271.3	346.338	116.375	129.586	91.5721	2437.14	810.611	90.0063	93.1539	68.7915	59.6735	453.406	139.054	195.046	685.714	100.507	50.3708	51.7328	201.697	468.429	111.921	46.7244	191.95	21.603	18.3538	32.5854
14_6	JJ3_66	FAD	E3	E3 FAD	Cerebral Nuclei	184	24.1086	11.0553	66.1896	24.9268	26.9893	44.3713	88.8766	26.2271	22.9986	22.2905	27.833	49.4441	252.652	1566.77	228.618	381.703	131.596	115.095	139.297	2195.95	648.875	97.3164	181.463	88.5593	82.6074	305.728	125.333	295.106	1045.08	173.347	64.8136	185.965	143.626	398.779	152.053	101.468	187.804	40.7113	30.4588	37.8069
14_7	JJ3_66	FAD	E3	E3 FAD	Hypothalamus	219	41.2994	10.2948	59.7532	23.7808	30.9041	36.4149	73.2916	16.679	14.7138	16.8618	19.0698	40.1144	181.516	1102.93	149.591	490.646	127.011	125.718	99.0384	2574.1	662.693	93.7752	233.428	98.4072	80.5877	170.444	83.1603	262.865	1201.26	182.382	64.8614	225.403	175.184	289.839	127.593	128.586	378.716	31.8545	35.7941	59.962
14_8	JJ3_66	FAD	E3	E3 FAD	Thalamus	425	28.3432	6.2747	39.6802	14.489	19.8843	23.8737	87.8968	7.912	7.2304	8.1842	10.5813	22.4562	122.345	1193.55	145.477	355.193	102.714	177.532	96.2246	2769.31	857.326	104.35	174.954	75.6128	74.7885	205.717	99.3405	317.863	1392.15	212.084	43.5346	85.4462	110.741	274.513	117.739	65.8042	235.922	22.6322	26.745	58.7458
	JJ3_66	FAD	E3	E3 FAD	TOTAL	2326	208.956	70.9395	444.941	147.22	190.072	243.661	714.117	112.058	100.672	117.233	138.742	302.561	1840.1	13151.6	1798.92	3096.98	969.377	1134.35	834.91	19699.3	6051	764.161	1230.5	626.561	569.353	2625.37	961.861	1980.59	7887.88	1223.62	436.581	877.575	1262.31	2975.95	982.538	580.791	1716.33	217.179	202.063	335.362
15_1	JJ3_76	FAD	E3	E3 FAD	Hippocampus	184	23.053	8.9009	49.1373	18.6961	22.4052	21.9545	88.6229	11.2561	10.617	11.723	15.3813	30.4525	195.853	1966.06	252.971	297.493	102.831	169.696	97.8896	2593.07	833.26	94.8461	89.8147	71.1027	64.3032	415.605	129.344	228.586	735.199	114.956	54.6678	62.7588	171.858	418.45	104.509	56.7781	199.292	20.1291	20.7287	38.422
15_2	JJ3_76	FAD	E3	E3 FAD	Fiber Tracts	272	51.8046	11.9079	52.9513	31.0974	31.3013	33.1511	51.6736	13.3924	11.4698	14.2919	17.2179	37.5353	147.118	1076.63	130.536	394.351	94.562	90.2338	100.391	2615.47	524.421	76.521	239.219	84.129	51.3898	241.612	89.573	265.426	1628.69	215.388	50.9127	160.684	171.993	330.661	113.714	88.7717	360.868	23.6606	31.6931	105.522
15_3	JJ3_76	FAD	E3	E3 FAD	Iso Cortex	805	23.9396	9.1745	47.9836	18.3182	21.6563	21.3705	93.6971	10.5687	9.7634	12.4933	14.9452	32.0494	232.585	2078.9	264.579	324.973	114.944	176.369	102.817	2635.23	908.443	98.1262	84.931	68.2359	70.4397	356.227	117.777	188.298	644.199	96.0416	55.5599	52.9952	184.646	317.666	86.9905	56.1493	215.469	18.6988	20.7044	34.5594
15_4	JJ3_76	FAD	E3	E3 FAD	Olfact. Area	166	31.4169	13.0202	53.3691	21.6902	23.5043	23.7198	71.3807	12.841	12.1724	14.3907	17.7266	49.5175	279.587	2001.21	263.298	383.726	126.917	147.246	103.637	2464.83	782.489	91.1006	96.5273	75.0796	64.5248	438.906	125.409	190.037	608.029	94.7718	57.7449	52.3431	242.719	422.165	92.315	59.4332	232.306	22.8513	22.8325	39.5063
15_5	JJ3_76	FAD	E3	E3 FAD	Cortical Subplate	121	24.2155	8.5984	50.2708	18.8275	22.1315	24.2751	69.0679	10.0243	9.3157	11.4593	13.4013	38.8557	214.976	1938.44	240.845	333.195	104.334	132.251	103.668	2592.47	803.28	86.6921	95.4369	69.6507	57.7826	463.597	124.593	197.714	732.262	101.769	51.5649	57.815	208.725	459.807	96.7539	49.5724	236.171	18.6851	19.4466	39.5528
15_6	JJ3_76	FAD	E3	E3 FAD	Cerebral Nuclei	203	27.8409	9.9419	48.1036	20.482	22.1365	23.5265	52.8272	12.3033	11.1015	12.4354	15.2644	37.0518	199.187	1827.42	232.109	306.631	102.313	161.887	115.638	2456.18	740.455	85.6944	108.849	80.6159	60.5455	531.679	146.514	223.981	811.314	118.449	59.7604	74.9115	205.217	511.345	111.261	62.416	225.352	20.9312	24.2862	46.6667
15_7	JJ3_76	FAD	E3	E3 FAD	Hypothalamus	189	45.6238	11.7366	46.4418	24.9461	26.7616	26.8266	79.4096	11.5642	10.9238	12.5691	15.2374	33.5203	162.625	1301.82	158.162	391.701	123.015	149.325	85.956	2715.4	821.189	107.277	164.71	74.7764	77.2386	197.839	94.3506	240.967	1134.38	183.498	56.7971	117.447	168.808	300.877	111.782	100.082	350.314	23.9207	29.3374	77.4585
15_8	JJ3_76	FAD	E3	E3 FAD	Thalamus	384	38.2842	9.2316	47.7699	22.028	23.7399	24.1976	87.8509	9.1227	8.6788	10.1155	13.1077	26.2815	143.489	1488.69	173.565	325.18	100.003	201.783	92.9372	2908.93	844.678	96.6697	114.988	76.0886	77.0494	277.031	114.523	230.645	983.566	159.964	54.4337	80.0763	154.677	273.771	103.924	73.4036	299.145	20.4948	26.0519	60.4632
	JJ3_76	FAD	E3	E3 FAD	TOTAL	2324	266.178	82.512	396.027	176.085	193.637	199.022	594.53	91.0727	84.0424	99.4782	122.282	285.264	1575.42	13679.2	1716.07	2757.25	868.917	1228.79	802.934	20981.6	6258.21	736.927	994.476	599.679	523.274	2922.5	942.084	1765.65	7277.64	1084.84	441.441	659.03	1508.64	3034.74	821.25	546.607	2118.92	169.372	195.081	442.151
16_1	KK4_40	FAD	E4	E4 FAD	Hippocampus	235	17.8501	6.0672	49.0244	13.8255	20.1131	25.3243	118.261	12.2969	11.2114	13.4488	18.4023	35.3184	208.739	1995.7	306.534	309.127	116.763	154.652	118.151	2643.11	847.248	103.025	106.22	64.8652	67.1116	330.038	111.798	212.022	800.535	145.882	49.0735	58.5522	91.1183	364.532	96.3179	47.6893	97.9519	33.3525	19.2119	21.069
16_2	KK4_40	FAD	E4	E4 FAD	Fiber Tracts	316	22.1299	6.4988	48.3327	15.1048	24.8741	33.3178	91.1359	14.231	12.5975	14.1392	20.1936	36.8353	163.528	1382.49	209.464	356.381	110.71	131.438	118.454	2575.07	729.156	96.8363	186.895	88.1665	71.5308	262.167	95.9821	285.523	1227.52	224.981	53.9045	157.808	111.721	347.975	116.093	83.1247	168.748	32.6023	27.7882	29.5578
16_3	KK4_40	FAD	E4	E4 FAD	Iso Cortex	761	14.8619	5.6173	44.5312	11.4956	17.9181	22.9471	129.017	11.7329	10.5586	12.7288	16.6643	31.8068	225.025	1968.54	308.067	330.589	128.317	194.317	119.933	2651.31	922.369	119.524	100.275	66.211	82.5682	336.731	126.989	210.561	701.27	130.087	51.9149	44.9215	91.4355	323.77	92.1995	45.8617	101.33	31.3581	19.5729	20.3556
16_4	KK4_40	FAD	E4	E4 FAD	Olfact. Area	153	14.0685	5.7563	43.0079	11.3017	17.1988	23.3548	117.98	12.303	11.1314	14.0221	18.7429	43.8739	236.453	2046.01	319.345	332.31	125.418	136.761	141.519	2593.86	850.75	109.001	100.628	62.9036	69.2681	391.013	132.72	215.089	675.812	131.096	46.6221	39.9021	97.1648	390.181	101.833	40.7748	89.3938	32.3429	17.3844	19.8773
16_5	KK4_40	FAD	E4	E4 FAD	Cortical Subplate	86	14.3016	4.5938	43.2316	10.2691	16.6222	25.0662	116.053	9.4347	8.6674	11.1329	15.2058	37.5907	206.224	1908.91	293.485	320.952	116.312	145.636	118.997	2634.3	870.287	108.859	99.6542	61.6072	60.4926	417.272	138.848	226.527	753.303	136.615	44.6405	46.6287	98.2842	440.1	106.326	41.6042	100.222	28.6428	15.361	19.1034
16_6	KK4_40	FAD	E4	E4 FAD	Cerebral Nuclei	137	15.2145	5.0577	44.1109	10.6145	18.2799	24.3411	110.693	10.3811	9.875	12.1063	16.2595	40.2676	214.779	1853.64	285.209	349.914	119.948	153.745	123.393	2683.73	839.27	106.607	110.011	65.3993	64.4848	391.89	131.981	234.355	755.71	137.559	46.161	50.4275	97.9508	410.082	104.903	44.5283	108.044	32.6	17.1616	19.9686
16_7	KK4_40	FAD	E4	E4 FAD	Hypothalamus	256	18.6379	5.6427	37.1646	11.2863	18.0602	23.0694	114.249	10.2377	9.8431	10.9938	15.1418	31.0913	143.356	1590.86	233.513	309.33	103.785	143.875	109.472	2843.9	872.595	108.457	125.706	67.2668	67.7943	267.935	94.9793	287.161	1029.84	184.225	43.1827	73.2336	86.9656	377.27	102.905	57.7132	118.48	30.2802	19.576	24.3259
16_8	KK4_40	FAD	E4	E4 FAD	Thalamus	492	22.5687	5.3283	41.5727	11.8057	19.2004	25.5099	116.036	9.337	8.4483	9.8327	13.3823	25.17	127.794	1436.61	208.285	301.348	98.9434	207.972	106.755	2832.91	896.799	107.608	126.288	78.7471	82.8124	282.465	106.6	266.926	1095.73	193.43	46.5547	82.7461	87.8317	322.715	103.902	66.8708	151.399	33.1076	25.4282	25.6949
	KK4_40	FAD	E4	E4 FAD	TOTAL	2436	139.633	44.5621	350.976	95.7032	152.267	202.931	913.426	89.9543	82.3327	98.4046	133.993	281.954	1525.9	14182.8	2163.9	2609.95	920.197	1268.4	956.674	21458.2	6828.47	859.917	955.676	555.167	566.063	2679.51	939.897	1938.16	7039.73	1283.87	382.054	554.22	762.472	2976.62	824.479	428.167	935.568	254.286	161.484	179.952
17_1	KK4_96	FAD	E4	E4 FAD	Hippocampus	797	20.3534	7.631	59.1665	17.3323	19.7738	24.0679	91.1045	11.2533	10.7392	12.7341	14.8105	38.438	238.282	1860.83	271.413	359.043	109.415	200.688	150.793	2484.88	745.527	87.262	92.0302	83.9372	68.7261	529.226	175.773	212.183	638.471	100.333	60.5654	59.4325	176.446	435.553	111.047	51.0128	194.34	29.6839	21.2013	31.2121
17_2	KK4_96	FAD	E4	E4 FAD	Fiber Tracts	170	33.4222	10.6683	71.4324	23.4471	27.5037	34.4301	74.8868	18.0406	15.446	18.2154	21.1803	53.0109	236.128	1374.82	204.445	464.137	125.648	134.613	159.199	2473.97	630.37	89.0799	185.542	91.0856	68.9829	337.394	126.779	255.863	1046.77	161.168	58.0508	160.895	149.187	354.089	123.046	82.3069	256.24	32.383	31.5497	50.1288
17_3	KK4_96	FAD	E4	E4 FAD	Iso Cortex	511	18.4687	7.6414	51.7634	16.4558	20.7005	23.1378	87.8737	10.523	10.1676	12.9518	14.5832	34.7499	268.173	1838.36	272.925	396.476	133.501	191.66	170.938	2442.85	852.533	107.909	104.55	81.5289	75.3746	388.143	146.6	233.571	672.4	104.871	60.9901	57.9624	187.154	354.738	100.324	60.3435	220.749	23.9765	22.2064	35.0494
17_4	KK4_96	FAD	E4	E4 FAD	Olfact. Area	27	20.8824	11.5342	65.3508	20.7561	25.2777	28.8303	105.684	17.0036	15.1847	17.1393	21.5167	49.7053	303.657	1825.93	259.084	450.407	148.29	152.016	124.982	2486.48	832.446	98.8994	120.171	82.5396	89.3903	390.166	128.202	175.509	665.154	109.608	55.6282	57.5838	159.028	353.603	97.8011	57.2998	180.206	31.0553	23.95	35.075
17_5	KK4_96	FAD	E4	E4 FAD	Cortical Subplate	27	19.6769	7.5052	48.9697	16.772	20.0808	22.2725	89.2834	9.8241	8.3467	11.3862	13.361	37.6308	228.468	1686.59	232.502	389.647	121.335	168.338	138.045	2520.2	796.658	91.2956	106.218	77.6216	70.8196	470.294	160.221	209.866	741.769	111.444	56.349	67.5145	182.185	441.142	123.28	59.0631	246.068	25.1425	22.209	40.8735
17_6	KK4_96	FAD	E4	E4 FAD	Cerebral Nuclei	179	22.2866	5.4503	43.3091	11.5085	18.2182	23.4815	101.188	9.5916	8.775	10.936	14.0261	36.3994	178.029	1649.03	236.946	345.129	104.571	169.656	126.954	2768.46	780.306	95.0215	117.931	71.7981	64.0136	388.541	131.637	281.181	902.496	146.036	46.6447	68.2287	104.293	404.112	107.553	56.6234	137.537	26.3781	20.7871	24.0838
17_7	KK4_96	FAD	E4	E4 FAD	Hypothalamus	201	42.1398	8.508	47.9433	18.6719	22.4425	26.1377	96.3697	10.4447	9.6569	11.4328	14.2133	38.0023	149.429	1342.31	176.625	374.018	103.266	188.463	137.41	2755.22	779.889	96.516	142.209	80.8773	79.5573	296.49	122.425	295.696	1073.59	160.305	52.7536	90.8241	133.059	366.8	107.121	79.3978	236.516	24.0168	24.6918	43.4187
17_8	KK4_96	FAD	E4	E4 FAD	Thalamus	219	33.192	6.7311	49.1854	16.0521	20.523	25.3618	79.8759	8.0494	7.1423	8.8843	10.7815	29.5568	141.57	1363.07	178.016	350.259	95.0702	220.737	163.36	2748.08	768.927	92.7842	134.162	86.9675	68.8185	337.702	140.666	319.335	1103.48	160.404	50.7267	90.0874	124.438	331.114	109.061	75.2578	227.742	22.3864	26.3074	39.8472
	KK4_96	FAD	E4	E4 FAD	TOTAL	2131	210.422	65.6695	437.121	140.996	174.52	207.72	726.266	94.7303	85.4584	103.68	124.473	317.493	1743.74	12940.9	1831.96	3129.12	941.097	1426.17	1171.68	20680.1	6186.66	758.767	1002.81	656.356	585.683	3137.96	1132.3	1983.2	6844.12	1054.17	441.708	652.529	1215.79	3041.15	879.234	521.305	1699.4	215.022	192.903	299.689
18_1	KK4_116	FAD	E4	E4 FAD	Hippocampus	247	21.7628	6.7698	42.8412	13.8889	16.5997	19.3576	98.0917	10.0056	9.0598	11.0607	13.408	28.0265	167.391	2019.25	252.67	269.847	82.8319	190.599	118.981	2786.92	756.089	74.4782	75.1834	70.495	58.5829	512.861	141.54	226.106	690.317	96.2664	50.4093	58.8277	134.126	417.753	94.2915	48.5075	156.781	19.5853	19.391	25.4288
18_2	KK4_116	FAD	E4	E4 FAD	Fiber Tracts	272	32.1351	6.9175	45.1078	15.5112	20.8243	28.6265	76.4709	12.096	9.7832	11.0041	14.2186	34.6867	106.055	1035.81	132.378	360.185	84.6131	133.549	124.63	2900.07	619.174	75.8684	186.708	89.1945	55.1537	277.674	96.6317	343.495	1495.49	219.47	46.4665	153.77	112.17	339.021	115.597	76.6734	201.9	21.24	35.0495	37.5613
18_3	KK4_116	FAD	E4	E4 FAD	Iso Cortex	839	22.6325	7.6273	45.5894	15.8044	19.3466	22.0171	109.886	11.4046	10.1772	12.4993	15.0392	30.3214	200.754	1951.65	258.782	308.255	101.587	208.042	121.215	2721.39	826.022	89.0596	85.7901	73.1483	74.7662	394.91	127.66	226.636	700.1	103.885	54.7417	68.3519	138.666	338.091	92.994	59.4059	177.1	20.8784	23.3735	28.4259
18_4	KK4_116	FAD	E4	E4 FAD	Olfact. Area	218	28.1441	10.2068	46.9011	19.2603	21.6394	26.177	104.058	12.9601	11.4548	14.5013	18.2357	41.6725	200.34	1860.31	258.11	300.641	104.388	138.849	134.826	2491.22	757.137	89.0935	99.0336	77.5549	69.3758	426.692	137.779	251.915	754.02	124.062	55.9442	88.6472	180.761	441.492	120.946	71.081	206.032	24.6644	24.458	35.4133
18_5	KK4_116	FAD	E4	E4 FAD	Cortical Subplate	136	27.2311	7.055	42.9302	14.7735	17.6853	23.2002	104.081	9.2853	8.5923	10.2649	13.2637	31.88	157.772	1778.18	232.241	276.632	85.6994	197.937	115.081	2663.85	753.534	80.8733	85.4347	76.8886	66.289	502.533	149.894	245.853	789.566	116.763	54.0177	71.7273	145.74	491.417	116.197	63.1865	185.329	20.955	20.8212	31.4483
18_6	KK4_116	FAD	E4	E4 FAD	Cerebral Nuclei	222	29.3588	5.8429	42.5073	12.4026	18.1564	22.622	91.6833	8.8021	7.675	9.7658	11.7928	32.5312	141.28	1444.41	188.682	340.344	89.1948	185.567	130.516	2853.19	721.342	83.4362	125.851	78.197	63.5423	385.193	131.293	328.006	1049.28	154.513	47.1284	86.0298	110.635	398.142	110.203	68.7186	167.031	20.1561	24.4125	28.199
18_7	KK4_116	FAD	E4	E4 FAD	Hypothalamus	303	33.4969	8.9255	42.968	19.1425	21.4522	23.9957	96.3053	11.2262	10.3741	12.2711	14.5721	32.8005	141.322	1530.92	181.492	318.19	96.7118	144.668	95.0663	2886.12	790.66	86.954	117.896	71.8443	73.7724	274.719	94.2578	254.48	1034.7	140.82	49.2593	98.5153	146.977	384.752	104.323	74.6716	247.942	22.6936	24.9498	44.5383
18_8	KK4_116	FAD	E4	E4 FAD	Thalamus	461	32.4126	6.5738	40.7521	14.5203	17.4768	21.7291	93.6892	8.1828	7.0571	8.6054	10.5345	25.7961	102.439	1349.36	156.204	293.665	77.5709	208.959	120.867	3092.61	769.168	79.0132	110.025	77.773	70.786	336.888	115.816	300.492	1121.83	153.46	45.4471	85.0277	110.624	315.345	97.5911	69.252	216.852	20.5799	28.2532	34.8296
	KK4_116	FAD	E4	E4 FAD	TOTAL	2262	227.174	59.9186	349.597	125.304	153.181	187.725	774.265	83.9627	74.1735	89.9726	111.065	257.715	1217.35	12969.9	1660.56	2467.76	722.597	1408.17	961.181	22395.4	5993.13	658.776	885.922	615.096	532.268	3111.47	994.872	2176.98	7635.3	1109.24	403.414	710.897	1079.7	3126.01	852.143	531.496	1558.97	170.753	200.709	265.844
