# Supplementary material for: APOE modulates microglial immunometabolism in response to age, amyloid pathology, and inflammatory challenge
Source: Cell Rep. Author manuscript; Available in PMC 2023 Apr 20. (PMC10117631; doi:10.1016/j.celrep.2023.112196)
Supplement: 4 [file NIHMS1887279-supplement-4.xlsx]

## Sheet: Organized by pathway
	KEGG pathway gene sets associated with pathways of mammalian metabolism (https://www.genome.jp/kegg/pathway.html). All pathways organized under the KEGG umbrella term “Metabolism” were considered metabolic pathways, however non-mammalian pathways were removed (ex. “Photosynthesis”) and multiple sub-pathways were condensed into more manageable lists. For example, our pathway “Glycosaminoglycan bio…
	Pathway	Pathway ID	Gene		Pathway	Pathway ID	Gene		Pathway	Pathway ID	Gene		Pathway	Pathway ID	Gene		Pathway	Pathway ID	Gene		Pathway	Pathway ID	Gene
	Glycolysis / Gluconeogenesis	1	HK3		Inositol phosphate metabolism	14	PIK3C3		Glycerophospholipid metabolism	26	GPD1L		Pyrimidine metabolism	34	CAD		Tryptophan metabolism	46	TDO2		Riboflavin metabolism	69	RFK
		1	HK1			14	MTM1			26	GPD1			34	DHODH			46	IDO1			69	ACP5
		1	HK2			14	MTMR1			26	GPD2			34	UMPS			46	IDO2			69	ACP1
		1	HKDC1			14	MTMR2			26	GPAM			34	CMPK1			46	AFMID			69	ACP2
		1	GCK			14	MTMR3			26	GPAT2			34	CMPK2			46	KMO			69	FLAD1
		1	GPI			14	MTMR4			26	GPAT4			34	NME6			46	KYNU			69	ENPP1
		1	PFKM			14	MTMR8			26	GPAT3			34	NME7			46	HAAO			69	ENPP3
		1	PFKP			14	MTMR6			26	AGPAT1			34	NME2			46	ACMSD			69	BLVRB
		1	PFKL			14	MTMR7			26	AGPAT2			34	NME4			46	OGDHL		Vitamin B6 metabolism	70	PNPO
		1	FBP1			14	MTMR14			26	AGPAT5			34	NME1			46	OGDH			70	PDXK
		1	FBP2			14	PI4KA			26	LCLAT1			34	NME3			46	GCDH			70	PDXP
		1	ALDOC			14	PI4KB			26	MBOAT1			34	NME1-NME2			46	HADHA			70	PHOSPHO2
		1	ALDOA			14	PI4K2A			26	MBOAT2			34	AK9			46	EHHADH			70	AOX1
		1	ALDOB			14	PI4K2B			26	AGPAT3			34	PNPT1			46	ECHS1			70	PSAT1
		1	TPI1			14	SACM1L			26	AGPAT4			34	ENTPD3			46	HADH		Nicotinate and nicotinamide metabolism	71	ASPDH
		1	GAPDH			14	INPP5F			26	GNPAT			34	ENTPD8			46	ACAT2			71	QPRT
		1	GAPDHS			14	PIP5K1C			26	ADPRM			34	ENTPD1			46	ACAT1			71	NAPRT
		1	PGK2			14	PIP5K1A			26	PLPP1			34	CANT1			46	KYAT3			71	PNP
		1	PGK1			14	PIP5K1B			26	PLPP3			34	ENTPD4			46	KYAT1			71	NMRK1
		1	PGAM1			14	PIP5KL1			26	PLPP2			34	ENTPD5			46	AADAT			71	NMRK2
		1	PGAM2			14	OCRL			26	LPIN1			34	ENTPD6			46	TPH2			71	NT5C2
		1	PGAM4			14	INPP5B			26	LPIN3			34	CTPS1			46	TPH1			71	NT5C1A
		1	ENO3			14	INPP5E			26	LPIN2			34	CTPS2			46	DDC			71	NT5C1B
		1	ENO2			14	SYNJ1			26	PLPP5			34	POLR1A			46	MAOB			71	NT5C
		1	ENO1			14	SYNJ2			26	PLPP4			34	POLR1B			46	MAOA			71	NT5M
		1	ENO4			14	PIK3CA			26	DGKZ			34	ZNRD1			46	ALDH2			71	NT5C3A
		1	PKM			14	PIK3CD			26	DGKD			34	TWISTNB			46	ALDH3A2			71	NT5C3B
		1	PKLR			14	PIK3CB			26	DGKI			34	POLR1E			46	ALDH1B1			71	NT5C1B-RDH14
		1	PDHA2			14	PIK3CG			26	DGKA			34	POLR2A			46	ALDH7A1			71	NT5E
		1	PDHA1			14	PTEN			26	DGKE			34	POLR2B			46	ALDH9A1			71	NMNAT3
		1	PDHB			14	INPP5D			26	DGKB			34	POLR2C			46	AOX1			71	NMNAT1
		1	DLAT			14	INPPL1			26	DGKH			34	POLR2D			46	ASMT			71	NMNAT2
		1	DLD			14	PIK3C2G			26	DGKG			34	POLR2E			46	AANAT			71	ENPP1
		1	LDHAL6A			14	PIK3C2A			26	DGKQ			34	POLR2F			46	CYP1A1			71	ENPP3
		1	LDHAL6B			14	PIK3C2B			26	DGKK			34	POLR2G			46	CYP1A2			71	NUDT12
		1	LDHA			14	INPP4A			26	CHPT1			34	POLR2H			46	CYP1B1			71	NADSYN1
		1	LDHB			14	INPP4B			26	CEPT1			34	POLR2I			46	INMT			71	NAMPT
		1	LDHC			14	PIKFYVE			26	PLD1			34	POLR2L			46	IL4I1			71	CD38
		1	ADH1A			14	PIP4K2C			26	PLD2			34	POLR2J			46	AOC1			71	BST1
		1	ADH1B			14	PIP4K2A			26	PLD3			34	POLR2J3			46	CAT			71	NADK
		1	ADH1C			14	PIP4K2B			26	PLD4			34	POLR2J2		Phenylalanine, tyrosine and tryptophan biosynthesis	47	GOT1			71	NADK2
		1	ADH7			14	PLCB1			26	LCAT			34	POLR2K			47	GOT2			71	NNT
		1	ADH4			14	PLCB2			26	PLA2G10			34	POLR3A			47	TAT			71	NNMT
		1	ADH5			14	PLCB3			26	PLA2G2D			34	POLR3B			47	IL4I1			71	AOX1
		1	ADH6			14	PLCB4			26	PLA2G2E			34	POLR3C			47	PAH		Pantothenate and CoA biosynthesis	72	PANK1
		1	AKR1A1			14	PLCD1			26	PLA2G3			34	POLR3D		beta-Alanine metabolism	48	GADL1			72	PANK4
		1	ALDH2			14	PLCD3			26	PLA2G2F			34	POLR3E			48	GAD1			72	PANK3
		1	ALDH3A2			14	PLCD4			26	PLA2G12A			34	POLR1C			48	GAD2			72	PANK2
		1	ALDH1B1			14	PLCE1			26	PLA2G12B			34	POLR3K			48	CNDP1			72	PPCS
		1	ALDH7A1			14	PLCG1			26	PLA2G1B			34	POLR1D			48	CARNS1			72	PPCDC
		1	ALDH9A1			14	PLCG2			26	PLA2G5			34	POLR3H			48	CNDP2			72	ENPP1
		1	ALDH3B1			14	PLCZ1			26	PLA2G2A			34	POLR3GL			48	ABAT			72	ENPP3
		1	ALDH3B2			14	PLCH1			26	PLA2G2C			34	POLR3G			48	SRM			72	COASY
		1	ALDH1A3			14	PLCH2			26	PLA2G4E			34	POLR3F			48	SMS			72	AASDHPPT
		1	ALDH3A1			14	IMPA2			26	PLA2G4A			34	POLA1			48	SMOX			72	VNN1
		1	ACSS1			14	IMPA1			26	JMJD7-PLA2G4B			34	POLA2			48	AOC3			72	VNN2
		1	ACSS2			14	IMPAD1			26	PLA2G4B			34	PRIM1			48	AOC2			72	VNN3
		1	GALM			14	CDIPT			26	PLA2G4C			34	PRIM2			48	ALDH2			72	BCAT2
		1	PGM1			14	ISYNA1			26	PLA2G4D			34	POLD1			48	ALDH3A2			72	BCAT1
		1	PGM2			14	INPP1			26	PLA2G4F			34	POLD2			48	ALDH1B1			72	DPYD
		1	G6PC			14	INPP5K			26	PLA2G6			34	POLD3			48	ALDH7A1			72	DPYS
		1	G6PC2			14	INPP5J			26	PLB1			34	POLD4			48	ALDH9A1			72	UPB1
		1	G6PC3			14	INPP5A			26	PLA2G16			34	POLE			48	ALDH3B1			72	GADL1
		1	ADPGK			14	MINPP1			26	LPCAT2			34	POLE2			48	ALDH3B2		Biotin metabolism	73	OXSM
		1	BPGM			14	ITPKB			26	LPCAT1			34	POLE3			48	ALDH1A3			73	HLCS
		1	MINPP1			14	ITPKA			26	LPCAT4			34	POLE4			48	ALDH3A1			73	BTD
		1	PCK1			14	ITPKC			26	LPCAT3			34	UCK1			48	DPYD		Lipoic acid metabolism	74	LIAS
		1	PCK2			14	ITPK1			26	LYPLA1			34	UCK2			48	DPYS			74	LIPT2
	Citrate Cycle (TCA)	2	CS			14	IPMK			26	PLA2G15			34	UCKL1			48	UPB1			74	LIPT1
		2	ACLY			14	IPPK			26	LYPLA2			34	NT5C2			48	HIBCH		Folate biosynthesis	75	GCH1
		2	ACO2			14	MIOX			26	PNPLA6			34	NT5C1A			48	HADHA			75	ALPL
		2	ACO1			14	ALDH6A1			26	PNPLA7			34	NT5C1B			48	EHHADH			75	ALPI
		2	IDH1			14	TPI1			26	GPCPD1			34	NT5C			48	ECHS1			75	ALPP
		2	IDH2		Oxidative phosphorylation	15	ND1			26	CHAT			34	NT5M			48	ACADM			75	ALPG
		2	IDH3B			15	ND2			26	ACHE			34	NT5C3A			48	MLYCD			75	DHFR
		2	IDH3G			15	ND3			26	CHKA			34	NT5C3B			48	ALDH6A1			75	DHFR2
		2	IDH3A			15	ND4			26	CHKB			34	NT5C1B-RDH14		Taurine and hypotaurine metabolism	49	CDO1			75	FPGS
		2	OGDHL			15	ND4L			26	PHOSPHO1			34	NT5E			49	GAD1			75	GGH
		2	OGDH			15	ND5			26	PCYT1B			34	UPP2			49	GAD2			75	PTS
		2	DLST			15	ND6			26	PCYT1A			34	UPP1			49	CSAD			75	SPR
		2	DLD			15	NDUFS1			26	SELENOI			34	UPRT			49	GADL1			75	AKR1B1
		2	SUCLG1			15	NDUFS2			26	ETNK1			34	DPYD			49	ADO			75	AKR1B10
		2	SUCLG2			15	NDUFS3			26	ETNK2			34	DPYS			49	GGT7			75	CBR1
		2	SUCLA2			15	NDUFS4			26	PCYT2			34	UPB1			49	GGT6			75	AKR1C3
		2	SDHA			15	NDUFS5			26	ETNPPL			34	ENPP1			49	GGT1			75	QDPR
		2	SDHB			15	NDUFS6			26	PEMT			34	ENPP3			49	GGT5			75	PCBD2
		2	SDHC			15	NDUFS7			26	CDS1			34	RRM1			49	BAAT			75	PCBD1
		2	SDHD			15	NDUFS8			26	CDS2			34	RRM2B		Phosphonate and phosphinate metabolism	50	PCYT2			75	PAH
		2	FH			15	NDUFV1			26	PTDSS1			34	RRM2			50	SELENOI			75	TH
		2	MDH1			15	NDUFV2			26	PTDSS2			34	DCTPP1			50	CEPT1			75	TPH2
		2	MDH2			15	NDUFV3			26	PISD			34	DUT			50	PCYT1B			75	TPH1
		2	PC			15	NDUFA1			26	PGS1			34	TYMS			50	PCYT1A			75	MOCS1
		2	PCK1			15	NDUFA2			26	CRLS1			34	CDA			50	CHPT1			75	MOCS2
		2	PCK2			15	NDUFA3			26	TAZ			34	TYMP		Selenocompound metabolism	51	MTR			75	GPHN
		2	PDHA2			15	NDUFA4			26	LPGAT1			34	PNP			51	CTH			75	MOCOS
		2	PDHA1			15	NDUFA4L2			26	CDIPT			34	DCK			51	SCLY		One carbon pool by folate	76	DHFR
		2	PDHB			15	NDUFA5			26	MBOAT7			34	DCTD			51	KYAT3			76	DHFR2
		2	DLAT			15	NDUFA6		Ether lipid metabolism	27	AGPS			34	TK2			51	KYAT1			76	MTHFD1L
	Pentose Phosphate Pathway	3	GPI			15	NDUFA7			27	PLPP1			34	TK1			51	TXNRD1			76	MTHFD1
		3	G6PD			15	NDUFA8			27	PLPP3			34	DTYMK			51	TXNRD3			76	MTHFD2
		3	PGLS			15	NDUFA9			27	PLPP2			34	NUDT2			51	TXNRD2			76	MTHFD2L
		3	H6PD			15	NDUFA10			27	SELENOI		Alanine, aspartate and glutamate metabolism	35	GOT1			51	INMT			76	SHMT2
		3	PGD			15	NDUFAB1			27	CHPT1			35	GOT2			51	PAPSS2			76	SHMT1
		3	RPE			15	NDUFA11			27	CEPT1			35	IL4I1			51	PAPSS1			76	GART
		3	RPEL1			15	NDUFA12			27	PLA2G10			35	DDO			51	SEPHS2			76	ATIC
		3	TKT			15	NDUFA13			27	PLA2G2D			35	ASNS			51	SEPHS1			76	FTCD
		3	TKTL2			15	NDUFB1			27	PLA2G2E			35	NIT2			51	PSTK			76	MTFMT
		3	TKTL1			15	NDUFB2			27	PLA2G3			35	GPT2			51	SEPSECS			76	AMT
		3	TALDO1			15	NDUFB3			27	PLA2G2F			35	GPT			51	MARS			76	MTR
		3	RPIA			15	NDUFB4			27	PLA2G12A			35	AGXT			51	MARS2			76	TYMS
		3	DERA			15	NDUFB5			27	PLA2G12B			35	AGXT2		D-Glutamine and D-glutamate metabolism	52	DGLUCY			76	ALDH1L1
		3	RBKS			15	NDUFB6			27	PLA2G1B			35	ASS1			52	GLS2			76	ALDH1L2
		3	PGM1			15	NDUFB7			27	PLA2G5			35	ASL			52	GLS			76	MTHFR
		3	PGM2			15	NDUFB8			27	PLA2G2A			35	ADSSL1			52	GLUD2			76	MTHFS
		3	PRPS1L1			15	NDUFB9			27	PLA2G2C			35	ADSS			52	GLUD1			76	ST20-MTHFS
		3	PRPS2			15	NDUFB10			27	PLA2G4E			35	ADSL		Glutathione metabolism	54	GGT7		Retinol metabolism	77	BCO1
		3	PRPS1			15	NDUFB11			27	PLA2G4A			35	NAT8L			54	GGT6			77	ADH1A
		3	RGN			15	NDUFC1			27	JMJD7-PLA2G4B			35	RIMKLB			54	GGT1			77	ADH1B
		3	IDNK			15	NDUFC2			27	PLA2G4B			35	RIMKLA			54	GGT5			77	ADH1C
		3	GLYCTK			15	NDUFC2-KCTD14			27	PLA2G4C			35	FOLH1			54	GGCT			77	ADH7
		3	ALDOC			15	SDHA			27	PLA2G4D			35	ASPA			54	CHAC1			77	ADH4
		3	ALDOA			15	SDHB			27	PLA2G4F			35	GAD1			54	CHAC2			77	ADH5
		3	ALDOB			15	SDHC			27	PLA2G6			35	GAD2			54	OPLAH			77	ADH6
		3	FBP1			15	SDHD			27	PLB1			35	ABAT			54	GCLC			77	DHRS3
		3	FBP2			15	UQCRFS1			27	PLA2G16			35	ALDH5A1			54	GCLM			77	DHRS4
		3	PFKM			15	CYTB			27	LPCAT4			35	GLUD2			54	GSS			77	DHRS4L1
		3	PFKP			15	CYC1			27	ENPP6			35	GLUD1			54	LAP3			77	DHRS4L2
		3	PFKL			15	UQCRC1			27	ENPP2			35	ALDH4A1			54	ANPEP			77	DHRS9
	Pentose and glucuronate interconversions	4	GUSB			15	UQCRC2			27	GDPD3			35	GLUL			54	GSTA5			77	RDH8
		4	KL			15	UQCRH			27	GDPD1			35	CAD			54	GSTA2			77	RDH10
		4	UGT2A1			15	UQCRHL			27	TMEM86B			35	GLS2			54	GSTA4			77	RDH11
		4	UGT2A3			15	UQCRB			27	PLD1			35	GLS			54	GSTO2			77	RDH12
		4	UGT2B17			15	UQCRQ			27	PLD2			35	CPS1			54	GSTM4			77	RDH16
		4	UGT2B11			15	UQCR10			27	PLD3			35	GFPT2			54	GSTT2			77	SDR16C5
		4	UGT2B28			15	UQCR11			27	PLD4			35	GFPT1			54	GSTT1			77	HSD17B6
		4	UGT1A6			15	COX10			27	UGT8			35	PPAT			54	GSTM3			77	LRAT
		4	UGT1A4			15	COX3			27	GAL3ST1		Glycine, serine and threonine metabolism	36	SHMT2			54	MGST1			77	DGAT1
		4	UGT1A1			15	COX1			27	LPCAT2			36	SHMT1			54	MGST3			77	AWAT2
		4	UGT1A3			15	COX2			27	LPCAT1			36	AGXT			54	GSTP1			77	PNPLA4
		4	UGT2B10			15	COX4I2			27	PAFAH1B1			36	GRHPR			54	GSTM1			77	RPE65
		4	UGT1A9			15	COX4I1			27	PAFAH1B2			36	GLYCTK			54	GSTM5			77	RDH5
		4	UGT2B7			15	COX5A			27	PAFAH1B3			36	PGAM1			54	MGST2			77	AOX1
		4	UGT1A10			15	COX5B			27	PLA2G7			36	PGAM2			54	GSTA1			77	ALDH1A2
		4	UGT1A8			15	COX6A1			27	PAFAH2			36	PGAM4			54	GSTM2			77	ALDH1A1
		4	UGT1A5			15	COX6A2		Sphingolipid metabolism	28	SPTLC1			36	BPGM			54	GSTA3			77	CYP26A1
		4	UGT2B15			15	COX6B1			28	SPTLC2			36	PHGDH			54	GSTO1			77	CYP26B1
		4	UGT1A7			15	COX6B2			28	SPTLC3			36	PSAT1			54	GSTT2B			77	CYP26C1
		4	UGT2B4			15	COX6C			28	KDSR			36	PSPH			54	GSTK1			77	CYP1A1
		4	UGT2A2			15	COX7A1			28	CERS2			36	GCAT			54	HPGDS			77	CYP1A2
		4	UGDH			15	COX7A2			28	CERS3			36	ALAS1			54	NAT8			77	CYP2A6
		4	UGP2			15	COX7A2L			28	CERS6			36	ALAS2			54	NAT8B			77	CYP2B6
		4	AKR1A1			15	COX7B			28	CERS1			36	MAOB			54	GSR			77	CYP2C8
		4	CRYL1			15	COX7B2			28	CERS4			36	MAOA			54	IDH1			77	CYP2C9
		4	RPE			15	COX7C			28	CERS5			36	AOC3			54	IDH2			77	CYP2C18
		4	RPEL1			15	COX8C			28	ASAH1			36	AOC2			54	PGD			77	CYP2S1
		4	XYLB			15	COX8A			28	ASAH2			36	GLDC			54	G6PD			77	CYP3A4
		4	AKR1B1			15	COX11			28	ACER2			36	AMT			54	TXNDC12			77	CYP3A5
		4	AKR1B10			15	COX15			28	ACER1			36	DLD			54	GPX6			77	CYP3A7
		4	DCXR			15	COX17			28	ACER3			36	GCSH			54	GPX7			77	CYP3A7-CYP3A51P
		4	SORD			15	ATP5F1A			28	DEGS1			36	DAO			54	GPX2			77	CYP4A11
		4	DHDH			15	ATP5F1B			28	DEGS2			36	AGXT2			54	GPX3			77	UGT2A1
		4	ISPD			15	ATP5F1C			28	SGMS1			36	GATM			54	GPX1			77	UGT2A3
	Fructose and mannose metabolism	5	MPI			15	ATP5F1D			28	SGMS2			36	GAMT			54	GPX5			77	UGT2B17
		5	PMM2			15	ATP5F1E			28	SMPD1			36	CHDH			54	GPX8			77	UGT2B11
		5	PMM1			15	ATP5PO			28	SMPD2			36	ALDH7A1			54	GPX4			77	UGT2B28
		5	GMPPB			15	ATP6			28	SMPD3			36	BHMT			54	ODC1			77	UGT1A6
		5	GMPPA			15	ATP5PB			28	SMPD4			36	DMGDH			54	SRM			77	UGT1A4
		5	GMDS			15	ATP5MC1			28	ENPP7			36	PIPOX			54	SMS			77	UGT1A1
		5	TSTA3			15	ATP5MC2			28	CERK			36	SARDH			54	RRM1			77	UGT1A3
		5	FPGT			15	ATP5MC3			28	PLPP1			36	GNMT			54	RRM2B			77	UGT2B10
		5	FUK			15	ATP5PD			28	PLPP3			36	CBS			54	RRM2			77	UGT1A9
		5	ENOSF1			15	ATP5ME			28	PLPP2			36	CBSL		N-Glycan biosynthesis	55	DOLK			77	UGT2B7
		5	HK3			15	ATP5MF			28	SGPP1			36	CTH			55	DPAGT1			77	UGT1A10
		5	HK1			15	ATP5MG			28	SGPP2			36	SDS			55	ALG5			77	UGT1A8
		5	HK2			15	ATP5PF			28	SPHK1			36	SDSL			55	ALG13			77	UGT1A5
		5	HKDC1			15	ATP8			28	SPHK2			36	SRR			55	ALG14			77	UGT2B15
		5	PFKM			15	ATP6V1A			28	SGPL1		Cysteine and methionine metabolism	37	CTH			55	DPM1			77	UGT1A7
		5	PFKP			15	ATP6V1B1			28	UGCG			37	CBS			55	DPM2			77	UGT2B4
		5	PFKL			15	ATP6V1B2			28	GBA			37	CBSL			55	DPM3			77	UGT2A2
		5	FBP1			15	ATP6V1C2			28	GBA2			37	BHMT			55	ALG1			77	RETSAT
		5	FBP2			15	ATP6V1C1			28	B4GALT6			37	BHMT2			55	ALG2			77	CYP27C1
		5	PFKFB1			15	ATP6V1D			28	GLB1			37	MTR			55	ALG11		Ubiquinone and other terpenoid-quinone biosynthesis	78	TAT
		5	PFKFB2			15	ATP6V1E2			28	UGT8			37	MAT2B			55	ALG3			78	COQ2
		5	PFKFB3			15	ATP6V1E1			28	GALC			37	MAT1A			55	ALG9			78	COQ3
		5	PFKFB4			15	ATP6V1F			28	GAL3ST1			37	MAT2A			55	ALG12			78	COQ6
		5	TIGAR			15	ATP6V1G1			28	ARSA			37	AMD1			55	ALG6			78	COQ5
		5	KHK			15	ATP6V1G3			28	NEU1			37	SRM			55	ALG8			78	COQ7
		5	SORD			15	ATP6V1G2			28	NEU3			37	SMS			55	ALG10			78	NQO1
		5	AKR1B1			15	ATP6V1H			28	NEU4			37	MTAP			55	ALG10B			78	GGCX
		5	AKR1B10			15	TCIRG1			28	NEU2			37	MRI1			55	STT3A			78	VKORC1
		5	ALDOC			15	ATP6V0A2			28	GLA			37	APIP			55	STT3B			78	VKORC1L1
		5	ALDOA			15	ATP6V0A4		Arachidonic acid metabolism	29	PLA2G10			37	ENOPH1			55	RPN1			78	HPD
		5	ALDOB			15	ATP6V0A1			29	PLA2G2D			37	ADI1			55	RPN2		Terpenoid backbone biosynthesis	79	ACAT2
		5	TPI1			15	ATP6V0C			29	PLA2G2E			37	TAT			55	DAD1			79	ACAT1
		5	TKFC			15	ATP6V0B			29	PLA2G3			37	IL4I1			55	TUSC3			79	HMGCS1
	Galactose metabolism	6	GALM			15	ATP6V0D1			29	PLA2G2F			37	DNMT1			55	DDOST			79	HMGCS2
		6	GALK1			15	ATP6V0D2			29	PLA2G12A			37	DNMT3A			55	DOLPP1			79	HMGCR
		6	GALT			15	ATP6V0E1			29	PLA2G12B			37	DNMT3B			55	MOGS			79	MVK
		6	GALE			15	ATP6V0E2			29	PLA2G1B			37	AHCYL2			55	GANAB			79	PMVK
		6	UGP2			15	ATP6AP1			29	PLA2G5			37	AHCYL1			55	MAN1B1			79	MVD
		6	PGM1			15	ATP4A			29	PLA2G2A			37	AHCY			55	MAN1A2			79	IDI1
		6	PGM2			15	ATP4B			29	PLA2G2C			37	BCAT2			55	MAN1C1			79	IDI2
		6	HK3			15	ATP12A			29	PLA2G4E			37	BCAT1			55	MAN1A1			79	FDPS
		6	HK1			15	PPA2			29	PLA2G4A			37	AGXT2			55	MGAT1			79	GGPS1
		6	HK2			15	PPA1			29	JMJD7-PLA2G4B			37	GCLC			55	MAN2A1			79	PDSS1
		6	HKDC1			15	LHPP			29	PLA2G4B			37	GCLM			55	MAN2A2			79	PDSS2
		6	GCK		Nitrogen metabolism	16	GLUD2			29	PLA2G4C			37	GSS			55	MGAT2			79	DHDDS
		6	G6PC			16	GLUD1			29	PLA2G4D			37	CDO1			55	FUT8			79	NUS1
		6	G6PC2			16	GLUL			29	PLA2G4F			37	GOT1			55	B4GALT1			79	FNTA
		6	G6PC3			16	CPS1			29	PLA2G6			37	GOT2			55	B4GALT2			79	FNTB
		6	GLB1			16	CA13			29	PLB1			37	MPST			55	B4GALT3			79	RCE1
		6	LCT			16	CA1			29	PLA2G16			37	TST			55	ST6GAL1			79	ZMPSTE24
		6	LALBA			16	CA6			29	PTGS1			37	LDHAL6A			55	ST6GAL2			79	ICMT
		6	B4GALT1			16	CA7			29	PTGS2			37	LDHAL6B			55	MGAT3			79	PCYOX1
		6	B4GALT2			16	CA12			29	PTGES			37	LDHA			55	MGAT4A
		6	GLA			16	CA5B			29	PTGES2			37	LDHB			55	MGAT4B
		6	AKR1B1			16	CA14			29	PTGES3			37	LDHC			55	MGAT4D
		6	AKR1B10			16	CA9			29	CBR1			37	MDH1			55	MGAT5
		6	PFKM			16	CA3			29	CBR3			37	MDH2			55	MGAT5B
		6	PFKP			16	CA5A			29	FAM213B			37	SDS			55	MGAT4C
		6	PFKL			16	CA8			29	TBXAS1			37	SDSL		Mucin type O-glycan biosynthesis	56	GALNTL6
		6	MGAM			16	CA2			29	PTGDS		Valine, leucine and isoleucine degradation	38	BCAT2			56	GALNT5
		6	MGAM2			16	CA4			29	HPGDS			38	BCAT1			56	GALNT17
		6	GAA		Sulfur Metabolism	17	PAPSS2			29	AKR1C3			38	IL4I1			56	GALNT11
		6	GANC			17	PAPSS1			29	PTGIS			38	BCKDHA			56	GALNT12
		6	SI			17	BPNT1			29	ALOX5			38	BCKDHB			56	GALNT13
	Ascorbate and aldarate metabolism	7	UGDH			17	IMPAD1			29	LTA4H			38	DBT			56	GALNT14
		7	UGT2A1			17	SUOX			29	CYP4F2			38	DLD			56	GALNT16
		7	UGT2A3			17	SQOR			29	CYP4F3			38	ACADS			56	GALNT15
		7	UGT2B17			17	ETHE1			29	LTC4S			38	ACADM			56	GALNT18
		7	UGT2B11			17	MPST			29	GGT1			38	IVD			56	GALNTL5
		7	UGT2B28			17	TST			29	GGT5			38	ACADSB			56	GALNT10
		7	UGT1A6		Fatty acid biosynthesis	18	ACACA			29	GPX6			38	ACAD8			56	GALNT2
		7	UGT1A4			18	ACACB			29	GPX7			38	HADHA			56	GALNT3
		7	UGT1A1			18	MCAT			29	GPX2			38	EHHADH			56	GALNT1
		7	UGT1A3			18	FASN			29	GPX3			38	ECHS1			56	GALNT6
		7	UGT2B10			18	OXSM			29	GPX1			38	HADH			56	GALNT4
		7	UGT1A9			18	OLAH			29	GPX5			38	HSD17B10			56	GALNT9
		7	UGT2B7			18	ACSL6			29	GPX8			38	ACAA1			56	GALNT7
		7	UGT1A10			18	ACSL4			29	CYP2E1			38	ACAA2			56	GALNT8
		7	UGT1A8			18	ACSL1			29	CYP2J2			38	HADHB			56	POC1B-GALNT4
		7	UGT1A5			18	ACSL5			29	CYP2U1			38	PCCA			56	C1GALT1
		7	UGT2B15			18	ACSL3			29	CYP4A11			38	PCCB			56	C1GALT1C1
		7	UGT1A7			18	ACSBG1			29	CYP2C19			38	MCEE			56	GCNT1
		7	UGT2B4			18	ACSBG2			29	CYP4F8			38	MUT			56	GCNT3
		7	UGT2A2		Fatty Acid Elongation	19	ACAA2			29	ALOX12			38	HIBCH			56	GCNT4
		7	MIOX			19	HADHB			29	ALOX12B			38	HIBADH			56	ST3GAL1
		7	RGN			19	HADH			29	ALOX15B			38	ALDH6A1			56	ST3GAL2
		7	ALDH2			19	HADHA			29	CYP2B6			38	ALDH2			56	ST6GALNAC1
		7	ALDH3A2			19	ECHS1			29	CYP2C8			38	ALDH3A2			56	B3GNT6
		7	ALDH1B1			19	MECR			29	CYP2C9			38	ALDH1B1			56	B4GALT5
		7	ALDH7A1			19	PPT1			29	EPHX2			38	ALDH7A1		Mannose type O-glycan biosynthesis	57	POMT1
		7	ALDH9A1			19	PPT2			29	ALOX15			38	ALDH9A1			57	POMT2
	Starch and sucrose metabolism	8	MGAM			19	ABHD17A		Linoleic acid metabolism	30	PLA2G10			38	AOX1			57	POMGNT1
		8	MGAM2			19	ABHD17B			30	PLA2G2D			38	ACSF3			57	B4GALT1
		8	GAA			19	ABHD17C			30	PLA2G2E			38	ABAT			57	B4GALT2
		8	GANC			19	ELOVL1			30	PLA2G3			38	AGXT2			57	B4GALT3
		8	SI			19	ELOVL2			30	PLA2G2F			38	MCCC1			57	ST3GAL3
		8	UGP2			19	ELOVL3			30	PLA2G12A			38	MCCC2			57	B3GAT1
		8	ENPP1			19	ELOVL4			30	PLA2G12B			38	AUH			57	B3GAT2
		8	ENPP3			19	ELOVL5			30	PLA2G1B			38	HMGCL			57	CHST10
		8	GBA3			19	ELOVL6			30	PLA2G5			38	HMGCLL1			57	FUT9
		8	GYS2			19	ELOVL7			30	PLA2G2A			38	OXCT1			57	FUT4
		8	GYS1			19	HSD17B12			30	PLA2G2C			38	OXCT2			57	MGAT5B
		8	GYG1			19	HACD2			30	PLA2G4E			38	AACS			57	POMGNT2
		8	GYG2			19	HACD1			30	PLA2G4A			38	ACAT2			57	B3GALNT2
		8	GBE1			19	HACD4			30	JMJD7-PLA2G4B			38	ACAT1			57	POMK
		8	PYGL			19	HACD3			30	PLA2G4B			38	HMGCS1			57	ISPD
		8	PYGM			19	TECR			30	PLA2G4C			38	HMGCS2			57	FKTN
		8	PYGB			19	ACOT4			30	PLA2G4D		Valine, leucine and isoleucine biosynthesis	39	SDS			57	FKRP
		8	AGL			19	ACOT2			30	PLA2G4F			39	SDSL			57	RXYLT1
		8	AMY1C			19	ACOT1			30	PLA2G6			39	BCAT2			57	B4GAT1
		8	AMY2A			19	ACOT7			30	PLB1			39	BCAT1			57	LARGE1
		8	AMY1A			19	THEM4			30	PLA2G16		Lysine degradation	40	AASS			57	LARGE2
		8	AMY2B			19	THEM5			30	ALOX15			40	ALDH7A1		Other types of O-glycan biosynthesis	58	OGT
		8	AMY1B		Fatty Acid Degradation	20	ACAT2			30	CYP1A2			40	AADAT			58	EOGT
		8	TREH			20	ACAT1			30	CYP2C8			40	OGDHL			58	POFUT1
		8	PGM1			20	ACAA1			30	CYP2C9			40	OGDH			58	POFUT2
		8	PGM2			20	ACAA2			30	CYP2C19			40	DLST			58	MFNG
		8	HK3			20	HADHB			30	CYP2J2			40	GCDH			58	LFNG
		8	HK1			20	HADH			30	CYP2E1			40	HADHA			58	RFNG
		8	HK2			20	HADHA			30	CYP3A4			40	EHHADH			58	B4GALT1
		8	HKDC1			20	EHHADH		alpha-Linolenic acid metabolism	31	PLA2G10			40	ECHS1			58	B4GALT2
		8	GCK			20	ECHS1			31	PLA2G2D			40	HADH			58	B4GALT3
		8	G6PC			20	ACOX3			31	PLA2G2E			40	ACAT2			58	ST6GAL1
		8	G6PC2			20	ACOX1			31	PLA2G3			40	ACAT1			58	ST6GAL2
		8	G6PC3			20	ACADS			31	PLA2G2F			40	HYKK			58	ST3GAL3
		8	PGM2L1			20	ACADM			31	PLA2G12A			40	PHYKPL			58	B3GLCT
		8	GPI			20	ACADL			31	PLA2G12B			40	PIPOX			58	POGLUT1
	Amino sugar and nucleotide sugar metabolism	9	CHIA			20	ACADSB			31	PLA2G1B			40	ASH1L			58	GXYLT1
		9	CHIT1			20	ACADVL			31	PLA2G5			40	DOT1L			58	GXYLT2
		9	HEXA			20	GCDH			31	PLA2G2A			40	EHMT2			58	COLGALT1
		9	HEXB			20	ACSL6			31	PLA2G2C			40	EHMT1			58	COLGALT2
		9	NAGK			20	ACSL4			31	PLA2G4E			40	KMT2A			58	PLOD3
		9	PGM3			20	ACSL1			31	PLA2G4A			40	KMT2D			58	POMT1
		9	UAP1			20	ACSL5			31	JMJD7-PLA2G4B			40	KMT2C			58	POMT2
		9	UAP1L1			20	ACSL3			31	PLA2G4B			40	KMT2B		Glycosaminoglycan biosynthesis - chondroitin sulfate / dermatan sulfate	59	XYLT1
		9	GNE			20	ACSBG1			31	PLA2G4C			40	KMT2E			59	XYLT2
		9	RENBP			20	ACSBG2			31	PLA2G4D			40	NSD1			59	B4GALT7
		9	NANS			20	CPT1A			31	PLA2G4F			40	NSD2			59	B3GALT6
		9	NANP			20	CPT1B			31	PLA2G6			40	NSD3			59	B3GAT3
		9	NPL			20	CPT1C			31	PLB1			40	SETD1B			59	CSGALNACT1
		9	CMAS			20	CPT2			31	PLA2G16			40	SETD1A			59	CSGALNACT2
		9	CYB5R1			20	ECI1			31	FADS2			40	SETD2			59	CHSY3
		9	CYB5R3			20	ECI2			31	ACOX3			40	SETD3			59	CHSY1
		9	CYB5R2			20	CYP4A11			31	ACOX1			40	SETD7			59	CHPF
		9	CYB5RL			20	CYP4A22			31	ACAA1			40	KMT5A			59	CHPF2
		9	CYB5R4			20	ADH1A		Biosynthesis of unsaturated fatty acids	32	ELOVL6			40	SETDB1			59	DSE
		9	HK3			20	ADH1B			32	HSD17B12			40	SETDB2			59	CHST11
		9	HK1			20	ADH1C			32	HACD2			40	SETMAR			59	CHST12
		9	HK2			20	ADH7			32	HACD1			40	SUV39H1			59	CHST13
		9	HKDC1			20	ADH4			32	HACD4			40	SUV39H2			59	CHST3
		9	AMDHD2			20	ADH5			32	HACD3			40	KMT5C			59	CHST7
		9	GNPNAT1			20	ADH6			32	TECR			40	KMT5B			59	CHST15
		9	GNPDA1			20	ALDH2			32	PECR			40	EZH1			59	UST
		9	GNPDA2			20	ALDH3A2			32	SCD			40	EZH2			59	CHST14
		9	GFPT2			20	ALDH1B1			32	SCD5			40	PRDM2		Glycosaminoglycan biosynthesis - heparan sulfate / heparin	60	XYLT1
		9	GFPT1			20	ALDH7A1			32	FADS2			40	PRDM6			60	XYLT2
		9	UXS1			20	ALDH9A1			32	ELOVL5			40	PRDM9			60	B4GALT7
		9	GCK		Synthesis and degradation of ketone bodies	21	HMGCS1			32	FADS1			40	PRDM7			60	B3GALT6
		9	GPI			21	HMGCS2			32	ELOVL2			40	CAMKMT			60	B3GAT3
		9	PGM1			21	HMGCL			32	ACOX3			40	TMLHE			60	EXTL2
		9	PGM2			21	HMGCLL1			32	ACOX1			40	ALDH2			60	EXTL3
		9	UGP2			21	OXCT1			32	HADHA			40	ALDH3A2			60	EXTL1
		9	UGDH			21	OXCT2			32	ACAA1			40	ALDH1B1			60	EXT1
		9	GALK1			21	ACAT2			32	ACOT4			40	ALDH9A1			60	EXT2
		9	GALT			21	ACAT1			32	ACOT2			40	BBOX1			60	NDST1
		9	GALE			21	BDH1			32	ACOT1			40	PLOD1			60	NDST2
		9	PMM2			21	BDH2			32	ACOT7			40	PLOD2			60	NDST3
		9	PMM1		Steroid Biosynthesis	22	FDFT1			32	BAAT			40	PLOD3			60	NDST4
		9	GMPPB			22	SQLE		Purine metabolism	33	NUDT9			40	COLGALT1			60	GLCE
		9	GMPPA			22	LSS			33	ADPRM			40	COLGALT2			60	HS2ST1
		9	GMDS			22	CYP51A1			33	NUDT5		Arginine biosynthesis	41	ASS1			60	HS6ST1
		9	MPI			22	TM7SF2			33	PGM1			41	ASL			60	HS6ST2
		9	FUK			22	MSMO1			33	PGM2			41	ARG2			60	HS6ST3
		9	FPGT			22	NSDHL			33	PRPS1L1			41	ARG1			60	HS3ST1
		9	TSTA3			22	HSD17B7			33	PRPS2			41	NOS1			60	HS3ST2
	Pyruvate Metabolism	10	ACSS1			22	EBP			33	PRPS1			41	NOS2			60	HS3ST3B1
		10	ACSS2			22	DHCR24			33	PPAT			41	NOS3			60	HS3ST3A1
		10	PDHA2			22	SC5D			33	GART			41	GLS2			60	HS3ST5
		10	PDHA1			22	DHCR7			33	PFAS			41	GLS		Glycosaminoglycan biosynthesis - keratan sulfate	61	FUT8
		10	PDHB			22	LIPA			33	PAICS			41	GLUL			61	B4GALT1
		10	DLAT			22	CEL			33	ADSL			41	GLUD2			61	B4GALT2
		10	DLD			22	SOAT2			33	ATIC			41	GLUD1			61	B4GALT3
		10	PKM			22	SOAT1			33	APRT			41	CPS1			61	B3GNT2
		10	PKLR			22	CYP2R1			33	NT5C2			41	GOT1			61	CHST6
		10	ACACA			22	CYP27B1			33	NT5C1A			41	GOT2			61	B4GALT4
		10	ACACB			22	CYP24A1			33	NT5C1B			41	GPT2			61	B3GNT7
		10	ACYP2		Primary bile acid biosynthesis	23	CYP46A1			33	NT5C			41	GPT			61	CHST1
		10	ACYP1			23	CYP39A1			33	NT5M			41	NAGS			61	ST3GAL3
		10	ALDH2			23	HSD3B7			33	NT5C3A			41	ACY1			61	CHST2
		10	ALDH3A2			23	CH25H			33	NT5C3B			41	ABHD14A-ACY1			61	CHST4
		10	ALDH1B1			23	CYP7B1			33	NT5C1B-RDH14			41	OTC			61	ST3GAL1
		10	ALDH7A1			23	CYP7A1			33	NT5E		Arginine and proline metabolism	42	GATM			61	ST3GAL2
		10	ALDH9A1			23	CYP27A1			33	PNP			42	GAMT		Glycosaminoglycan degradation	62	HYAL2
		10	ACOT12			23	CYP8B1			33	HPRT1			42	CKM			62	HYAL1
		10	LDHAL6A			23	AKR1D1			33	IMPDH1			42	CKMT1A			62	SPAM1
		10	LDHAL6B			23	AKR1C4			33	IMPDH2			42	CKMT2			62	HYAL4
		10	LDHA			23	SLC27A5			33	NME6			42	CKB			62	HYAL3
		10	LDHB			23	AMACR			33	NME7			42	CKMT1B			62	GUSB
		10	LDHC			23	ACOX2			33	NME2			42	AZIN2			62	IDS
		10	LDHD			23	HSD17B4			33	NME4			42	AGMAT			62	IDUA
		10	GLO1			23	SCP2			33	NME1			42	ODC1			62	ARSB
		10	HAGH			23	ACOT8			33	NME3			42	SRM			62	HPSE
		10	GRHPR			23	BAAT			33	NME1-NME2			42	SMS			62	HPSE2
		10	ME2		Steroid hormone biosynthesis	24	CYP11A1			33	AK9			42	AMD1			62	SGSH
		10	ME3			24	CYP17A1			33	ENTPD3			42	AOC1			62	HGSNAT
		10	ME1			24	STS			33	ENTPD8			42	SMOX			62	NAGLU
		10	PC			24	SULT2B1			33	ENTPD1			42	ALDH2			62	GALNS
		10	MDH1			24	CYP21A2			33	CANT1			42	ALDH3A2			62	GLB1
		10	MDH2			24	HSD3B1			33	ENTPD4			42	ALDH1B1			62	GNS
		10	FH			24	HSD3B2			33	ENTPD5			42	ALDH7A1			62	HEXA
		10	PCK1			24	SRD5A1			33	ENTPD6			42	ALDH9A1			62	HEXB
		10	PCK2			24	SRD5A2			33	NUDT16			42	CNDP1		Glycosylphosphatidylinositol (GPI)-anchor biosynthesis	63	PIGA
		10	ACAT2			24	SRD5A3			33	ITPA			42	CNDP2			63	PIGH
		10	ACAT1			24	AKR1C2			33	XDH			42	CARNS1			63	PIGC
		10	TSTA3			24	AKR1C3			33	NUDT2			42	SAT2			63	PIGQ
	Glyoxylate and dicarboxylate metabolism	11	MDH1			24	CYP11B1			33	GMPS			42	SAT1			63	PIGP
		11	MDH2			24	CYP11B2			33	GMPR			42	MAOB			63	PIGY
		11	CS			24	AKR1D1			33	GMPR2			42	MAOA			63	DPM2
		11	ACO2			24	AKR1C4			33	GDA			42	NOS1			63	PIGL
		11	ACO1			24	HSD11B1			33	GUK1			42	NOS2			63	PIGW
		11	ACAT2			24	HSD11B2			33	PKM			42	NOS3			63	GPLD1
		11	ACAT1			24	AKR1C1			33	PKLR			42	ARG2			63	PIGM
		11	MCEE			24	CYP7B1			33	RRM1			42	ARG1			63	PIGX
		11	PCCA			24	SULT1E1			33	RRM2B			42	OAT			63	PIGV
		11	PCCB			24	HSD17B1			33	RRM2			42	PYCR3			63	PIGN
		11	MUT			24	HSD17B2			33	DGUOK			42	PYCR2			63	PIGB
		11	HAO2			24	HSD17B6			33	POLR1A			42	PYCR1			63	PIGF
		11	HAO1			24	HSD17B7			33	POLR1B			42	PRODH			63	PIGO
		11	CAT			24	HSD17B8			33	ZNRD1			42	proline dehydrogenase 1			63	GPAA1
		11	GRHPR			24	HSD17B12			33	TWISTNB			42	mitochondrial [KO:K00318] [EC:1.5.-.-]			63	PIGK
		11	PGP			24	CYP1A1			33	POLR1E			42	ALDH4A1			63	PIGS
		11	AGXT			24	CYP1A2			33	POLR2A			42	ALDH18A1			63	PIGT
		11	GLUL			24	CYP3A5			33	POLR2B			42	LAP3			63	PIGU
		11	SHMT2			24	CYP3A7			33	POLR2C			42	P4HA2			63	PGAP1
		11	SHMT1			24	CYP3A7-CYP3A51P			33	POLR2D			42	P4HA3			63	PIGZ
		11	GLDC			24	CYP2E1			33	POLR2E			42	P4HA1			63	PIGG
		11	AMT			24	CYP3A4			33	POLR2F			42	PRODH2		Glycosphingolipid biosynthesis - lacto and neolacto series	64	B3GNT5
		11	DLD			24	CYP1B1			33	POLR2G			42	GOT1			64	B3GALT1
		11	GCSH			24	CYP19A1			33	POLR2H			42	GOT2			64	B3GALT2
		11	HYI			24	CYP7A1			33	POLR2I			42	HOGA1			64	B3GALT5
		11	GLYCTK			24	UGT2A1			33	POLR2L			42	DAO			64	FUT1
		11	HOGA1			24	UGT2A3			33	POLR2J			42	L3HYPDH			64	FUT2
		11	AFMID			24	UGT2B17			33	POLR2J3		Histidine metabolism	43	HAL			64	FUT3
	Propanoate metabolism	12	ACSS1			24	UGT2B11			33	POLR2J2			43	UROC1			64	ST3GAL3
		12	ACSS2			24	UGT2B28			33	POLR2K			43	AMDHD1			64	ST3GAL4
		12	ACSS3			24	UGT1A6			33	POLR3A			43	FTCD			64	ABO
		12	BCKDHA			24	UGT1A4			33	POLR3B			43	HDC			64	B4GALT1
		12	BCKDHB			24	UGT1A1			33	POLR3C			43	AOC1			64	B4GALT2
		12	DBT			24	UGT1A3			33	POLR3D			43	ALDH2			64	B4GALT3
		12	DLD			24	UGT2B10			33	POLR3E			43	ALDH3A2			64	B4GALT4
		12	ACADM			24	UGT1A9			33	POLR1C			43	ALDH1B1			64	FUT9
		12	HADHA			24	UGT2B7			33	POLR3K			43	ALDH7A1			64	FUT4
		12	EHHADH			24	UGT1A10			33	POLR1D			43	ALDH9A1			64	FUT5
		12	ECHS1			24	UGT1A8			33	POLR3H			43	ASPA			64	FUT6
		12	HIBCH			24	UGT1A5			33	POLR3GL			43	HNMT			64	FUT7
		12	ACACA			24	UGT2B15			33	POLR3G			43	MAOB			64	ST3GAL6
		12	ACACB			24	UGT1A7			33	POLR3F			43	MAOA			64	ST8SIA1
		12	MLYCD			24	UGT2B4			33	POLA1			43	ALDH3B1			64	A4GALT
		12	ABAT			24	UGT2A2			33	POLA2			43	ALDH3B2			64	B3GALNT1
		12	PCCA			24	COMT			33	PRIM1			43	ALDH1A3			64	B3GNT2
		12	PCCB			24	LRTOMT			33	PRIM2			43	ALDH3A1			64	B3GNT3
		12	ECHDC1			24	HSD17B3			33	POLD1			43	CARNS1			64	B3GNT4
		12	MCEE		Glycerolipid metabolism	25	GLYCTK			33	POLD2			43	CARNMT1			64	GCNT2
		12	MUT			25	ALDH2			33	POLD3			43	CNDP2		Glycosphingolipid biosynthesis - globo and isoglobo series	65	A3GALT2
		12	SUCLG1			25	ALDH3A2			33	POLD4			43	CNDP1			65	B3GALNT1
		12	SUCLG2			25	ALDH1B1			33	POLE		Tyrosine metabolism	44	GOT1			65	GBGT1
		12	SUCLA2			25	ALDH7A1			33	POLE2			44	GOT2			65	A4GALT
		12	ALDH6A1			25	ALDH9A1			33	POLE3			44	TAT			65	GLA
		12	LDHAL6A			25	AKR1B1			33	POLE4			44	L4I1			65	B3GALT5
		12	LDHAL6B			25	AKR1B10			33	HDDC3			44	HPD			65	HEXA
		12	LDHA			25	AKR1A1			33	PRUNE1			44	HGD			65	HEXB
		12	LDHB			25	TKFC			33	ADCY1			44	GSTZ1			65	NAGA
		12	LDHC			25	GK2			33	ADCY2			44	FAH			65	FUT1
		12	ACAT2			25	GK			33	ADCY3			44	TYR			65	FUT2
		12	ACAT1			25	GPAM			33	ADCY4			44	TH			65	ST3GAL1
	Butanoate metabolism	13	ACAT2			25	GPAT2			33	ADCY5			44	DCT			65	ST3GAL2
		13	ACAT1			25	GPAT4			33	ADCY6			44	TYRP1			65	ST8SIA1
		13	HADH			25	GPAT3			33	ADCY7			44	DDC			65	FUT9
		13	HADHA			25	AGPAT1			33	ADCY8			44	DBH		Glycosphingolipid biosynthesis - ganglio series	66	B4GALNT1
		13	EHHADH			25	AGPAT2			33	ADCY9			44	PNMT			66	B3GALT4
		13	ECHS1			25	AGPAT5			33	ADCY10			44	COMT			66	ST3GAL2
		13	ACADS			25	LCLAT1			33	GUCY1A2			44	LRTOMT			66	ST3GAL1
		13	ACSM1			25	MBOAT1			33	GUCY1A1			44	MAOB			66	ST8SIA5
		13	ACSM2A			25	MBOAT2			33	GUCY1B1			44	MAOA			66	ST3GAL5
		13	ACSM4			25	AGPAT3			33	GUCY2C			44	AOC3			66	ST8SIA1
		13	ACSM5			25	AGPAT4			33	GUCY2D			44	AOC2			66	SLC33A1
		13	ACSM3			25	PLPP1			33	GUCY2F			44	ALDH3B1			66	ST6GALNAC3
		13	ACSM2B			25	PLPP3			33	NPR1			44	ALDH3B2			66	ST6GALNAC4
		13	ACSM6			25	PLPP2			33	NPR2			44	ALDH1A3			66	ST6GALNAC5
		13	L2HGDH			25	LPIN1			33	PDE1A			44	ALDH3A1			66	ST6GALNAC6
		13	GAD1			25	LPIN3			33	PDE1B			44	ADH1A			66	GLB1
		13	GAD2			25	LPIN2			33	PDE1C			44	ADH1B			66	HEXA
		13	ABAT			25	PLPP5			33	PDE2A			44	ADH1C			66	HEXB
		13	ALDH5A1			25	PLPP4			33	PDE3A			44	ADH7		Other glycan degradation	67	NEU1
		13	HMGCS1			25	DGKZ			33	PDE3B			44	ADH4			67	NEU3
		13	HMGCS2			25	DGKD			33	PDE5A			44	ADH5			67	NEU4
		13	HMGCL			25	DGKI			33	PDE6A			44	ADH6			67	NEU2
		13	HMGCLL1			25	DGKA			33	PDE6B			44	TPO			67	GLB1
		13	OXCT1			25	DGKE			33	PDE6C			44	AOX1			67	HEXA
		13	OXCT2			25	DGKB			33	PDE6D			44	FAHD1			67	HEXB
		13	AACS			25	DGKH			33	PDE6G			44	MIF			67	HEXDC
		13	BDH1			25	DGKG			33	PDE6H		Phenylalanine metabolism	45	PAH			67	MAN2C1
		13	BDH2			25	DGKQ			33	PDE9A			45	DDC			67	MAN2B1
						25	DGKK			33	PDE10A			45	AOC3			67	MAN2B2
						25	DGAT1			33	PDE11A			45	AOC2			67	MANBA
						25	DGAT2			33	ADSSL1			45	MAOB			67	ENGASE
						25	MOGAT3			33	ADSS			45	MAOA			67	FUCA1
						25	CEL			33	AMPD2			45	ALDH3B1			67	FUCA2
						25	PNPLA2			33	AMPD3			45	ALDH3B2			67	AGA
						25	PNPLA3			33	AMPD1			45	ALDH1A3			67	GBA
						25	PNLIP			33	ADK			45	ALDH3A1			67	GBA2
						25	PNLIPRP1			33	DCK			45	GOT1		Thiamine metabolism	68	NFS1
						25	PNLIPRP2			33	ADA			45	GOT2			68	NTPCR
						25	PNLIPRP3			33	ADA2			45	TAT			68	ALPL
						25	LIPC			33	AK7			45	IL4I1			68	ALPI
						25	LIPF			33	AK4			45	HPD			68	ALPP
						25	LIPG			33	AK5			45	MIF			68	ALPG
						25	LPL			33	AK2			45	GLYAT			68	ACP1
						25	AGK			33	AK1							68	TPK1
						25	MGLL			33	AK8							68	AK7
						25	MOGAT1			33	AK6							68	AK4
						25	MOGAT2			33	AK3							68	AK5
						25	GLA			33	ENTPD2							68	AK2
										33	NTPCR							68	AK1
										33	PNPT1							68	adenylate kinase isoenzyme 1-like [KO:K00939] [EC:2.7.4.3]
										33	PDE4A							68	AK8
										33	PDE4B							68	THTPA
										33	PDE4C
										33	PDE4D
										33	PDE7A
										33	PDE7B
										33	PDE8B
										33	PDE8A
										33	FHIT
										33	ENPP4
										33	PAPSS2
										33	PAPSS1
										33	ENPP1
										33	ENPP3
										33	URAD
										33	ALLC
